# Supplementary material for: Hydrocarbon metabolism and petroleum seepage as ecological and evolutionary drivers for Cycloclasticus
Source: ISME J. 2024 Dec 18;19(1):wrae247. doi: 10.1093/ismejo/wrae247 (PMC12510462; doi:10.1093/ismejo/wrae247)
Supplement: Supplementary_Dataset_S1_ismejo_wrae247 [file supplementary_dataset_s1_ismejo_wrae247.xls]

## Sheet: compiled_data
Supplemental Dataset S1: Sample metadata.
Incubation ID	Type	Station	Phosphate (µM)	Nitrite (µM)	Ammonia (µM)	Nitrate (µM)	Oxygen Loss Normalized (µM)	Oxygen Loss Not Normalized (µM)	Harvest_Time (days)	Bloom_Status	Cell_Count (cells/mL)	Variant (1=SV, 2=OOV, 3=No data, 4=other)
39	Unamended	3	1.9	0.1	0.16	29.3		16	23.82	NA	81717	3
40	Unamended	3	1.75	0.08	0.42	28.2		3	10.79	NA	133535	3
41	Unamended	3	1.59	0.11	0.37	21.77		19	28.85	NA	230127	3
42	Unamended	3	1.76	0.04	0.19	28.12		15	23.82	NA	303946	3
45	Pentane	3	0.59	0.85	0.42	11.34	99	114	20.54	Yes	2300640	2
46	Pentane	3	1.83	0.07	0.18	29.44	32	46	28.85	No	168536	3
47	Pentane	3	1.39	0.08	0.34	18.67	6	20	28.85	No	83143	3
48	Pentane	3	1.85	0.02	0.17	29.59	7	22	28.85	No	99518	4
49	Pentane	3	0.6	0.71	0.21	13.26	75	92	18.52	Yes	1965149	2
50	Pentane	3	1.8	0.06	0.26	29.38	-1	14	28.62	No	112080	2
84	Unamended	4	1.93	0.11	0.19	30.06		13	28.85	NA	220087	3
85	Unamended	4	1.76	0.12	0.67	27.6		-1	10.79	NA	137602	3
86	Unamended	4	1.82	0.08	0.18	30.3		12	28.85	NA	NA	3
94	Unamended	4	1.88	0.03	0.13	27.2		14	20.44	NA	218581	3
96	Unamended	4	1.61	0.07	0.19	26.95		18	28.74	NA	180655	2
97	Unamended	4	1.64	0.06	0.01	26.74		16	28.74	NA	257707	4
98	Unamended	4	1.61	0.07	0.12	27.01		23	28.74	NA	163878	3
115	Pentane	4	1.68	0.07	0.03	27.22	60	78	28.74	No	84778	3
116	Pentane	4	NA	NA	NA	NA	150	151	10.7	Yes	1945992	1
117	Pentane	4	1.36	0.06	0.2	19.95	45	64	27.42	No	82594	3
118	Pentane	4	1.65	0.06	0.01	26.97	55	73	28.74	No	153504	3
119	Pentane	4	1.65	0.09	0.21	26.77	56	73	28.74	No	357343	2
120	Pentane	4	1.61	0.13	0.21	26.6	59	78	27.42	No	99313	3
123	Unamended	5	1.58	0.1	0.15	23.66		21	28.3	NA	NA	2
126	Unamended	5	1.53	0.12	0.22	26.32		0	18.66	NA	NA	3
127	Unamended	5	1.58	0.01	0.09	26.75		24	28.3	NA	NA	2
128	Pentane	5	1.63	0.03	0.01	26.66	-11	7	28.3	No	NA	3
129	Pentane	5	0.69	0.52	0.19	16.55	92	106	18	Yes	1381115	2
130	Pentane	5	0.65	0.4	0.01	13.79	96	112	26.28	Yes	4011713	2
131	Pentane	5	1.52	0.06	0.05	23.84	52	68	28.3	No	NA	3
132	Pentane	5	1.44	0.11	0.17	21.26	-66	NA	26.99	No	NA	3
133	Pentane	5	0.43	0.16	0.13	7.93	157	160	10.27	Yes	2569192	4
152	Unamended	6	1.03	0.09	0.25	11.91		30	30.77	NA	NA	3
154	Unamended	6	1.47	0.16	0.02	22.3		27	18.73	NA	136152	3
169	Unamended	6	1.59	0.1	0.13	26.9		28	18.73	NA	296460	3
170	Unamended	6	1.44	0.19	0.2	22.88		31	30.77	NA	136600	3
172	Unamended	6	1.58	0.2	0.07	26.84		13	10.06	NA	205456	3
174	Unamended	6	1.02	0.12	0.13	11.14		32	30.77	NA	147086	4
175	Pentane	6	0.51	0.68	0.07	8.89	117	129	8.75	Yes	423339	4
176	Pentane	6	1.26	0.14	0.07	22.05	54	66	8.75	Yes	477423	4
177	Pentane	6	0.01	0.49	0.36	8.28	169	181	9.74	Yes	3387859	1
178	Pentane	6	0.46	0.74	0.04	14.5	85	97	8.75	Yes	623993	1
179	Pentane	6	NA	NA	NA	NA	102	114	10.06	Yes	2652194	3
180	Pentane	6	0.38	0.64	0.03	7.45	156	186	23.77	Yes	2769540	1
218	T0	3	1.58	0.13	0.4	25.52		0	0	NA	76899	4
219	T0	3	1.69	0.17	0.21	27.05		0	0	NA	83895	3
231	T0	4	1.56	0.06	0.18	27.16		0	0	NA	73445	4
232	T0	4	1.65	0.03	0.22	27.53		0	0	NA	79532	3
233	T0	5	1.59	0.12	0.22	26.75		0	0	NA	83455	4
236	T0	5	1.56	0.05	0.23	26.53		0	0	NA	NA	3
242	T0	6	1.61	0.07	0.21	26.73		0	0	NA	89311	4
243	T0	6	1.59	0.06	0.25	26.94		0	0	NA	NA	4
DWH-052-C47-1-a	DWH	NA	NA	NA	NA	NA	NA	NA	NA	NA	NA	1
DWH-052-C47-1-b	DWH	NA	NA	NA	NA	NA	NA	NA	NA	NA	NA	1
