# Supplementary material for: Hydrocarbon metabolism and petroleum seepage as ecological and evolutionary drivers for Cycloclasticus
Source: ISME J. 2024 Dec 18;19(1):wrae247. doi: 10.1093/ismejo/wrae247 (PMC12510462; doi:10.1093/ismejo/wrae247)
Supplement: Supplementary_Dataset_S3_ismejo_wrae247 [file supplementary_dataset_s3_ismejo_wrae247.xlsx]

## Sheet: Cycloclasticus_sp_3_C5_2_pfam_t
Supplemental Dataset S3: Annotation of OOV MAG
Metabolic Pathway	Reaction Number	Contig_Orf	Kofamscan E-value	KO	Kofamscan Thrshld	Kofamscan Score	Kofamscan Name	Pfam	E-value	Pfam Name	Pfam Long Name	Tigrfam Accession	Tigrfam E-value	Tigrfam Name
Alkane Oxidation	1	c_000000000001_329	2*10^-109	K10946	139.2	362	methane/ammonia monooxygenase subunit C	PF04896.12	2.5e-104	AmoC	Ammonia monooxygenase/methane monooxygenase, subunit C	TIGR03078	3.5e-100	CH4_NH3mon_ox_C: methane monooxygenase/ammonia monooxygenase, subunit C
	1	c_000000000001_330	1.2*10^-109	K10944	177.07	362.5	methane/ammonia monooxygenase subunit A [EC:1.14.18.3 1.14.99.39]	PF02461.16	3.7e-109	AMO	Ammonia monooxygenase	TIGR03080	9.7e-100	CH4_NH3mon_ox_A: methane monooxygenase/ammonia monooxygenase, subunit A
	1	c_000000000001_331	1.2*10^-146	K10945	122.03	486	methane/ammonia monooxygenase subunit B	PF04744.12	2.5e-142	Monooxygenase_B	Monooxygenase subunit B protein	TIGR03079	1.7e-138	CH4_NH3mon_ox_B: methane monooxygenase/ammonia monooxygenase, subunit B
	1	c_000000000001_478	1.3*10^-90	K10946	139.2	300.3	methane/ammonia monooxygenase subunit C	PF04896.12	2.1e-83	AmoC	Ammonia monooxygenase/methane monooxygenase, subunit C	TIGR03078	2.5e-76	CH4_NH3mon_ox_C: methane monooxygenase/ammonia monooxygenase, subunit C
	1	c_000000000001_479	2.5*10^-77	K10944	177.07	256.7	methane/ammonia monooxygenase subunit A [EC:1.14.18.3 1.14.99.39]	PF02461.16	8e-72	AMO	Ammonia monooxygenase	TIGR03080	1.8e-66	CH4_NH3mon_ox_A: methane monooxygenase/ammonia monooxygenase, subunit A
	1	c_000000000001_480	1*10^-109	K10945	122.03	364.3	methane/ammonia monooxygenase subunit B	PF04744.12	2.5e-104	Monooxygenase_B	Monooxygenase subunit B protein	TIGR03079	1.5e-98	CH4_NH3mon_ox_B: methane monooxygenase/ammonia monooxygenase, subunit B
	1	c_000000000001_1033	6.6*10^-18	K10946	139.2	62	methane/ammonia monooxygenase subunit C	PF04896.12	1.1e-17	AmoC	Ammonia monooxygenase/methane monooxygenase, subunit C	TIGR03078	1.2e-15	CH4_NH3mon_ox_C: methane monooxygenase/ammonia monooxygenase, subunit C
	1	c_000000000001_1166	4.6*10^-141	K10945	122.03	467.6	methane/ammonia monooxygenase subunit B	PF04744.12	3.8e-138	Monooxygenase_B	Monooxygenase subunit B protein	TIGR03079	3.8e-129	CH4_NH3mon_ox_B: methane monooxygenase/ammonia monooxygenase, subunit B
	1	c_000000000001_1167	4.5*10^-93	K10944	177.07	308.2	methane/ammonia monooxygenase subunit A [EC:1.14.18.3 1.14.99.39]	PF02461.16	4e-89	AMO	Ammonia monooxygenase	TIGR03080	4e-85	CH4_NH3mon_ox_A: methane monooxygenase/ammonia monooxygenase, subunit A
	1	c_000000000001_1168	1.4*10^-96	K10946	139.2	319.9	methane/ammonia monooxygenase subunit C	PF04896.12	1.7e-90	AmoC	Ammonia monooxygenase/methane monooxygenase, subunit C	TIGR03078	1.3e-80	CH4_NH3mon_ox_C: methane monooxygenase/ammonia monooxygenase, subunit C
	2	c_000000000001_2132	5.4*10^-122	K00496	175.33	405.4	alkane 1-monooxygenase [EC:1.14.15.3]	PF00487.24	7.4e-23	FA_desaturase	Fatty acid desaturase
	3	c_000000000001_1163	2.1*10^-222	K00121	647.93	738	S-(hydroxymethyl)glutathione dehydrogenase / alcohol dehydrogenase [EC:1.1.1.284 1.1.1.1]	PF00107.26	2.4e-25	ADH_zinc_N	Zinc-binding dehydrogenase	TIGR02818	6.9e-219	adh_III_F_hyde: S-(hydroxymethyl)glutathione dehydrogenase/class III alcohol dehydrogenase
	3	c_000000000001_2176	5.2*10^-226	K00114	730.13	748.5	alcohol dehydrogenase (cytochrome c) [EC:1.1.2.8]	PF01011.21	3.3e-31	PQQ	PQQ enzyme repeat	TIGR03075	1.7e-192	PQQ_enz_alc_DH: PQQ-dependent dehydrogenase, methanol/ethanol family
	3	c_000000000001_58	4.2*10^-262	K00114	730.13	867.7	alcohol dehydrogenase (cytochrome c) [EC:1.1.2.8]	PF01011.21	3.3e-32	PQQ	PQQ enzyme repeat	TIGR03075	3.1e-233	PQQ_enz_alc_DH: PQQ-dependent dehydrogenase, methanol/ethanol family
	3	c_000000000001_421	1.6*10^-96	K18369	335.63	320.2	alcohol dehydrogenase [EC:1.1.1.-]	PF08240.12	2e-24	ADH_N	Alcohol dehydrogenase GroES-like domain	TIGR00692	2.3e-47	tdh: L-threonine 3-dehydrogenase
	3	c_000000000001_1063	2.4*10^-112	K19961	609.9	372.6	6-hydroxyhexanoate dehydrogenase [EC:1.1.1.258]	PF08240.12	4.6e-27	ADH_N	Alcohol dehydrogenase GroES-like domain	TIGR00692	1e-34	tdh: L-threonine 3-dehydrogenase
	4	c_000000000001_274	2.9*10^-194	K00147	540.73	643.4	glutamate-5-semialdehyde dehydrogenase [EC:1.2.1.41]	PF00171.22	9e-23	Aldedh	Aldehyde dehydrogenase family	TIGR00407	1.6e-146	proA: glutamate-5-semialdehyde dehydrogenase
	4	c_000000000001_408	3.5*10^-181	K21802	741.73	600.2	vanillin dehydrogenase [EC:1.2.1.67]	PF00171.22	7.4e-156	Aldedh	Aldehyde dehydrogenase family	TIGR02299	9.1e-113	HpaE: 5-carboxymethyl-2-hydroxymuconate semialdehyde dehydrogenase
	4	c_000000000001_409	1.7*10^-179	K21802	741.73	594.7	vanillin dehydrogenase [EC:1.2.1.67]	PF00171.22	2.4e-155	Aldedh	Aldehyde dehydrogenase family	TIGR02299	2.2e-112	HpaE: 5-carboxymethyl-2-hydroxymuconate semialdehyde dehydrogenase
	4	c_000000000001_441	1.8*10^-231	K10217	661.83	765.9	aminomuconate-semialdehyde/2-hydroxymuconate-6-semialdehyde dehydrogenase [EC:1.2.1.32 1.2.1.85]	PF00171.22	9.2e-161	Aldedh	Aldehyde dehydrogenase family	TIGR03216	6.1e-243	OH_muco_semi_DH: 2-hydroxymuconic semialdehyde dehydrogenase
	4	c_000000000001_604	0	K13821	673.97	1343.4	RHH-type transcriptional regulator, proline utilization regulon repressor / proline dehydrogenase / delta 1-pyrroline-5-carboxylate dehydrogenase [EC:1.5.5.2 1.2.1.88]	PF00171.22	3.6e-113	Aldedh	Aldehyde dehydrogenase family	TIGR01238	3.1e-194	D1pyr5carbox3: delta-1-pyrroline-5-carboxylate dehydrogenase
	4	c_000000000001_1064	2*10^-171	K00135	570.43	569	succinate-semialdehyde dehydrogenase / glutarate-semialdehyde dehydrogenase [EC:1.2.1.16 1.2.1.79 1.2.1.20]	PF00171.22	2.5e-145	Aldedh	Aldehyde dehydrogenase family	TIGR01780	2.4e-128	SSADH: succinate-semialdehyde dehydrogenase
Propionate to TCA	5	c_000000000001_56	0	K01908	775.3	1145.5	propionyl-CoA synthetase [EC:6.2.1.17]	PF00501.28	9.9e-84	AMP-binding	AMP-binding enzyme	TIGR02316	6.5e-217	propion_prpE: propionate--CoA ligase
	6	c_000000000001_54	7.4*10^-190	K01659	493.2	627.3	2-methylcitrate synthase [EC:2.3.3.5]	PF00285.21	7e-115	Citrate_synt	Citrate synthase, C-terminal domain	TIGR01800	6.7e-156	cit_synth_II: 2-methylcitrate synthase/citrate synthase II
	7	c_000000000001_53	0	K20455	1132.33	1768.5	2-methylcitrate dehydratase (2-methyl-trans-aconitate forming) [EC:4.2.1.117]	PF00330.20	2.4e-143	Aconitase	Aconitase family (aconitate hydratase)	TIGR02333	0	2met_isocit_dHY: 2-methylisocitrate dehydratase, Fe/S-dependent
	8	c_000000000001_52	8.8*10^-216	K09788	393.13	713.2	2-methylaconitate isomerase [EC:5.3.3.-]	PF04303.13	6.2e-169	PrpF	PrpF protein	TIGR02334	5.9e-219	prpF: probable AcnD-accessory protein PrpF
	9	c_000000000001_841	0	K01682	336.87	1499	aconitate hydratase 2 / 2-methylisocitrate dehydratase [EC:4.2.1.3 4.2.1.99]	PF06434.13	1.1e-95	Aconitase_2_N	Aconitate hydratase 2 N-terminus	TIGR00117	0	acnB: aconitate hydratase 2
	10	c_000000000001_55	2.8*10^-139	K03417	357.43	460.6	methylisocitrate lyase [EC:4.1.3.30]	PF13714.6	2e-50	PEP_mutase	Phosphoenolpyruvate phosphomutase	TIGR02317	7.2e-131	prpB: methylisocitrate lyase
Acetate to TCA	11	c_000000000001_363	0	K01895	790.43	1150.5	acetyl-CoA synthetase [EC:6.2.1.1]	PF00501.28	1.1e-96	AMP-binding	AMP-binding enzyme	TIGR02188	0	Ac_CoA_lig_AcsA: acetate--CoA ligase
	11	c_000000000001_728	2.1*10^-194	K01895	790.43	645.5	acetyl-CoA synthetase [EC:6.2.1.1]	PF00501.28	3.3e-75	AMP-binding	AMP-binding enzyme	TIGR02188	3.5e-158	Ac_CoA_lig_AcsA: acetate--CoA ligase
	11	c_000000000001_60	6.5*10^-235	K01913	908	777.9	acetate/butyrate---CoA ligase [EC:6.2.1.1 6.2.1.2]	PF00501.28	1.6e-96	AMP-binding	AMP-binding enzyme	TIGR01923	9.4e-76	menE: O-succinylbenzoate-CoA ligase
Beta-Oxidation	12	c_000000000001_1305	9.9*10^-145	K01897	455.37	481	long-chain acyl-CoA synthetase [EC:6.2.1.3]	PF00501.28	4.6e-107	AMP-binding	AMP-binding enzyme	TIGR03205	1.3e-93	pimA: dicarboxylate--CoA ligase PimA
	12	c_000000000001_311	1*10^-161	K00666	580.63	537.2	fatty-acyl-CoA synthase [EC:6.2.1.-]	PF00501.28	4.9e-112	AMP-binding	AMP-binding enzyme	TIGR03205	9e-91	pimA: dicarboxylate--CoA ligase PimA
	12	c_000000000001_1029	1.4*10^-149	K00666	580.63	497.1	fatty-acyl-CoA synthase [EC:6.2.1.-]	PF00501.28	6e-90	AMP-binding	AMP-binding enzyme	TIGR03098	3.6e-62	ligase_PEP_1: acyl-CoA ligase (AMP-forming), exosortase A-associated
	12	c_000000000001_2126	1.7*10^-146	K00666	580.63	486.9	fatty-acyl-CoA synthase [EC:6.2.1.-]	PF00501.28	8.2e-88	AMP-binding	AMP-binding enzyme	TIGR01923	1.8e-70	menE: O-succinylbenzoate-CoA ligase
	12	c_000000000001_1099	6*10^-239	K23617	835.4	791.9	medium-chain acyl-CoA ligase, mitochondrial [EC:6.2.1.2]	PF00501.28	1.2e-103	AMP-binding	AMP-binding enzyme	TIGR03208	2.6e-86	cyc_hxne_CoA_lg: cyclohexanecarboxylate-CoA ligase
	13	c_000000000001_998	2.2*10^-105	K00249	390.53	350.5	acyl-CoA dehydrogenase [EC:1.3.8.7]	PF00441.24	3.8e-33	Acyl-CoA_dh_1	Acyl-CoA dehydrogenase, C-terminal domain	TIGR03207	3.1e-47	cyc_hxne_CoA_dh: cyclohexanecarboxyl-CoA dehydrogenase
	13	c_000000000001_1038	4.8*10^-96	K00249	390.53	319.7	acyl-CoA dehydrogenase [EC:1.3.8.7]	PF00441.24	2.7e-31	Acyl-CoA_dh_1	Acyl-CoA dehydrogenase, C-terminal domain	TIGR03207	3.9e-48	cyc_hxne_CoA_dh: cyclohexanecarboxyl-CoA dehydrogenase
	13	c_000000000001_1105	4.7*10^-104	K00249	390.53	346.1	acyl-CoA dehydrogenase [EC:1.3.8.7]	PF00441.24	1e-35	Acyl-CoA_dh_1	Acyl-CoA dehydrogenase, C-terminal domain	TIGR03207	6.3e-52	cyc_hxne_CoA_dh: cyclohexanecarboxyl-CoA dehydrogenase
	13	c_000000000001_1028	4.2*10^-176	K00255	635.63	583.3	long-chain-acyl-CoA dehydrogenase [EC:1.3.8.8]	PF00441.24	2.8e-43	Acyl-CoA_dh_1	Acyl-CoA dehydrogenase, C-terminal domain	TIGR03207	1.3e-69	cyc_hxne_CoA_dh: cyclohexanecarboxyl-CoA dehydrogenase
	14	c_000000000001_1039	1.2*10^-58	K01692	238.53	196.4	enoyl-CoA hydratase [EC:4.2.1.17]	PF00378.20	8.7e-44	ECH_1	Enoyl-CoA hydratase/isomerase	TIGR01929	3.8e-24	menB: naphthoate synthase
	14	c_000000000001_1098	8.7*10^-66	K01692	238.53	220	enoyl-CoA hydratase [EC:4.2.1.17]	PF00378.20	5.9e-50	ECH_1	Enoyl-CoA hydratase/isomerase	TIGR02280	2.6e-39	PaaB1: phenylacetate degradation probable enoyl-CoA hydratase PaaB
	15	c_000000000001_1307	1.7*10^-105	K07516	723.8	351.3	3-hydroxyacyl-CoA dehydrogenase [EC:1.1.1.35]	PF02737.18	1.4e-44	3HCDH_N	3-hydroxyacyl-CoA dehydrogenase, NAD binding domain	TIGR02437	1.3e-49	FadB: fatty oxidation complex, alpha subunit FadB
	16	c_000000000001_1306	2.4*10^-156	K00632	506.4	518.2	acetyl-CoA acyltransferase [EC:2.3.1.16]	PF00108.23	5e-67	Thiolase_N	Thiolase, N-terminal domain	TIGR01930	2.4e-132	AcCoA-C-Actrans: acetyl-CoA C-acyltransferase
TCA Cycle	17	c_000000000001_2234	2*10^-142	K01647	358.5	472.9	citrate synthase [EC:2.3.3.1]	PF00285.21	5.9e-135	Citrate_synt	Citrate synthase, C-terminal domain	TIGR01798	6.4e-213	cit_synth_I: citrate (Si)-synthase
	18	c_000000000001_841	0	K01682	336.87	1499	aconitate hydratase 2 / 2-methylisocitrate dehydratase [EC:4.2.1.3 4.2.1.99]	PF06434.13	1.1e-95	Aconitase_2_N	Aconitate hydratase 2 N-terminus	TIGR00117	0	acnB: aconitate hydratase 2
	19	c_000000000001_732	3.3*10^-28	K00031	207.9	95.9	isocitrate dehydrogenase [EC:1.1.1.42]	PF03971.14	0	IDH	Monomeric isocitrate dehydrogenase	TIGR00178	0	monomer_idh: isocitrate dehydrogenase, NADP-dependent
	20	c_000000000001_1372	0	K00164	1092.57	1297.9	2-oxoglutarate dehydrogenase E1 component [EC:1.2.4.2]	PF02779.24	1.6e-67	Transket_pyr	Transketolase, pyrimidine binding domain	TIGR00239	0	2oxo_dh_E1: oxoglutarate dehydrogenase (succinyl-transferring), E1 component
	20	c_000000000001_1373	1.4*10^-180	K00658	473.4	599.2	2-oxoglutarate dehydrogenase E2 component (dihydrolipoamide succinyltransferase) [EC:2.3.1.61]	PF00198.23	2.1e-81	2-oxoacid_dh	2-oxoacid dehydrogenases acyltransferase (catalytic domain)	TIGR01347	1.9e-171	sucB: dihydrolipoyllysine-residue succinyltransferase, E2 component of oxoglutarate dehydrogenase (succinyl-transferring) complex
	20	c_000000000001_1374	6*10^-191	K00382	455.73	632.8	dihydrolipoamide dehydrogenase [EC:1.8.1.4]	PF07992.14	7.3e-69	Pyr_redox_2	Pyridine nucleotide-disulphide oxidoreductase	TIGR01350	3.3e-165	lipoamide_DH: dihydrolipoyl dehydrogenase
	20	c_000000000001_1832	5.1*10^-194	K00382	455.73	643	dihydrolipoamide dehydrogenase [EC:1.8.1.4]	PF07992.14	6.4e-61	Pyr_redox_2	Pyridine nucleotide-disulphide oxidoreductase	TIGR01350	4.5e-151	lipoamide_DH: dihydrolipoyl dehydrogenase
	21	c_000000000001_1734	7.6*10^-163	K01902	365.7	539.4	succinyl-CoA synthetase alpha subunit [EC:6.2.1.5]	PF02629.19	1.2e-29	CoA_binding	CoA binding domain	TIGR01019	3.4e-141	sucCoAalpha: succinate-CoA ligase, alpha subunit
	21	c_000000000001_1735	1.3*10^-170	K01903	489.67	564.8	succinyl-CoA synthetase beta subunit [EC:6.2.1.5]	PF08442.10	3e-78	ATP-grasp_2	ATP-grasp domain	TIGR01016	4.4e-164	sucCoAbeta: succinate-CoA ligase, beta subunit
	22	c_000000000001_811	4.5*10^-33	K00236	135.1	112.1	succinate dehydrogenase (ubiquinone) cytochrome b560 subunit	PF01127.22	9.9e-30	Sdh_cyt	Succinate dehydrogenase/Fumarate reductase transmembrane subunit	TIGR02970	6.5e-40	succ_dehyd_cytB: succinate dehydrogenase, cytochrome b556 subunit
	22	c_000000000001_812	6*10^-25	K00242	58.57	85.2	succinate dehydrogenase / fumarate reductase, membrane anchor subunit	PF01127.22	1.1e-17	Sdh_cyt	Succinate dehydrogenase/Fumarate reductase transmembrane subunit	TIGR02968	1.8e-26	succ_dehyd_anc: succinate dehydrogenase, hydrophobic membrane anchor protein
	22	c_000000000001_813	0	K00234	1128.87	1103.2	succinate dehydrogenase (ubiquinone) flavoprotein subunit [EC:1.3.5.1]	PF00890.24	3.6e-122	FAD_binding_2	FAD binding domain	TIGR01816	6.8e-295	sdhA_forward: succinate dehydrogenase, flavoprotein subunit
	22	c_000000000001_814	5.2*10^-141	K00235	478.17	467.2	succinate dehydrogenase (ubiquinone) iron-sulfur subunit [EC:1.3.5.1]	PF13085.6	8.2e-33	Fer2_3	2Fe-2S iron-sulfur cluster binding domain	TIGR00384	2.5e-83	dhsB: succinate dehydrogenase and fumarate reductase iron-sulfur protein
	23	c_000000000001_1375	2.3*10^-193	K01676	366.53	641.1	fumarate hydratase, class I [EC:4.2.1.2]	PF05681.14	4.3e-102	Fumerase	Fumarate hydratase (Fumerase)	TIGR00722	1.1e-65	ttdA_fumA_fumB: hydrolyase, tartrate alpha subunit/fumarate domain protein, Fe-S type
	24	c_000000000001_460	1.6*10^-153	K00027	479.83	510	malate dehydrogenase (oxaloacetate-decarboxylating) [EC:1.1.1.38]	PF01515.19	2.7e-92	PTA_PTB	Phosphate acetyl/butaryl transferase	TIGR00651	4.4e-64	pta: phosphate acetyltransferase
	25	c_000000000001_1391	7.6*10^-157	K00025	543	519.8	malate dehydrogenase [EC:1.1.1.37]	PF02866.18	5.8e-36	Ldh_1_C	lactate/malate dehydrogenase, alpha/beta C-terminal domain	TIGR01759	1.8e-147	MalateDH-SF1: malate dehydrogenase
Toluene to benzoate	26	c_000000000001_447	2.8*10^-257	K15760	302.83	851.4	toluene monooxygenase system protein A [EC:1.14.13.236 1.14.13.-]	PF02332.18	3.9e-72	Phenol_Hydrox	Methane/Phenol/Toluene Hydroxylase
	26	c_000000000001_448	8.6*10^-36	K15761	52.07	119.2	toluene monooxygenase system protein B [EC:1.14.13.236 1.14.13.-]	PF06234.12	3.8e-33	TmoB	Toluene-4-monooxygenase system protein B (TmoB)
	26	c_000000000001_449	1.1*10^-40	K15762	93.5	135.4	toluene monooxygenase system ferredoxin subunit	PF00355.26	7.5e-14	Rieske	Rieske [2Fe-2S] domain	TIGR02378	1.2e-08	nirD_assim_sml: nitrite reductase [NAD(P)H], small subunit
	26	c_000000000001_450	6.7*10^-41	K15763	83.63	135.9	toluene monooxygenase system protein D [EC:1.14.13.236 1.14.13.-]	PF02406.17	1.1e-26	MmoB_DmpM	MmoB/DmpM family
	26	c_000000000001_451	4.9*10^-138	K15764	292.5	456.8	toluene monooxygenase system protein E [EC:1.14.13.236 1.14.13.-]	PF02332.18	5.7e-61	Phenol_Hydrox	Methane/Phenol/Toluene Hydroxylase
	26	c_000000000001_2157	1.4*10^-137	K15765	318.97	455.5	toluene monooxygenase electron transfer component [EC:1.18.1.3]	PF00111.27	1.3e-16	Fer2	2Fe-2S iron-sulfur cluster binding domain	TIGR01941	4.1e-28	nqrF: NADH:ubiquinone oxidoreductase, Na(+)-translocating, F subunit
	27	c_000000000001_65	6.6*10^-155	K00055	386.07	512.9	aryl-alcohol dehydrogenase [EC:1.1.1.90]	PF00107.26	3.5e-23	ADH_zinc_N	Zinc-binding dehydrogenase	TIGR03989	1.5e-75	Rxyl_3153: NDMA-dependent alcohol dehydrogenase, Rxyl_3153 family
Benzene or phenol to catechol	28	c_000000000001_432	5.6*10^-27	K16249	61.77	91.2	phenol/toluene 2-monooxygenase (NADH) P0/A0	PF06099.11	5.9e-18	Phenol_hyd_sub	Phenol hydroxylase subunit
	28	c_000000000001_433	5*10^-147	K16243	313.53	486.4	phenol/toluene 2-monooxygenase (NADH) P1/A1 [EC:1.14.13.244 1.14.13.243]	PF02332.18	2.4e-65	Phenol_Hydrox	Methane/Phenol/Toluene Hydroxylase
	28	c_000000000001_434	7.6*10^-40	K16244	94.7	132.4	phenol/toluene 2-monooxygenase (NADH) P2/A2 [EC:1.14.13.244 1.14.13.243]	PF02406.17	3.3e-31	MmoB_DmpM	MmoB/DmpM family
	28	c_000000000001_435	8*10^-275	K16242	567.7	909.1	phenol/toluene 2-monooxygenase (NADH) P3/A3 [EC:1.14.13.244 1.14.13.243]	PF02332.18	1.4e-68	Phenol_Hydrox	Methane/Phenol/Toluene Hydroxylase
	28	c_000000000001_436	1.5*10^-49	K16245	85	164.2	phenol/toluene 2-monooxygenase (NADH) P4/A4 [EC:1.14.13.244 1.14.13.243]	PF04663.12	9.5e-31	Phenol_monoox	Phenol hydroxylase conserved region
	28	c_000000000001_437	3.6*10^-167	K16246	453.23	552.7	phenol/toluene 2-monooxygenase (NADH) P5/A5 [EC:1.14.13.244 1.14.13.243]	PF00111.27	1.8e-17	Fer2	2Fe-2S iron-sulfur cluster binding domain	TIGR01941	8.9e-46	nqrF: NADH:ubiquinone oxidoreductase, Na(+)-translocating, F subunit
Benzoate to catechol or methylbenzoate to methylcatechol	29	c_000000000001_426	6.2*10^-193	K05549	573	638.6	benzoate/toluate 1,2-dioxygenase subunit alpha [EC:1.14.12.10 1.14.12.-]	PF00355.26	4.3e-21	Rieske	Rieske [2Fe-2S] domain	TIGR03229	5.1e-175	benzo_1_2_benA: benzoate 1,2-dioxygenase, large subunit
	29	c_000000000001_427	4.3*10^-61	K05550	203.2	203.1	benzoate/toluate 1,2-dioxygenase subunit beta [EC:1.14.12.10 1.14.12.-]	PF00866.18	6e-38	Ring_hydroxyl_B	Ring hydroxylating beta subunit	TIGR03232	5.7e-47	benzo_1_2_benB: benzoate 1,2-dioxygenase, small subunit
	28	c_000000000001_2186	2.8*10^-118	K01612	409.2	391.2	dihydroxycyclohexadiene carboxylate dehydrogenase [EC:1.3.1.25 1.3.1.-]	PF13561.6	2e-53	adh_short_C2	Enoyl-(Acyl carrier protein) reductase	TIGR01830	1.7e-51	3oxo_ACP_reduc: 3-oxoacyl-[acyl-carrier-protein] reductase
Xylene to 4-methylbenxyl alcohol	29	c_000000000001_68	1*10^-99	K15757	-	331.2	toluene methyl-monooxygenase [EC:1.14.15.26]	PF00487.24	1.5e-17	FA_desaturase	Fatty acid desaturase
Catechol to acetyl CoA	30	c_000000000001_439	1.2*10^-103	K00446	189.13	343.9	catechol 2,3-dioxygenase [EC:1.13.11.2]	PF00903.25	2.1e-25	Glyoxalase	Glyoxalase/Bleomycin resistance protein/Dioxygenase superfamily	TIGR03211	1.5e-127	catechol_2_3: catechol 2,3 dioxygenase
	31	c_000000000001_441	1.8*10^-231	K10217	661.83	765.9	aminomuconate-semialdehyde/2-hydroxymuconate-6-semialdehyde dehydrogenase [EC:1.2.1.32 1.2.1.85]	PF00171.22	9.2e-161	Aldedh	Aldehyde dehydrogenase family	TIGR03216	6.1e-243	OH_muco_semi_DH: 2-hydroxymuconic semialdehyde dehydrogenase
	31	c_000000000001_453	1*10^-134	K10216	264.07	445.5	2-hydroxymuconate-semialdehyde hydrolase [EC:3.7.1.9]	PF00561.20	7.2e-27	Abhydrolase_1	alpha/beta hydrolase fold	TIGR03343	8.3e-53	biphenyl_bphD: 2-hydroxy-6-oxo-6-phenylhexa-2,4-dienoate hydrolase
	31	c_000000000001_446	1.1*10^-21	K01821	25.8	75	4-oxalocrotonate tautomerase [EC:5.3.2.6]	PF01361.21	1.3e-19	Tautomerase	Tautomerase enzyme	TIGR00013	6.9e-24	taut: 4-oxalocrotonate tautomerase family enzyme
	31	c_000000000001_445	6.3*10^-103	K01617	296.97	340.7	2-oxo-3-hexenedioate decarboxylase [EC:4.1.1.77]					TIGR03218	3.5e-141	catechol_dmpH: 4-oxalocrotonate decarboxylase
	31	c_000000000001_442	1.2*10^-128	K18364	374.97	425	2-oxopent-4-enoate/cis-2-oxohex-4-enoate hydratase [EC:4.2.1.80 4.2.1.132]	PF01557.18	3.3e-12	FAA_hydrolase	Fumarylacetoacetate (FAA) hydrolase family	TIGR03220	2.2e-130	catechol_dmpE: 2-oxopent-4-enoate hydratase
	32	c_000000000001_444	1.9*10^-183	K18365	593.6	606.4	4-hydroxy-2-oxovalerate/4-hydroxy-2-oxohexanoate aldolase [EC:4.1.3.39 4.1.3.43]	PF00682.19	1.7e-59	HMGL-like	HMGL-like	TIGR03217	5.6e-159	4OH_2_O_val_ald: 4-hydroxy-2-oxovalerate aldolase
	32	c_000000000001_1442	6.6*10^-186	K18365	593.6	614.5	4-hydroxy-2-oxovalerate/4-hydroxy-2-oxohexanoate aldolase [EC:4.1.3.39 4.1.3.43]	PF00682.19	1.4e-59	HMGL-like	HMGL-like	TIGR03217	8.8e-162	4OH_2_O_val_ald: 4-hydroxy-2-oxovalerate aldolase
	33	c_000000000001_443	7*10^-178	K18366	519.43	587.3	acetaldehyde/propanal dehydrogenase [EC:1.2.1.10 1.2.1.87]	PF09290.11	1.7e-67	AcetDehyd-dimer	Prokaryotic acetaldehyde dehydrogenase, dimerisation	TIGR03215	8.5e-144	ac_ald_DH_ac: acetaldehyde dehydrogenase (acetylating)
	33	c_000000000001_1441	1.3*10^-171	K18366	519.43	566.8	acetaldehyde/propanal dehydrogenase [EC:1.2.1.10 1.2.1.87]	PF09290.11	1.3e-60	AcetDehyd-dimer	Prokaryotic acetaldehyde dehydrogenase, dimerisation	TIGR03215	4.1e-137	ac_ald_DH_ac: acetaldehyde dehydrogenase (acetylating)
SOX	34	c_000000000001_733	2.9*10^-262	K17224	435.63	868.3	S-sulfosulfanyl-L-cysteine sulfohydrolase [EC:3.1.6.20]	PF02872.18	1.7e-14	5_nucleotid_C	5'-nucleotidase, C-terminal domain	TIGR04486	2.4e-257	thiosulf_SoxB: thiosulfohydrolase SoxB
	34	c_000000000001_735	1.9*10^-81	K17222	168.7	270.4	L-cysteine S-thiosulfotransferase [EC:2.8.5.2]					TIGR04484	7.8e-69	thiosulf_SoxA: sulfur oxidation c-type cytochrome SoxA
	34	c_000000000001_736	3.3*10^-37	K17227	77.8	123.7	sulfur-oxidizing protein SoxZ	PF08770.11	6.2e-33	SoxZ	Sulphur oxidation protein SoxZ	TIGR04490	4.1e-36	SoxZ_true: thiosulfate oxidation carrier complex protein SoxZ
	34	c_000000000001_737	4.7*10^-47	K17226	94.07	157.7	sulfur-oxidizing protein SoxY	PF13501.6	9.4e-35	SoxY	Sulfur oxidation protein SoxY	TIGR04488	6.4e-52	SoxY_true_GGCGG: thiosulfate oxidation carrier protein SoxY
	34	c_000000000001_738	3.1*10^-36	K17223	76.93	122.5	L-cysteine S-thiosulfotransferase [EC:2.8.5.2]	PF00034.21	9.4e-08	Cytochrom_C	Cytochrome c	TIGR04485	3.3e-28	thiosulf_SoxX: sulfur oxidation c-type cytochrome SoxX
Dissimilatory Nitrate Reduction	35	c_000000000001_400	0	K00370	307.9	2093.8	nitrate reductase / nitrite oxidoreductase, alpha subunit [EC:1.7.5.1 1.7.99.-]	PF00384.22	2.9e-165	Molybdopterin	Molybdopterin oxidoreductase	TIGR01580	0	narG: nitrate reductase, alpha subunit
	35	c_000000000001_401	7.4*10^-284	K00371	196.87	940.6	nitrate reductase / nitrite oxidoreductase, beta subunit [EC:1.7.5.1 1.7.99.-]	PF13247.6	1.2e-37	Fer4_11	4Fe-4S dicluster domain	TIGR01660	0	narH: nitrate reductase, beta subunit
	35	c_000000000001_402	2.7*10^-60	K00373	64.93	201.7	nitrate reductase molybdenum cofactor assembly chaperone NarJ/NarW	PF02613.15	2.8e-10	Nitrate_red_del	Nitrate reductase delta subunit	TIGR00684	1.1e-32	narJ: nitrate reductase molybdenum cofactor assembly chaperone
	35	c_000000000001_403	1.4*10^-89	K00374	81.03	297.3	nitrate reductase gamma subunit [EC:1.7.5.1 1.7.99.-]	PF02665.14	3.2e-80	Nitrate_red_gam	Nitrate reductase gamma subunit	TIGR00351	1.8e-83	narI: respiratory nitrate reductase, gamma subunit
Nitrite Reduction	36	c_000000000001_609	9.2*10^-35	K00363	93.97	117	nitrite reductase (NADH) small subunit [EC:1.7.1.15]	PF13806.6	3.5e-17	Rieske_2	Rieske-like [2Fe-2S] domain	TIGR02378	3.3e-28	nirD_assim_sml: nitrite reductase [NAD(P)H], small subunit
	36	c_000000000001_610	0	K00362	522.83	1048.6	nitrite reductase (NADH) large subunit [EC:1.7.1.15]	PF07992.14	2.6e-53	Pyr_redox_2	Pyridine nucleotide-disulphide oxidoreductase	TIGR02374	8.1e-287	nitri_red_nirB: nitrite reductase [NAD(P)H], large subunit
Ammonium Transporter	37	c_000000000001_1958	1.3*10^-129	K03320	140.87	431	ammonium transporter, Amt family	PF00909.21	2.4e-95	Ammonium_transp	Ammonium Transporter Family	TIGR03644	3.8e-204	marine_trans_1: probable ammonium transporter, marine subtype
Iron Transporter	38	c_000000000001_676	1.5*10^-76	K16092	439.3	255.8	vitamin B12 transporter	PF00593.24	5.7e-22	TonB_dep_Rec	TonB dependent receptor	TIGR01783	2.5e-33	TonB-siderophor: TonB-dependent siderophore receptor
	38	c_000000000001_677	5.9*10^-79	K16092	439.3	263.7	vitamin B12 transporter	PF00593.24	5.5e-28	TonB_dep_Rec	TonB dependent receptor	TIGR01783	1.6e-28	TonB-siderophor: TonB-dependent siderophore receptor
	38	c_000000000001_678	2.5*10^-79	K16092	439.3	265	vitamin B12 transporter	PF00593.24	1.7e-29	TonB_dep_Rec	TonB dependent receptor	TIGR01785	1.2e-31	TonB-hemin: TonB-dependent heme/hemoglobin receptor family protein
Nitrate transport	39	c_000000000001_398	6.3*10^-82	K02575	138.67	273	MFS transporter, NNP family, nitrate/nitrite transporter	PF07690.16	1.3e-49	MFS_1	Major Facilitator Superfamily	TIGR00886	5.7e-61	2A0108: nitrite transporter
	39	c_000000000001_399	3.6*10^-114	K02575	138.67	379.6	MFS transporter, NNP family, nitrate/nitrite transporter	PF07690.16	9.6e-12	MFS_1	Major Facilitator Superfamily	TIGR00886	7.2e-83	2A0108: nitrite transporter
	39	c_000000000001_1563	5.3*10^-228	K15578	416.67	752.1	nitrate/nitrite transport system ATP-binding protein [EC:3.6.3.-]	PF00005.27	1e-60	ABC_tran	ABC transporter	TIGR01184	6.6e-181	ntrCD: nitrate ABC transporter, ATP-binding proteins C and D
	39	c_000000000001_1564	1.5*10^-101	K15577	288.23	336.2	nitrate/nitrite transport system permease protein	PF00528.22	1.4e-21	BPD_transp_1	Binding-protein-dependent transport system inner membrane component	TIGR01183	2.3e-46	ntrB: nitrate ABC transporter, permease protein
	39	c_000000000001_1565	9.2*10^-189	K15576	506.37	625.5	nitrate/nitrite transport system substrate-binding protein	PF13379.6	7.4e-104	NMT1_2	NMT1-like family	TIGR01728	1.1e-08	SsuA_fam: ABC transporter, substrate-binding protein, aliphatic sulfonates family
Calcium and proton transporter	40	c_000000000001_295	3.1*10^-99	K07301	127.47	329.8	cation:H+ antiporter	PF01699.24	1.4e-55	Na_Ca_ex	Sodium/calcium exchanger protein	TIGR00367	2.3e-77	TIGR00367: K+-dependent Na+/Ca+ exchanger homolog
Phosphate transport	41	c_000000000001_1717	3*10^-133	K03306	388.8	442.3	inorganic phosphate transporter, PiT family	PF01384.20	3.4e-120	PHO4	Phosphate transporter family
	41	c_000000000001_1720	2.8*10^-73	K02039	112.23	244.2	phosphate transport system protein	PF01895.19	5.3e-36	PhoU	PhoU domain	TIGR02135	2.2e-68	phoU_full: phosphate transport system regulatory protein PhoU
	41	c_000000000001_1721	1.5*10^-122	K02036	262.5	406.1	phosphate transport system ATP-binding protein [EC:7.3.2.1]	PF00005.27	1.6e-28	ABC_tran	ABC transporter	TIGR00972	3.2e-107	3a0107s01c2: phosphate ABC transporter, ATP-binding protein
	41	c_000000000001_1722	1.2*10^-80	K02038	249.93	268.7	phosphate transport system permease protein	PF00528.22	9.7e-22	BPD_transp_1	Binding-protein-dependent transport system inner membrane component	TIGR00974	3.9e-76	3a0107s02c: phosphate ABC transporter, permease protein PstA
	41	c_000000000001_1723	1.1*10^-100	K02037	260.87	335.2	phosphate transport system permease protein	PF00528.22	1.9e-14	BPD_transp_1	Binding-protein-dependent transport system inner membrane component	TIGR02138	1.4e-80	phosphate_pstC: phosphate ABC transporter, permease protein PstC
	41	c_000000000001_1724	2.6*10^-49	K02040	83.07	165.8	phosphate transport system substrate-binding protein	PF12849.7	5.4e-53	PBP_like_2	PBP superfamily domain	TIGR00975	5.7e-87	3a0107s03: phosphate ABC transporter, phosphate-binding protein PstS
	41	c_000000000001_1725	1.1*10^-94	K07636	339.7	315.3	two-component system, OmpR family, phosphate regulon sensor histidine kinase PhoR [EC:2.7.13.3]	PF02518.26	1.4e-17	HATPase_c	Histidine kinase-, DNA gyrase B-, and HSP90-like ATPase	TIGR02966	4.2e-106	phoR_proteo: phosphate regulon sensor kinase PhoR
	41	c_000000000001_1726	1.5*10^-96	K07657	313.07	321.1	two-component system, OmpR family, phosphate regulon response regulator PhoB	PF00486.28	2.5e-26	Trans_reg_C	Transcriptional regulatory protein, C terminal	TIGR02154	6.5e-93	PhoB: phosphate regulon transcriptional regulatory protein PhoB
	41	c_000000000001_1802	4*10^-09	K02040	83.07	33.2	phosphate transport system substrate-binding protein
Alkane or fatty acid transporter	42	c_000000000001_72	9.3*10^-65	K06076	54.43	216.3	long-chain fatty acid transport protein	PF03349.16	6.6e-27	Toluene_X	Outer membrane protein transport protein (OMPP1/FadL/TodX)
	42	c_000000000001_1228	3.2*10^-49	K06076	54.43	165.1	long-chain fatty acid transport protein	PF03349.16	4.3e-25	Toluene_X	Outer membrane protein transport protein (OMPP1/FadL/TodX)
	42	c_000000000001_323	8.7*10^-66	K06076	54.43	219.7	long-chain fatty acid transport protein	PF03349.16	2.4e-21	Toluene_X	Outer membrane protein transport protein (OMPP1/FadL/TodX)
Copper transport	43	c_000000000001_64	5.5*10^-60	K16087	360.77	200.8	hemoglobin/transferrin/lactoferrin receptor protein	PF00593.24	1.7e-31	TonB_dep_Rec	TonB dependent receptor	TIGR01778	5.4e-62	TonB-copper: TonB-dependent copper receptor
Zinc and cadmium transport	44	c_000000000001_1729	7.3*10^-97	K16267	201.07	321.6	zinc and cadmium transporter	PF02535.22	3.7e-37	Zip	ZIP Zinc transporter
Cycloalkane Oxidation	45	c_000000000001_1104	2.6*10^-126	K14731	369.37	417.1	cyclopentanol dehydrogenase [EC:1.1.1.163]	PF13561.6	7.2e-69	adh_short_C2	Enoyl-(Acyl carrier protein) reductase	TIGR01830	2.7e-59	3oxo_ACP_reduc: 3-oxoacyl-[acyl-carrier-protein] reductase
	46	c_000000000001_1066	6.9*10^-204	K03379	530.47	675.8	cyclohexanone monooxygenase [EC:1.14.13.22]	PF00743.19	2.1e-20	FMO-like	Flavin-binding monooxygenase-like
	46	c_000000000001_1043	3.4*10^-188	K03379	530.47	624	cyclohexanone monooxygenase [EC:1.14.13.22]	PF13738.6	3.9e-14	Pyr_redox_3	Pyridine nucleotide-disulphide oxidoreductase
	46	c_000000000001_1044	2*10^-190	K03379	530.47	631.3	cyclohexanone monooxygenase [EC:1.14.13.22]	PF13738.6	1.1e-12	Pyr_redox_3	Pyridine nucleotide-disulphide oxidoreductase
	47	c_000000000001_1067	3.2*10^-101	K14731	237.83	336.6	epsilon-lactone hydrolase [EC:3.1.1.83]	PF07859.13	7.3e-50	Abhydrolase_3	alpha/beta hydrolase fold
	48	c_000000000001_1046	1.5*10^-210	K04116	630.27	697.4	cyclohexanecarboxylate-CoA ligase [EC:6.2.1.-]	PF00501.28	1e-84	AMP-binding	AMP-binding enzyme	TIGR03208	5.6e-185	cyc_hxne_CoA_lg: cyclohexanecarboxylate-CoA ligase
	49	c_000000000001_1045	1.2*10^-162	K04117	418.23	538	cyclohexanecarboxyl-CoA dehydrogenase [EC:1.3.99.-]	PF00441.24	1.2e-35	Acyl-CoA_dh_1	Acyl-CoA dehydrogenase, C-terminal domain	TIGR03207	1.1e-143	cyc_hxne_CoA_dh: cyclohexanecarboxyl-CoA dehydrogenase
	49	c_000000000001_1013	3.8*10^-186	K04117	418.23	615.4	cyclohexanecarboxyl-CoA dehydrogenase [EC:1.3.99.-]	PF00441.24	3e-39	Acyl-CoA_dh_1	Acyl-CoA dehydrogenase, C-terminal domain	TIGR03207	9.3e-178	cyc_hxne_CoA_dh: cyclohexanecarboxyl-CoA dehydrogenase
	50	c_000000000001_1034	7.9*10^-83	K07535	298.93	275	2-hydroxycyclohexanecarboxyl-CoA dehydrogenase [EC:1.1.1.-]	PF13561.6	1.3e-57	adh_short_C2	Enoyl-(Acyl carrier protein) reductase	TIGR03206	2.3e-65	benzo_BadH: 2-hydroxycyclohexanecarboxyl-CoA dehydrogenase
	51	c_000000000001_1011	1.2*10^-143	K07536	432.17	474.3	2-ketocyclohexanecarboxyl-CoA hydrolase [EC:3.1.2.-]	PF00378.20	6.1e-75	ECH_1	Enoyl-CoA hydratase/isomerase	TIGR03210	4.3e-144	badI: 2-ketocyclohexanecarboxyl-CoA hydrolase
	52	c_000000000001_1008	1.9*10^-85	K04118	511.93	284.4	pimeloyl-CoA dehydrogenase [EC:1.3.1.62]	PF00441.24	9.9e-20	Acyl-CoA_dh_1	Acyl-CoA dehydrogenase, C-terminal domain	TIGR03203	2.8e-121	pimD_small: pimeloyl-CoA dehydrogenase, small subunit
	52	c_000000000001_1009	7.2*10^-114	K04118	511.93	377.9	pimeloyl-CoA dehydrogenase [EC:1.3.1.62]	PF00441.24	7.4e-23	Acyl-CoA_dh_1	Acyl-CoA dehydrogenase, C-terminal domain	TIGR03204	2.8e-138	pimC_large: pimeloyl-CoA dehydrogenase, large subunit
Electron transport chain	53	c_000000000001_413	1.7*10^-10	K00406	102.9	38.3	cytochrome c oxidase cbb3-type subunit III	PF13442.6	2.6e-11	Cytochrome_CBB3	Cytochrome C oxidase, cbb3-type, subunit III
	53	c_000000000001_46	3.7*10^-13	K00406	102.9	47.1	cytochrome c oxidase cbb3-type subunit III	PF13442.6	1.8e-15	Cytochrome_CBB3	Cytochrome C oxidase, cbb3-type, subunit III	TIGR04494	1.5e-59	c550_PedF: cytochrome c-550 PedF
	53	c_000000000001_529	3*10^-16	K00406	102.9	57.2	cytochrome c oxidase cbb3-type subunit III	PF13442.6	4.7e-10	Cytochrome_CBB3	Cytochrome C oxidase, cbb3-type, subunit III	TIGR00782	2.5e-08	ccoP: cytochrome c oxidase, cbb3-type, subunit III
	53	c_000000000001_653	3.4*10^-92	K00406	102.9	307.4	cytochrome c oxidase cbb3-type subunit III	PF13442.6	2.4e-26	Cytochrome_CBB3	Cytochrome C oxidase, cbb3-type, subunit III	TIGR00782	1.9e-84	ccoP: cytochrome c oxidase, cbb3-type, subunit III
	53	c_000000000001_654	1.2*10^-18	K00407	26.03	64.3	cytochrome c oxidase cbb3-type subunit IV	PF05545.11	3.6e-13	FixQ	Cbb3-type cytochrome oxidase component FixQ
	53	c_000000000001_655	4*10^-97	K00405	287.47	322.1	cytochrome c oxidase cbb3-type subunit II	PF02433.15	1e-85	FixO	Cytochrome C oxidase, mono-heme subunit/FixO	TIGR00781	1.9e-89	ccoO: cytochrome c oxidase, cbb3-type, subunit II
	53	c_000000000001_656	4.1*10^-219	K00404	670.83	725.1	cytochrome c oxidase cbb3-type subunit I [EC:1.9.3.1]	PF00115.20	8.8e-115	COX1	Cytochrome C and Quinol oxidase polypeptide I	TIGR00780	1.6e-229	ccoN: cytochrome c oxidase, cbb3-type, subunit I
	54	c_000000000001_491	1.7*10^-46	K02300	78.87	155.6	cytochrome o ubiquinol oxidase subunit IV	PF03626.14	7.6e-16	COX4_pro	Prokaryotic Cytochrome C oxidase subunit IV	TIGR02847	7e-31	CyoD: cytochrome o ubiquinol oxidase subunit IV
	54	c_000000000001_492	1.3*10^-92	K02299	265.2	307.7	cytochrome o ubiquinol oxidase subunit III	PF00510.18	3.7e-14	COX3	Cytochrome c oxidase subunit III	TIGR02842	3.8e-74	CyoC: cytochrome o ubiquinol oxidase, subunit III
	54	c_000000000001_493	0	K02298	971.33	1127.7	cytochrome o ubiquinol oxidase subunit I [EC:7.1.1.3]	PF00115.20	5.9e-133	COX1	Cytochrome C and Quinol oxidase polypeptide I	TIGR02843	0	CyoB: cytochrome o ubiquinol oxidase, subunit I
	54	c_000000000001_494	4.6*10^-135	K02297	310.57	447.4	cytochrome o ubiquinol oxidase subunit II [EC:7.1.1.3]	PF06481.14	8.7e-11	COX_ARM	COX Aromatic Rich Motif	TIGR01433	1.1e-100	CyoA: ubiquinol oxidase, subunit II
	55	c_000000000001_559	1.6*10^-87	K02275	212.27	291.8	cytochrome c oxidase subunit II [EC:1.9.3.1]	PF00116.20	4.5e-18	COX2	Cytochrome C oxidase subunit II, periplasmic domain	TIGR02866	2.7e-41	CoxB: cytochrome c oxidase, subunit II
	55	c_000000000001_560	4.3*10^-216	K02274	773.53	716.8	cytochrome c oxidase subunit I [EC:1.9.3.1]	PF00115.20	4.4e-132	COX1	Cytochrome C and Quinol oxidase polypeptide I	TIGR02891	8.3e-198	CtaD_CoxA: cytochrome c oxidase, subunit I
	55	c_000000000001_561	2.3*10^-44	K02276	177.53	148.9	cytochrome c oxidase subunit III [EC:1.9.3.1]	PF00510.18	1.6e-11	COX3	Cytochrome c oxidase subunit III	TIGR02842	2.9e-14	CyoC: cytochrome o ubiquinol oxidase, subunit III
	55	c_000000000001_562	6.9*10^-60	K02276	177.53	200.1	cytochrome c oxidase subunit III [EC:1.9.3.1]	PF00510.18	6.3e-16	COX3	Cytochrome c oxidase subunit III	TIGR02842	4.8e-27	CyoC: cytochrome o ubiquinol oxidase, subunit III
	55	c_000000000001_563	5.1*10^-25	K02277	56.67	85.5	cytochrome c oxidase subunit IV [EC:1.9.3.1]	PF03626.14	3.1e-12	COX4_pro	Prokaryotic Cytochrome C oxidase subunit IV
	57	c_000000000001_2140	8.1*10^-50	K02114	91.87	166.3	F-type H+-transporting ATPase subunit epsilon	PF02823.16	2.9e-28	ATP-synt_DE_N	ATP synthase, Delta/Epsilon chain, beta-sandwich domain	TIGR01216	1.6e-41	ATP_synt_epsi: ATP synthase F1, epsilon subunit
	56	c_000000000001_811	4.5*10^-33	K00236	135.1	112.1	succinate dehydrogenase (ubiquinone) cytochrome b560 subunit	PF01127.22	9.9e-30	Sdh_cyt	Succinate dehydrogenase/Fumarate reductase transmembrane subunit	TIGR02970	6.5e-40	succ_dehyd_cytB: succinate dehydrogenase, cytochrome b556 subunit
	56	c_000000000001_812	6*10^-25	K00242	58.57	85.2	succinate dehydrogenase / fumarate reductase, membrane anchor subunit	PF01127.22	1.1e-17	Sdh_cyt	Succinate dehydrogenase/Fumarate reductase transmembrane subunit	TIGR02968	1.8e-26	succ_dehyd_anc: succinate dehydrogenase, hydrophobic membrane anchor protein
	56	c_000000000001_813	0	K00234	1128.87	1103.2	succinate dehydrogenase (ubiquinone) flavoprotein subunit [EC:1.3.5.1]	PF00890.24	3.6e-122	FAD_binding_2	FAD binding domain	TIGR01816	6.8e-295	sdhA_forward: succinate dehydrogenase, flavoprotein subunit
	56	c_000000000001_814	5.2*10^-141	K00235	478.17	467.2	succinate dehydrogenase (ubiquinone) iron-sulfur subunit [EC:1.3.5.1]	PF13085.6	8.2e-33	Fer2_3	2Fe-2S iron-sulfur cluster binding domain	TIGR00384	2.5e-83	dhsB: succinate dehydrogenase and fumarate reductase iron-sulfur protein
	56	c_000000000001_815	1.2*10^-24	K09159	72.9	83.7	antitoxin CptB	PF03937.16	6.2e-21	Sdh5	Flavinator of succinate dehydrogenase
	57	c_000000000001_2141	1.4*10^-271	K02112	562.47	900.9	F-type H+/Na+-transporting ATPase subunit beta [EC:7.1.2.2 7.2.2.1]	PF00006.25	9.3e-63	ATP-synt_ab	ATP synthase alpha/beta family, nucleotide-binding domain	TIGR01039	1.4e-249	atpD: ATP synthase F1, beta subunit
	57	c_000000000001_2142	6.9*10^-105	K02115	240.47	348.3	F-type H+-transporting ATPase subunit gamma	PF00231.19	2.7e-95	ATP-synt	ATP synthase	TIGR01146	3.4e-107	ATPsyn_F1gamma: ATP synthase F1, gamma subunit
	57	c_000000000001_2143	1.9*10^-254	K02111	422	843.6	F-type H+/Na+-transporting ATPase subunit alpha [EC:7.1.2.2 7.2.2.1]	PF00006.25	9.9e-73	ATP-synt_ab	ATP synthase alpha/beta family, nucleotide-binding domain	TIGR00962	3.8e-246	atpA: ATP synthase F1, alpha subunit
	57	c_000000000001_2144	8.6*10^-45	K02113	46.7	150.8	F-type H+-transporting ATPase subunit delta	PF00213.18	8.2e-51	OSCP	ATP synthase delta (OSCP) subunit	TIGR01145	1.4e-45	ATP_synt_delta: ATP synthase F1, delta subunit
	57	c_000000000001_2145	1.7*10^-34	K02109	44.67	117.3	F-type H+-transporting ATPase subunit b	PF00430.18	2.7e-32	ATP-synt_B	ATP synthase B/B' CF(0)	TIGR01144	6.6e-47	ATP_synt_b: ATP synthase F0, B subunit
	57	c_000000000001_2146	3.1*10^-23	K02110	68.73	79.6	F-type H+-transporting ATPase subunit c	PF00137.21	5.3e-08	ATP-synt_C	ATP synthase subunit C	TIGR01260	2.4e-28	ATP_synt_c: ATP synthase F0, C subunit
	57	c_000000000001_2147	3.2*10^-65	K02108	160.37	218	F-type H+-transporting ATPase subunit a	PF00119.20	3.9e-55	ATP-synt_A	ATP synthase A chain	TIGR01131	5.8e-44	ATP_synt_6_or_A: ATP synthase F0, A subunit
		Contig_Orf	Kofamscan E-value	KO	Kofamscan Thrshld	Kofamscan Score	Kofamscan Name	Pfam	E-value	Pfam Name	Pfam Long Name	Tigrfam Accession	Tigrfam E-value	Tigrfam Name
		c_000000000001_1	1.5*10^-142	K05874	644.33	474	methyl-accepting chemotaxis protein I, serine sensor receptor	PF00015.21	3e-54	MCPsignal	Methyl-accepting chemotaxis protein (MCP) signalling domain
		c_000000000001_2	5.4*10^-101	K00575	232.77	335.9	chemotaxis protein methyltransferase CheR [EC:2.1.1.80]	PF01739.18	9.6e-66	CheR	CheR methyltransferase, SAM binding domain
		c_000000000001_3	2.3*10^-61	K03411	51.73	204.6	chemotaxis protein CheD [EC:3.5.1.44]	PF03975.13	1.8e-27	CheD	CheD chemotactic sensory transduction
		c_000000000001_4	1.6*10^-138	K03412	196.57	459.6	two-component system, chemotaxis family, protein-glutamate methylesterase/glutaminase [EC:3.1.1.61 3.5.1.44]	PF01339.17	6.4e-56	CheB_methylest	CheB methylesterase	TIGR02875	8.5e-18	spore_0_A: sporulation transcription factor Spo0A
		c_000000000001_5	2.1*10^-43	K03406	59.27	146.3	methyl-accepting chemotaxis protein	PF00015.21	1.7e-31	MCPsignal	Methyl-accepting chemotaxis protein (MCP) signalling domain
		c_000000000001_6	1.7*10^-155	K01881	160.57	515.6	prolyl-tRNA synthetase [EC:6.1.1.15]	PF00587.25	6.9e-52	tRNA-synt_2b	tRNA synthetase class II core domain (G, H, P, S and T)	TIGR00409	2.6e-242	proS_fam_II: proline--tRNA ligase
		c_000000000001_7	1.3*10^-111	K02584	536.43	371.1	Nif-specific regulatory protein	PF00158.26	1.7e-62	Sigma54_activat	Sigma-54 interaction domain	TIGR01817	9.8e-86	nifA: Nif-specific regulatory protein
		c_000000000001_8	1.6*10^-123	K07221	79.37	410.2	phosphate-selective porin OprO and OprP	PF07396.11	4.2e-66	Porin_O_P	Phosphate-selective porin O and P
		c_000000000001_9	3.2*10^-110	K05772	110.87	364.8	tungstate transport system substrate-binding protein	PF12849.7	1.5e-27	PBP_like_2	PBP superfamily domain
		c_000000000001_10	8.7*10^-111	K03453	222.6	368	bile acid:Na+ symporter, BASS family	PF01758.16	1.6e-40	SBF	Sodium Bile acid symporter family	TIGR00841	2.1e-79	bass: bile acid transporter
		c_000000000001_11	0	K03701	122.23	1430.6	excinuclease ABC subunit A	PF17760.1	1.6e-35	UvrA_inter	UvrA interaction domain	TIGR00630	0	uvra: excinuclease ABC subunit A
		c_000000000001_12	7.6*10^-43	K08153	402.97	144	MFS transporter, DHA1 family, multidrug resistance protein	PF07690.16	4.4e-42	MFS_1	Major Facilitator Superfamily	TIGR00880	3.7e-19	2_A_01_02: multidrug resistance protein
		c_000000000001_13	3.2*10^-66	K03111	31.03	221.2	single-strand DNA-binding protein	PF00436.25	4.1e-44	SSB	Single-strand binding protein family	TIGR00621	5.6e-59	ssb: single-stranded DNA-binding protein
		c_000000000001_17	1.5*10^-101	K08307	142.77	338.2	membrane-bound lytic murein transglycosylase D [EC:4.2.2.-]	PF01476.20	1.2e-33	LysM	LysM domain	TIGR02899	1.3e-11	spore_safA: spore coat assembly protein SafA
		c_000000000001_18	3*10^-105	K03684	215.47	350.1	ribonuclease D [EC:3.1.13.5]	PF01612.20	1.1e-38	DNA_pol_A_exo1	3'-5' exonuclease	TIGR01388	6.2e-94	rnd: ribonuclease D
		c_000000000001_19						PF09413.10	3.4e-11	DUF2007	Putative prokaryotic signal transducing protein
		c_000000000001_21	2.2*10^-25	K22704	382.33	86.4	hopanoid C-3 methylase [EC:2.1.1.-]	PF04055.21	1e-13	Radical_SAM	Radical SAM superfamily	TIGR04479	7.9e-16	bcpD_PhpK_rSAM: radical SAM P-methyltransferase, PhpK family
		c_000000000001_22	2*10^-58	K09889	52.5	194.7	ribosome-associated protein	PF04751.14	1.7e-50	DUF615	Protein of unknown function (DUF615)
		c_000000000001_24	1.3*10^-30	K14445	283.1	103.4	solute carrier family 13 (sodium-dependent dicarboxylate transporter), member 2/3/5	PF03600.16	2.7e-52	CitMHS	Citrate transporter	TIGR00785	1.8e-39	dass: transporter, divalent anion:Na+ symporter (DASS) family
		c_000000000001_25	2.9*10^-19	K09539	72.4	67	DnaJ homolog subfamily C member 19
		c_000000000001_26	2.9*10^-11	K04084	372.73	39.6	thiol:disulfide interchange protein DsbD [EC:1.8.1.8]	PF13098.6	3.7e-13	Thioredoxin_2	Thioredoxin-like domain
		c_000000000001_27						PF16702.5	7.2e-32	DUF5063	Domain of unknown function (DUF5063)
		c_000000000001_28	1.7*10^-29	K01628	200.73	100.2	L-fuculose-phosphate aldolase [EC:4.1.2.17]	PF00596.21	1.7e-27	Aldolase_II	Class II Aldolase and Adducin N-terminal domain	TIGR03328	2.1e-11	salvage_mtnB: methylthioribulose-1-phosphate dehydratase
		c_000000000001_29	1.3*10^-08	K09939	64.83	31.6	uncharacterized protein	PF03929.16	4.9e-13	PepSY_TM	PepSY-associated TM region
		c_000000000001_30	9.7*10^-08	K21559	-	28.7	NosR/NirI family transcriptional regulator, putative reductive dehalogenation system regulator	PF04205.14	3.1e-10	FMN_bind	FMN-binding domain
		c_000000000001_31	8.8*10^-18	K07221	79.37	61.6	phosphate-selective porin OprO and OprP	PF07396.11	2.3e-12	Porin_O_P	Phosphate-selective porin O and P
		c_000000000001_33	3*10^-28	K15724	158.6	96	iron-sulfur cluster insertion protein	PF01521.20	5.8e-14	Fe-S_biosyn	Iron-sulphur cluster biosynthesis	TIGR00049	8.1e-23	TIGR00049: iron-sulfur cluster assembly accessory protein
		c_000000000001_34	8.8*10^-25	K14755	298.67	84	carnosine synthase [EC:6.3.2.11]	PF13535.6	2.6e-28	ATP-grasp_4	ATP-grasp domain	TIGR00877	1.3e-10	purD: phosphoribosylamine--glycine ligase
		c_000000000001_35						PF04362.14	1.1e-25	Iron_traffic	Bacterial Fe(2+) trafficking
		c_000000000001_36	3.5*10^-64	K08973	41.37	213.4	putative membrane protein	PF03653.13	5.3e-50	UPF0093	Uncharacterised protein family (UPF0093)	TIGR00701	1.3e-43	TIGR00701: TIGR00701 family protein
		c_000000000001_37	2.6*10^-24	K02199	123.33	83	cytochrome c biogenesis protein CcmG, thiol:disulfide interchange protein DsbE	PF00578.21	2.6e-22	AhpC-TSA	AhpC/TSA family	TIGR00385	2.7e-14	dsbE: periplasmic protein thiol:disulfide oxidoreductases, DsbE subfamily
		c_000000000001_38	6.7*10^-71	K03281	330.47	236.8	chloride channel protein, CIC family	PF00654.20	6.4e-73	Voltage_CLC	Voltage gated chloride channel
		c_000000000001_39	1.5*10^-136	K00145	210.53	452.5	N-acetyl-gamma-glutamyl-phosphate reductase [EC:1.2.1.38]	PF01118.24	1.5e-35	Semialdhyde_dh	Semialdehyde dehydrogenase, NAD binding domain	TIGR01850	4.7e-129	argC: N-acetyl-gamma-glutamyl-phosphate reductase
		c_000000000001_41						PF04519.13	5.4e-24	Bactofilin	Polymer-forming cytoskeletal
		c_000000000001_42	9.2*10^-64	K15724	158.6	211.9	iron-sulfur cluster insertion protein	PF01521.20	2.9e-20	Fe-S_biosyn	Iron-sulphur cluster biosynthesis	TIGR00049	4.2e-38	TIGR00049: iron-sulfur cluster assembly accessory protein
		c_000000000001_43	3.2*10^-145	K09001	76.67	482.2	anhydro-N-acetylmuramic acid kinase [EC:2.7.1.170]	PF03702.14	6.7e-138	AnmK	Anhydro-N-acetylmuramic acid kinase
		c_000000000001_44	4.1*10^-95	K19304	151.07	316.7	murein DD-endopeptidase [EC:3.4.24.-]	PF01551.22	2.3e-31	Peptidase_M23	Peptidase family M23
		c_000000000001_45	3.4*10^-100	K01866	83.77	333.4	tyrosyl-tRNA synthetase [EC:6.1.1.1]	PF00579.25	3.1e-78	tRNA-synt_1b	tRNA synthetases class I (W and Y)	TIGR00234	2.6e-118	tyrS: tyrosine--tRNA ligase
		c_000000000001_46	3.7*10^-13	K00406	102.9	47.1	cytochrome c oxidase cbb3-type subunit III	PF13442.6	1.8e-15	Cytochrome_CBB3	Cytochrome C oxidase, cbb3-type, subunit III	TIGR04494	1.5e-59	c550_PedF: cytochrome c-550 PedF
		c_000000000001_47	4.6*10^-22	K02030	91.77	75.8	polar amino acid transport system substrate-binding protein	PF00497.20	8.9e-24	SBP_bac_3	Bacterial extracellular solute-binding proteins, family 3	TIGR01096	7.6e-16	3A0103s03R: lysine-arginine-ornithine-binding periplasmic protein
		c_000000000001_49	1*10^-64	K17226	94.07	215.7	sulfur-oxidizing protein SoxY	PF13501.6	2.2e-23	SoxY	Sulfur oxidation protein SoxY	TIGR04557	6.1e-58	fuse_rel_SoxYZ: quinoprotein dehydrogenase-associated SoxYZ-like carrier
		c_000000000001_50	1.1*10^-40	K05555	162.5	136.7	cyclase [EC:4.-.-.-]	PF00753.27	3.5e-19	Lactamase_B	Metallo-beta-lactamase superfamily	TIGR04558	7.6e-122	SoxH_rel_PQQ_1: quinoprotein relay system zinc metallohydrolase 1
		c_000000000001_51										TIGR03865	1e-50	PQQ_CXXCW: PQQ-dependent catabolism-associated CXXCW motif protein
		c_000000000001_52	8.8*10^-216	K09788	393.13	713.2	2-methylaconitate isomerase [EC:5.3.3.-]	PF04303.13	6.2e-169	PrpF	PrpF protein	TIGR02334	5.9e-219	prpF: probable AcnD-accessory protein PrpF
		c_000000000001_53	0	K20455	1132.33	1768.5	2-methylcitrate dehydratase (2-methyl-trans-aconitate forming) [EC:4.2.1.117]	PF00330.20	2.4e-143	Aconitase	Aconitase family (aconitate hydratase)	TIGR02333	0	2met_isocit_dHY: 2-methylisocitrate dehydratase, Fe/S-dependent
		c_000000000001_54	7.4*10^-190	K01659	493.2	627.3	2-methylcitrate synthase [EC:2.3.3.5]	PF00285.21	7e-115	Citrate_synt	Citrate synthase, C-terminal domain	TIGR01800	6.7e-156	cit_synth_II: 2-methylcitrate synthase/citrate synthase II
		c_000000000001_55	2.8*10^-139	K03417	357.43	460.6	methylisocitrate lyase [EC:4.1.3.30]	PF13714.6	2e-50	PEP_mutase	Phosphoenolpyruvate phosphomutase	TIGR02317	7.2e-131	prpB: methylisocitrate lyase
		c_000000000001_56	0	K01908	775.3	1145.5	propionyl-CoA synthetase [EC:6.2.1.17]	PF00501.28	9.9e-84	AMP-binding	AMP-binding enzyme	TIGR02316	6.5e-217	propion_prpE: propionate--CoA ligase
		c_000000000001_57	7.6*10^-18	K01069	137.03	61.9	hydroxyacylglutathione hydrolase [EC:3.1.2.6]	PF00753.27	3.6e-20	Lactamase_B	Metallo-beta-lactamase superfamily	TIGR03413	1.3e-09	GSH_gloB: hydroxyacylglutathione hydrolase
		c_000000000001_58	4.2*10^-262	K00114	730.13	867.7	alcohol dehydrogenase (cytochrome c) [EC:1.1.2.8]	PF01011.21	3.3e-32	PQQ	PQQ enzyme repeat	TIGR03075	3.1e-233	PQQ_enz_alc_DH: PQQ-dependent dehydrogenase, methanol/ethanol family
		c_000000000001_59	2.2*10^-230	K20035	791.03	763.6	3-(methylthio)propanoyl-CoA dehydrogenase [EC:1.3.8.-]	PF12806.7	7.2e-33	Acyl-CoA_dh_C	Acetyl-CoA dehydrogenase C-terminal like	TIGR03207	1.5e-19	cyc_hxne_CoA_dh: cyclohexanecarboxyl-CoA dehydrogenase
		c_000000000001_60	6.5*10^-235	K01913	908	777.9	acetate/butyrate---CoA ligase [EC:6.2.1.1 6.2.1.2]	PF00501.28	1.6e-96	AMP-binding	AMP-binding enzyme	TIGR01923	9.4e-76	menE: O-succinylbenzoate-CoA ligase
		c_000000000001_61	1.7*10^-154	K11517	472.3	512.4	(S)-2-hydroxy-acid oxidase [EC:1.1.3.15]	PF01070.18	5e-132	FMN_dh	FMN-dependent dehydrogenase	TIGR02708	4.4e-84	L_lactate_ox: L-lactate oxidase
		c_000000000001_62	5.9*10^-52	K03286	132.03	174.6	OmpA-OmpF porin, OOP family	PF00691.20	1.2e-22	OmpA	OmpA family	TIGR03350	7.8e-22	type_VI_ompA: type VI secretion system peptidoglycan-associated domain
		c_000000000001_63	3.7*10^-50	K03286	132.03	168.7	OmpA-OmpF porin, OOP family	PF00691.20	1.5e-22	OmpA	OmpA family	TIGR03350	1.5e-21	type_VI_ompA: type VI secretion system peptidoglycan-associated domain
		c_000000000001_64	5.5*10^-60	K16087	360.77	200.8	hemoglobin/transferrin/lactoferrin receptor protein	PF00593.24	1.7e-31	TonB_dep_Rec	TonB dependent receptor	TIGR01778	5.4e-62	TonB-copper: TonB-dependent copper receptor
		c_000000000001_65	6.6*10^-155	K00055	386.07	512.9	aryl-alcohol dehydrogenase [EC:1.1.1.90]	PF00107.26	3.5e-23	ADH_zinc_N	Zinc-binding dehydrogenase	TIGR03989	1.5e-75	Rxyl_3153: NDMA-dependent alcohol dehydrogenase, Rxyl_3153 family
		c_000000000001_66	4.9*10^-120	K16319	525.57	398.2	anthranilate 1,2-dioxygenase large subunit [EC:1.14.12.1]	PF00355.26	4.3e-19	Rieske	Rieske [2Fe-2S] domain	TIGR03229	2.7e-27	benzo_1_2_benA: benzoate 1,2-dioxygenase, large subunit
		c_000000000001_67	4.4*10^-37	K16320	181.3	124	anthranilate 1,2-dioxygenase small subunit [EC:1.14.12.1]	PF00866.18	2.6e-15	Ring_hydroxyl_B	Ring hydroxylating beta subunit
		c_000000000001_68	1*10^-99	K15757	-	331.2	toluene methyl-monooxygenase [EC:1.14.15.26]	PF00487.24	1.5e-17	FA_desaturase	Fatty acid desaturase
		c_000000000001_69	3.9*10^-107	K10621	205.27	355	2,3-dihydroxy-p-cumate/2,3-dihydroxybenzoate 3,4-dioxygenase [EC:1.13.11.- 1.13.11.14]	PF00903.25	6.6e-38	Glyoxalase	Glyoxalase/Bleomycin resistance protein/Dioxygenase superfamily	TIGR02295	3.6e-39	HpaD: 3,4-dihydroxyphenylacetate 2,3-dioxygenase
		c_000000000001_70	4.3*10^-108	K03392	236.43	359	aminocarboxymuconate-semialdehyde decarboxylase [EC:4.1.1.45]	PF04909.14	2.3e-49	Amidohydro_2	Amidohydrolase
		c_000000000001_71	8.7*10^-158	K00055	386.07	522.4	aryl-alcohol dehydrogenase [EC:1.1.1.90]	PF00107.26	3.6e-26	ADH_zinc_N	Zinc-binding dehydrogenase	TIGR03989	1e-78	Rxyl_3153: NDMA-dependent alcohol dehydrogenase, Rxyl_3153 family
		c_000000000001_72	9.3*10^-65	K06076	54.43	216.3	long-chain fatty acid transport protein	PF03349.16	6.6e-27	Toluene_X	Outer membrane protein transport protein (OMPP1/FadL/TodX)
		c_000000000001_73	4.3*10^-63	K00788	170.2	211	thiamine-phosphate pyrophosphorylase [EC:2.5.1.3]	PF02581.17	3.5e-55	TMP-TENI	Thiamine monophosphate synthase	TIGR00693	6.6e-59	thiE: thiamine-phosphate diphosphorylase
		c_000000000001_74	5.7*10^-80	K00941	320.77	266.7	hydroxymethylpyrimidine/phosphomethylpyrimidine kinase [EC:2.7.1.49 2.7.4.7]	PF08543.12	1.9e-68	Phos_pyr_kin	Phosphomethylpyrimidine kinase	TIGR00097	3.8e-57	HMP-P_kinase: hydroxymethylpyrimidine kinase/phosphomethylpyrimidine kinase
		c_000000000001_75	0	K00548	292.43	2034.9	5-methyltetrahydrofolate--homocysteine methyltransferase [EC:2.1.1.13]	PF02965.17	8.3e-132	Met_synt_B12	Vitamin B12 dependent methionine synthase, activation domain	TIGR02082	0	metH: methionine synthase
		c_000000000001_76						PF05768.14	3.2e-15	DUF836	Glutaredoxin-like domain (DUF836)
		c_000000000001_77	1.1*10^-99	K12283	341.1	330.4	MSHA biogenesis protein MshM	PF13401.6	9.6e-20	AAA_22	AAA domain	TIGR03015	1.8e-64	pepcterm_ATPase: putative secretion ATPase, PEP-CTERM locus subfamily
		c_000000000001_78	2.2*10^-108	K12282	402.83	360.6	MSHA biogenesis protein MshL	PF00263.21	1.1e-38	Secretin	Bacterial type II and III secretion system protein	TIGR02519	1.4e-76	pilus_MshL: pilus (MSHA type) biogenesis protein MshL
		c_000000000001_79	1.8*10^-17	K20543	204.27	60.2	cellulose synthase operon protein C	PF00515.28	7.1e-10	TPR_1	Tetratricopeptide repeat	TIGR02917	6.7e-15	PEP_TPR_lipo: putative PEP-CTERM system TPR-repeat lipoprotein
		c_000000000001_80	5.4*10^-197	K02652	711.3	653.9	type IV pilus assembly protein PilB	PF00437.20	6.3e-74	T2SSE	Type II/IV secretion system protein	TIGR02533	2.4e-149	type_II_gspE: type II secretion system protein E
		c_000000000001_81	1.2*10^-110	K02653	439.87	367.6	type IV pilus assembly protein PilC	PF00482.23	8.3e-45	T2SSF	Type II secretion system (T2SS), protein F	TIGR02120	7.7e-85	GspF: type II secretion system protein F
		c_000000000001_86	4.2*10^-12	K02456	81.43	43.9	general secretion pathway protein G
		c_000000000001_87	2.9*10^-11	K02456	81.43	41.2	general secretion pathway protein G	PF07963.12	4.1e-08	N_methyl	Prokaryotic N-terminal methylation motif
		c_000000000001_89	5.3*10^-135	K01433	207.17	448.6	formyltetrahydrofolate deformylase [EC:3.5.1.10]	PF00551.19	1.8e-42	Formyl_trans_N	Formyl transferase	TIGR00655	5.5e-118	PurU: formyltetrahydrofolate deformylase
		c_000000000001_90						PF01230.23	7.2e-12	HIT	HIT domain
		c_000000000001_91	5.1*10^-83	K03637	60.33	276.4	cyclic pyranopterin monophosphate synthase [EC:4.6.1.17]	PF01967.21	1.4e-56	MoaC	MoaC family	TIGR00581	2.1e-60	moaC: molybdenum cofactor biosynthesis protein C
		c_000000000001_92	1.6*10^-18	K21232	77.67	64.4	molybdopterin synthase sulfur carrier subunit	PF02597.20	2.5e-16	ThiS	ThiS family	TIGR01682	1.5e-20	moaD: molybdopterin converting factor, subunit 1
		c_000000000001_93	4.7*10^-46	K03635	33.83	155	molybdopterin synthase catalytic subunit [EC:2.8.1.12]	PF02391.17	4.3e-31	MoaE	MoaE protein
		c_000000000001_94	7.5*10^-44	K01507	23.23	148.1	inorganic pyrophosphatase [EC:3.6.1.1]	PF00719.19	4.5e-56	Pyrophosphatase	Inorganic pyrophosphatase
		c_000000000001_95	2.1*10^-265	K15987	869.83	879.8	K(+)-stimulated pyrophosphate-energized sodium pump	PF03030.16	3e-246	H_PPase	Inorganic H+ pyrophosphatase	TIGR01104	3.2e-227	V_PPase: V-type H(+)-translocating pyrophosphatase
		c_000000000001_96	9.9*10^-94	K13292	59.83	312.1	phosphatidylglycerol---prolipoprotein diacylglyceryl transferase [EC:2.5.1.145]	PF01790.18	2.6e-76	LGT	Prolipoprotein diacylglyceryl transferase	TIGR00544	4.5e-75	lgt: prolipoprotein diacylglyceryl transferase
		c_000000000001_97	4.7*10^-139	K00560	72.83	461.3	thymidylate synthase [EC:2.1.1.45]	PF00303.19	1.7e-121	Thymidylat_synt	Thymidylate synthase	TIGR03284	8.6e-135	thym_sym: thymidylate synthase
		c_000000000001_99	2.4*10^-155	K03776	500.9	516	aerotaxis receptor	PF00015.21	1.9e-39	MCPsignal	Methyl-accepting chemotaxis protein (MCP) signalling domain	TIGR02938	4.6e-19	nifL_nitrog: nitrogen fixation negative regulator NifL
		c_000000000001_100	1.4*10^-67	K00287	74.27	225.2	dihydrofolate reductase [EC:1.5.1.3]	PF00186.19	2.4e-65	DHFR_1	Dihydrofolate reductase
		c_000000000001_101	3.2*10^-124	K01525	132.57	411.4	bis(5'-nucleosyl)-tetraphosphatase (symmetrical) [EC:3.6.1.41]	PF00149.28	2.5e-15	Metallophos	Calcineurin-like phosphoesterase	TIGR00668	1.5e-83	apaH: bis(5'-nucleosyl)-tetraphosphatase (symmetrical)
		c_000000000001_102	2.6*10^-57	K06195	136.57	191.4	ApaG protein	PF04379.14	1.3e-35	DUF525	ApaG domain
		c_000000000001_103	9.1*10^-216	K02558	391.23	715	UDP-N-acetylmuramate: L-alanyl-gamma-D-glutamyl-meso-diaminopimelate ligase [EC:6.3.2.45]	PF08245.12	4.2e-26	Mur_ligase_M	Mur ligase middle domain	TIGR01081	4.7e-212	mpl: UDP-N-acetylmuramate:L-alanyl-gamma-D-glutamyl-meso-diaminopimelate ligase
		c_000000000001_104	5.2*10^-52	K07157	124.17	174.2	uncharacterized protein	PF02190.16	2.3e-21	LON_substr_bdg	ATP-dependent protease La (LON) substrate-binding domain
		c_000000000001_105	1.5*10^-62	K01011	188.83	209.3	thiosulfate/3-mercaptopyruvate sulfurtransferase [EC:2.8.1.1 2.8.1.2]	PF00581.20	3.5e-29	Rhodanese	Rhodanese-like domain
		c_000000000001_106	2*10^-167	K21023	614.83	556.1	diguanylate cyclase [EC:2.7.7.65]	PF00563.20	1.9e-68	EAL	EAL domain	TIGR00254	1.6e-44	GGDEF: diguanylate cyclase (GGDEF) domain
		c_000000000001_107	3.4*10^-34	K03975	151.87	115.5	membrane-associated protein	PF09335.11	6.3e-17	SNARE_assoc	SNARE associated Golgi protein
		c_000000000001_108	3*10^-29	K06886	30.6	99.9	hemoglobin	PF01152.21	1.9e-37	Bac_globin	Bacterial-like globin
		c_000000000001_109	1.8*10^-211	K01845	301.4	701.1	glutamate-1-semialdehyde 2,1-aminomutase [EC:5.4.3.8]	PF00202.21	9.4e-79	Aminotran_3	Aminotransferase class-III	TIGR00713	8.6e-193	hemL: glutamate-1-semialdehyde-2,1-aminomutase
		c_000000000001_110	2.8*10^-86	K09929	97.67	286.7	uncharacterized protein	PF09836.9	1.9e-25	DUF2063	Putative DNA-binding domain
		c_000000000001_111	3.3*10^-105	K09930	51.93	350.1	uncharacterized protein	PF05114.13	2.4e-100	DUF692	Protein of unknown function (DUF692)
		c_000000000001_113	9.6*10^-85	K10773	133.27	282.1	endonuclease III [EC:4.2.99.18]	PF00730.25	9.2e-18	HhH-GPD	HhH-GPD superfamily base excision DNA repair protein	TIGR01083	5.7e-83	nth: endonuclease III
		c_000000000001_115	1.2*10^-87	K20881	189.87	290.2	5'-nucleotidase [EC:3.1.3.5]	PF13419.6	1.4e-15	HAD_2	Haloacid dehalogenase-like hydrolase	TIGR02253	6.6e-17	CTE7: HAD hydrolase, TIGR02253 family
		c_000000000001_116	2.3*10^-203	K03732	538.57	674.2	ATP-dependent RNA helicase RhlB [EC:3.6.4.13]	PF00270.29	4.5e-48	DEAD	DEAD/DEAH box helicase	TIGR04121	1.5e-18	DEXH_lig_assoc: DEXH box helicase, DNA ligase-associated
		c_000000000001_117	3.7*10^-47	K03671	109.3	158.5	thioredoxin 1	PF00085.20	1.7e-34	Thioredoxin	Thioredoxin	TIGR01068	2.5e-38	thioredoxin: thioredoxin
		c_000000000001_118	1.9*10^-220	K03628	126.83	730.3	transcription termination factor Rho	PF07497.12	3.5e-31	Rho_RNA_bind	Rho termination factor, RNA-binding domain	TIGR00767	2.4e-208	rho: transcription termination factor Rho
		c_000000000001_119	1.3*10^-205	K01945	223.6	681.7	phosphoribosylamine---glycine ligase [EC:6.3.4.13]	PF01071.19	3.6e-78	GARS_A	Phosphoribosylglycinamide synthetase, ATP-grasp (A) domain	TIGR00877	4e-170	purD: phosphoribosylamine--glycine ligase
		c_000000000001_120	5.9*10^-240	K00602	64.13	794.8	phosphoribosylaminoimidazolecarboxamide formyltransferase / IMP cyclohydrolase [EC:2.1.2.3 3.5.4.10]	PF01808.18	1.3e-117	AICARFT_IMPCHas	AICARFT/IMPCHase bienzyme	TIGR00355	6.9e-236	purH: phosphoribosylaminoimidazolecarboxamide formyltransferase/IMP cyclohydrolase
		c_000000000001_121	4.5*10^-36	K03557	92.27	120.9	Fis family transcriptional regulator, factor for inversion stimulation protein	PF02954.19	1.5e-14	HTH_8	Bacterial regulatory protein, Fis family	TIGR01818	1.2e-12	ntrC: nitrogen regulation protein NR(I)
		c_000000000001_122	2.8*10^-156	K05540	270.97	517.6	tRNA-dihydrouridine synthase B [EC:1.-.-.-]	PF01207.17	9.6e-101	Dus	Dihydrouridine synthase (Dus)	TIGR00737	2e-119	nifR3_yhdG: putative TIM-barrel protein, nifR3 family
		c_000000000001_123						PF11906.8	6.9e-22	DUF3426	Protein of unknown function (DUF3426)	TIGR02098	1.4e-09	MJ0042_CXXC: MJ0042 family finger-like domain
		c_000000000001_124	2.2*10^-93	K02687	107.33	311.4	ribosomal protein L11 methyltransferase [EC:2.1.1.-]	PF06325.13	1.9e-86	PrmA	Ribosomal protein L11 methyltransferase (PrmA)	TIGR00406	6.3e-78	prmA: ribosomal protein L11 methyltransferase
		c_000000000001_125	4.4*10^-237	K01961	726.23	785.4	acetyl-CoA carboxylase, biotin carboxylase subunit [EC:6.4.1.2 6.3.4.14]	PF02786.17	8.2e-82	CPSase_L_D2	Carbamoyl-phosphate synthase L chain, ATP binding domain	TIGR00514	6e-223	accC: acetyl-CoA carboxylase, biotin carboxylase subunit
		c_000000000001_126	4.7*10^-59	K02160	97.57	197.1	acetyl-CoA carboxylase biotin carboxyl carrier protein	PF00364.22	6.8e-23	Biotin_lipoyl	Biotin-requiring enzyme	TIGR00531	4.3e-51	BCCP: acetyl-CoA carboxylase, biotin carboxyl carrier protein
		c_000000000001_127	1.9*10^-72	K03786	141.63	240.6	3-dehydroquinate dehydratase II [EC:4.2.1.10]	PF01220.19	8.5e-57	DHquinase_II	Dehydroquinase class II	TIGR01088	1.2e-57	aroQ: 3-dehydroquinate dehydratase, type II
		c_000000000001_128	1.1*10^-23	K02199	123.33	80.9	cytochrome c biogenesis protein CcmG, thiol:disulfide interchange protein DsbE	PF00578.21	1.3e-23	AhpC-TSA	AhpC/TSA family	TIGR00385	3.4e-11	dsbE: periplasmic protein thiol:disulfide oxidoreductases, DsbE subfamily
		c_000000000001_129	9.7*10^-184	K04084	372.73	609.4	thiol:disulfide interchange protein DsbD [EC:1.8.1.8]	PF11412.8	1.6e-31	DsbC	Disulphide bond corrector protein DsbC
		c_000000000001_130	7.9*10^-51	K07113	53.57	169.8	UPF0716 protein FxsA	PF04186.13	1.3e-32	FxsA	FxsA cytoplasmic membrane protein
		c_000000000001_131	5.5*10^-18	K21481	80.33	62.8	heme oxygenase (mycobilin-producing) [EC:1.14.99.57]	PF03992.16	1.3e-18	ABM	Antibiotic biosynthesis monooxygenase
		c_000000000001_132	1.6*10^-09	K08368	336.7	34.2	MFS transporter, putative metabolite transport protein	PF07690.16	5.7e-23	MFS_1	Major Facilitator Superfamily
		c_000000000001_133	1.7*10^-08	K10679	126.6	31.5	nitroreductase / dihydropteridine reductase [EC:1.-.-.- 1.5.1.34]	PF00881.24	5.9e-18	Nitroreductase	Nitroreductase family
		c_000000000001_134						PF09361.10	7.6e-10	Phasin_2	Phasin protein	TIGR02809	1.9e-08	phasin_3: phasin family protein
		c_000000000001_135	1.7*10^-78	K02049	329.77	261.8	NitT/TauT family transport system ATP-binding protein	PF00005.27	1.9e-26	ABC_tran	ABC transporter	TIGR01184	6.4e-46	ntrCD: nitrate ABC transporter, ATP-binding proteins C and D
		c_000000000001_136	1*10^-47	K02050	139.77	160.2	NitT/TauT family transport system permease protein	PF00528.22	2.5e-22	BPD_transp_1	Binding-protein-dependent transport system inner membrane component	TIGR01183	2.4e-19	ntrB: nitrate ABC transporter, permease protein
		c_000000000001_137	2.1*10^-25	K02051	101.53	87.1	NitT/TauT family transport system substrate-binding protein	PF09084.11	7.6e-09	NMT1	NMT1/THI5 like	TIGR01728	6.4e-09	SsuA_fam: ABC transporter, substrate-binding protein, aliphatic sulfonates family
		c_000000000001_138	7.2*10^-129	K03639	216.3	427.6	GTP 3',8-cyclase [EC:4.1.99.22]	PF06463.13	5.3e-37	Mob_synth_C	Molybdenum Cofactor Synthesis C	TIGR02666	2.4e-113	moaA: molybdenum cofactor biosynthesis protein A
		c_000000000001_139	8.7*10^-36	K00196	157.37	120.2	anaerobic carbon-monoxide dehydrogenase iron sulfur subunit	PF12837.7	4.4e-15	Fer4_6	4Fe-4S binding domain	TIGR02951	2.9e-20	DMSO_dmsB: dimethylsulfoxide reductase, chain B
		c_000000000001_140	3.4*10^-224	K03738	245.8	743.6	aldehyde:ferredoxin oxidoreductase [EC:1.2.7.5]	PF01314.18	3.2e-123	AFOR_C	Aldehyde ferredoxin oxidoreductase, domains 2 & 3
		c_000000000001_141	7*10^-84	K18359	595.37	279.2	phenylglyoxylate dehydrogenase epsilon subunit [EC:1.2.1.58]	PF07992.14	4.7e-49	Pyr_redox_2	Pyridine nucleotide-disulphide oxidoreductase	TIGR02374	3.5e-51	nitri_red_nirB: nitrite reductase [NAD(P)H], large subunit
		c_000000000001_142	1*10^-12	K03636	38.17	45.7	sulfur-carrier protein	PF02597.20	3.8e-08	ThiS	ThiS family
		c_000000000001_144	3.7*10^-61	K00762	89.27	204	orotate phosphoribosyltransferase [EC:2.4.2.10]	PF00156.27	3.5e-09	Pribosyltran	Phosphoribosyl transferase domain	TIGR00336	1.5e-57	pyrE: orotate phosphoribosyltransferase
		c_000000000001_145						PF14255.6	6.9e-22	Cys_rich_CPXG	Cysteine-rich CPXCG
		c_000000000001_146	1.6*10^-71	K02495	260.53	238.7	oxygen-independent coproporphyrinogen III oxidase [EC:1.3.98.3]	PF04055.21	2.8e-19	Radical_SAM	Radical SAM superfamily	TIGR00539	6.3e-113	hemN_rel: putative oxygen-independent coproporphyrinogen III oxidase
		c_000000000001_147	2.1*10^-72	K02428	124.63	242.1	XTP/dITP diphosphohydrolase [EC:3.6.1.66]	PF01725.16	4e-62	Ham1p_like	Ham1 family	TIGR00042	6e-60	TIGR00042: non-canonical purine NTP pyrophosphatase, RdgB/HAM1 family
		c_000000000001_148	6.9*10^-140	K00989	184.1	464.8	ribonuclease PH [EC:2.7.7.56]	PF01138.21	5.8e-23	RNase_PH	3' exoribonuclease family, domain 1	TIGR01966	4.4e-115	RNasePH: ribonuclease PH
		c_000000000001_149	3.2*10^-51	K08884	233.93	172.1	serine/threonine protein kinase, bacterial [EC:2.7.11.1]	PF00069.25	2e-34	Pkinase	Protein kinase domain	TIGR03903	1.2e-14	TOMM_kin_cyc: TOMM system kinase/cyclase fusion protein
		c_000000000001_150						PF03755.13	2.9e-40	YicC_N	YicC-like family, N-terminal region	TIGR00255	1.8e-86	TIGR00255: TIGR00255 family protein
		c_000000000001_151	8.6*10^-19	K18814	131.6	64.6	putative inorganic carbon (hco3(-)) transporter	PF04932.15	2.2e-08	Wzy_C	O-Antigen ligase
		c_000000000001_152	7.8*10^-148	K15894	417.53	488.9	UDP-N-acetylglucosamine 4,6-dehydratase [EC:4.2.1.115]	PF02719.15	3.7e-99	Polysacc_synt_2	Polysaccharide biosynthesis protein	TIGR03589	3.1e-167	PseB: UDP-N-acetylglucosamine 4,6-dehydratase (inverting)
		c_000000000001_153	2.9*10^-104	K13010	418.33	346.2	perosamine synthetase [EC:2.6.1.102]	PF01041.17	2.3e-106	DegT_DnrJ_EryC1	DegT/DnrJ/EryC1/StrS aminotransferase family	TIGR03588	1.3e-173	PseC: UDP-4-amino-4,6-dideoxy-N-acetyl-beta-L-altrosamine transaminase
		c_000000000001_154	1.4*10^-36	K07257	131.17	123.2	spore coat polysaccharide biosynthesis protein SpsF	PF00248.21	8.8e-27	Aldo_ket_red	Aldo/keto reductase family
		c_000000000001_155	2.8*10^-52	K00046	309.83	174.4	gluconate 5-dehydrogenase [EC:1.1.1.69]	PF13561.6	1.3e-40	adh_short_C2	Enoyl-(Acyl carrier protein) reductase	TIGR01830	1e-31	3oxo_ACP_reduc: 3-oxoacyl-[acyl-carrier-protein] reductase
		c_000000000001_156	4.6*10^-51	K15897	142.93	170.9	UDP-2,4-diacetamido-2,4,6-trideoxy-beta-L-altropyranose hydrolase [EC:3.6.1.57]	PF04101.16	6.7e-10	Glyco_tran_28_C	Glycosyltransferase family 28 C-terminal domain	TIGR03590	3.4e-99	PseG: UDP-2,4-diacetamido-2,4,6-trideoxy-beta-L-altropyranose hydrolase
		c_000000000001_157	1.9*10^-31	K15896	87.2	106.1	UDP-4-amino-4,6-dideoxy-N-acetyl-beta-L-altrosamine N-acetyltransferase [EC:2.3.1.202]	PF13302.7	9.8e-14	Acetyltransf_3	Acetyltransferase (GNAT) domain	TIGR03585	3.9e-48	PseH: UDP-4-amino-4,6-dideoxy-N-acetyl-beta-L-altrosamine N-acetyltransferase
		c_000000000001_158	3.6*10^-139	K15898	499.67	460.9	pseudaminic acid synthase [EC:2.5.1.97]	PF03102.14	3.8e-90	NeuB	NeuB family	TIGR03586	3.3e-153	PseI: pseudaminic acid synthase
		c_000000000001_160	9.7*10^-45	K00754	272.57	150.5	L-malate glycosyltransferase [EC:2.4.1.-]	PF00534.20	1.2e-29	Glycos_transf_1	Glycosyl transferases group 1	TIGR03088	8.4e-37	stp2: sugar transferase, PEP-CTERM/EpsH1 system associated
		c_000000000001_161	5.2*10^-221	K11085	683.63	733.7	ATP-binding cassette, subfamily B, bacterial MsbA [EC:3.6.3.-]	PF00664.23	7.7e-46	ABC_membrane	ABC transporter transmembrane region	TIGR02203	5.1e-226	MsbA_lipidA: lipid A export permease/ATP-binding protein MsbA
		c_000000000001_162	8.7*10^-119	K02844	204.47	394.2	UDP-glucose:(heptosyl)LPS alpha-1,3-glucosyltransferase [EC:2.4.1.-]	PF00534.20	1e-32	Glycos_transf_1	Glycosyl transferases group 1	TIGR03088	2.3e-20	stp2: sugar transferase, PEP-CTERM/EpsH1 system associated
		c_000000000001_163	3*10^-105	K02848	120.37	349.6	heptose I phosphotransferase [EC:2.7.1.-]	PF06293.14	3.5e-49	Kdo	Lipopolysaccharide kinase (Kdo/WaaP) family
		c_000000000001_164	6.4*10^-14	K02848	120.37	48.3	heptose I phosphotransferase [EC:2.7.1.-]	PF06293.14	8.5e-16	Kdo	Lipopolysaccharide kinase (Kdo/WaaP) family
		c_000000000001_165	4.1*10^-22	K02848	120.37	75.3	heptose I phosphotransferase [EC:2.7.1.-]	PF06293.14	6.8e-36	Kdo	Lipopolysaccharide kinase (Kdo/WaaP) family
		c_000000000001_166	1.5*10^-190	K00612	339.27	632.5	carbamoyltransferase [EC:2.1.3.-]	PF16861.5	1.4e-68	Carbam_trans_C	Carbamoyltransferase C-terminus
		c_000000000001_167	2.1*10^-10	K02850	124.63	37.8	heptose II phosphotransferase [EC:2.7.1.-]					TIGR03724	1.5e-08	arch_bud32: Kae1-associated kinase Bud32
		c_000000000001_168						PF04325.13	3.2e-09	DUF465	Protein of unknown function (DUF465)
		c_000000000001_170	2.2*10^-92	K02528	256.3	307.3	16S rRNA (adenine1518-N6/adenine1519-N6)-dimethyltransferase [EC:2.1.1.182]	PF00398.20	1.6e-58	RrnaAD	Ribosomal RNA adenine dimethylase	TIGR00755	7.6e-79	ksgA: ribosomal RNA small subunit methyltransferase A
		c_000000000001_171	4.9*10^-135	K00097	413.6	448.1	4-hydroxythreonine-4-phosphate dehydrogenase [EC:1.1.1.262]	PF04166.12	9.7e-103	PdxA	Pyridoxal phosphate biosynthetic protein PdxA	TIGR00557	3.1e-123	pdxA: 4-hydroxythreonine-4-phosphate dehydrogenase PdxA
		c_000000000001_172	2.4*10^-114	K03771	196.6	380.6	peptidyl-prolyl cis-trans isomerase SurA [EC:5.2.1.8]	PF13616.6	1e-45	Rotamase_3	PPIC-type PPIASE domain	TIGR02933	1.1e-27	nifM_nitrog: nitrogen fixation protein NifM
		c_000000000001_173	1.4*10^-217	K04744	82.47	722.1	LPS-assembly protein	PF04453.14	5.9e-102	LptD	LPS transport system D
		c_000000000001_174	2.5*10^-128	K07102	139.3	426.4	N-acetylmuramate 1-kinase [EC:2.7.1.221]	PF01636.23	1.1e-32	APH	Phosphotransferase enzyme family
		c_000000000001_175	4.5*10^-92	K00992	181.33	306.1	N-acetyl-alpha-D-muramate 1-phosphate uridylyltransferase [EC:2.7.7.99]	PF00483.23	7.5e-16	NTP_transferase	Nucleotidyl transferase	TIGR03992	2e-25	Arch_glmU: UDP-N-acetylglucosamine diphosphorylase/glucosamine-1-phosphate N-acetyltransferase
		c_000000000001_176	5.7*10^-155	K03644	95.5	514.3	lipoyl synthase [EC:2.8.1.8]	PF04055.21	1.9e-17	Radical_SAM	Radical SAM superfamily	TIGR00510	9.5e-138	lipA: lipoyl synthase
		c_000000000001_177	1.1*10^-79	K03801	224.47	265.8	lipoyl(octanoyl) transferase [EC:2.3.1.181]	PF03099.19	7.2e-09	BPL_LplA_LipB	Biotin/lipoate A/B protein ligase family	TIGR00214	2.3e-60	lipB: lipoyl(octanoyl) transferase
		c_000000000001_178	2.2*10^-31	K09158	37.6	106.6	uncharacterized protein	PF04359.14	5.3e-29	DUF493	Protein of unknown function (DUF493)
		c_000000000001_179	4.4*10^-113	K00824	279.97	374.3	D-alanine transaminase [EC:2.6.1.21]	PF01063.19	8e-48	Aminotran_4	Amino-transferase class IV	TIGR01121	6.7e-76	D_amino_aminoT: D-amino-acid transaminase
		c_000000000001_180	2.4*10^-114	K07258	233.63	380	serine-type D-Ala-D-Ala carboxypeptidase (penicillin-binding protein 5/6) [EC:3.4.16.4]	PF00768.20	6.1e-79	Peptidase_S11	D-alanyl-D-alanine carboxypeptidase
		c_000000000001_181	5.5*10^-75	K03642	58.1	249.6	rare lipoprotein A	PF03330.18	7.7e-28	DPBB_1	Lytic transglycolase	TIGR00413	1.7e-48	rlpA: rare lipoprotein A
		c_000000000001_182	6.1*10^-126	K08305	86.53	418.2	membrane-bound lytic murein transglycosylase B [EC:4.2.2.-]	PF13406.6	1.1e-96	SLT_2	Transglycosylase SLT domain	TIGR02282	1.5e-111	MltB: lytic murein transglycosylase B
		c_000000000001_183	9.3*10^-142	K05837	397.8	470.3	rod shape determining protein RodA	PF01098.19	9e-107	FTSW_RODA_SPOVE	Cell cycle protein	TIGR02210	2.9e-132	rodA_shape: rod shape-determining protein RodA
		c_000000000001_184	1*10^-230	K05515	506.13	765.3	penicillin-binding protein 2 [EC:3.4.16.4]	PF00905.22	1.4e-73	Transpeptidase	Penicillin binding protein transpeptidase domain	TIGR03423	5.5e-229	pbp2_mrdA: penicillin-binding protein 2
		c_000000000001_185	3.9*10^-27	K03571	31.5	92.6	rod shape-determining protein MreD	PF04093.12	8.2e-25	MreD	rod shape-determining protein MreD	TIGR03426	2e-29	shape_MreD: rod shape-determining protein MreD
		c_000000000001_186	1.3*10^-71	K03570	50.37	238.5	rod shape-determining protein MreC	PF04085.14	2.4e-32	MreC	rod shape-determining protein MreC	TIGR00219	5.8e-50	mreC: rod shape-determining protein MreC
		c_000000000001_187	5.5*10^-169	K03569	112.2	559.4	rod shape-determining protein MreB and related proteins	PF06723.13	2.2e-147	MreB_Mbl	MreB/Mbl protein	TIGR00904	1.3e-157	mreB: cell shape determining protein, MreB/Mrl family
		c_000000000001_188	1.4*10^-33	K02435	30.3	113.4	aspartyl-tRNA(Asn)/glutamyl-tRNA(Gln) amidotransferase subunit C [EC:6.3.5.6 6.3.5.7]	PF02686.15	7.7e-21	Glu-tRNAGln	Glu-tRNAGln amidotransferase C subunit	TIGR00135	3.2e-30	gatC: aspartyl/glutamyl-tRNA(Asn/Gln) amidotransferase, C subunit
		c_000000000001_189	1.4*10^-210	K02433	407.17	698.8	aspartyl-tRNA(Asn)/glutamyl-tRNA(Gln) amidotransferase subunit A [EC:6.3.5.6 6.3.5.7]	PF01425.21	1.2e-154	Amidase	Amidase	TIGR00132	4e-185	gatA: aspartyl/glutamyl-tRNA(Asn/Gln) amidotransferase, A subunit
		c_000000000001_190	2.5*10^-240	K02434	262.7	797.3	aspartyl-tRNA(Asn)/glutamyl-tRNA(Gln) amidotransferase subunit B [EC:6.3.5.6 6.3.5.7]	PF02934.15	5.4e-112	GatB_N	GatB/GatE catalytic domain	TIGR00133	3.3e-175	gatB: aspartyl/glutamyl-tRNA(Asn/Gln) amidotransferase, B subunit
		c_000000000001_192	1.9*10^-38	K21140	130.43	128.9	[CysO sulfur-carrier protein]-S-L-cysteine hydrolase [EC:3.13.1.6]	PF14464.6	1e-17	Prok-JAB	Prokaryotic homologs of the JAB domain
		c_000000000001_193	1.1*10^-93	K02493	235.3	312	release factor glutamine methyltransferase [EC:2.1.1.297]	PF13847.6	7.4e-21	Methyltransf_31	Methyltransferase domain	TIGR03534	6.3e-89	RF_mod_PrmC: protein-(glutamine-N5) methyltransferase, release factor-specific
		c_000000000001_194	1.2*10^-157	K02835	356.3	523	peptide chain release factor 1	PF03462.18	1.4e-72	PCRF	PCRF domain	TIGR00019	4.5e-167	prfA: peptide chain release factor 1
		c_000000000001_195	5.5*10^-153	K02492	70.1	508	glutamyl-tRNA reductase [EC:1.2.1.70]	PF05201.15	8.6e-52	GlutR_N	Glutamyl-tRNAGlu reductase, N-terminal domain	TIGR01035	9.3e-136	hemA: glutamyl-tRNA reductase
		c_000000000001_196	6*10^-20	K09667	256.07	68.2	protein O-GlcNAc transferase [EC:2.4.1.255]	PF07719.17	1.1e-24	TPR_2	Tetratricopeptide repeat	TIGR02917	8.7e-35	PEP_TPR_lipo: putative PEP-CTERM system TPR-repeat lipoprotein
		c_000000000001_197	2.8*10^-36	K02494	47.53	122.5	outer membrane lipoprotein LolB	PF03550.14	3.1e-29	LolB	Outer membrane lipoprotein LolB	TIGR00548	2.1e-24	lolB: outer membrane lipoprotein LolB
		c_000000000001_198	6.7*10^-84	K00919	105.57	279.1	4-diphosphocytidyl-2-C-methyl-D-erythritol kinase [EC:2.7.1.148]	PF00288.26	2.8e-09	GHMP_kinases_N	GHMP kinases N terminal domain	TIGR00154	7.9e-75	ispE: 4-(cytidine 5'-diphospho)-2-C-methyl-D-erythritol kinase
		c_000000000001_199	1.6*10^-151	K00948	76.8	503.2	ribose-phosphate pyrophosphokinase [EC:2.7.6.1]	PF13793.6	7.4e-50	Pribosyltran_N	N-terminal domain of ribose phosphate pyrophosphokinase	TIGR01251	1.7e-118	ribP_PPkin: ribose-phosphate diphosphokinase
		c_000000000001_200	3.5*10^-70	K02897	34.43	233.6	large subunit ribosomal protein L25	PF14693.6	3.5e-31	Ribosomal_TL5_C	Ribosomal protein TL5, C-terminal domain	TIGR00731	3.9e-46	bL25_bact_ctc: ribosomal protein bL25, Ctc-form
		c_000000000001_201	5.3*10^-77	K01056	49.5	256.9	peptidyl-tRNA hydrolase, PTH1 family [EC:3.1.1.29]	PF01195.19	1.2e-55	Pept_tRNA_hydro	Peptidyl-tRNA hydrolase	TIGR00447	9.3e-64	pth: aminoacyl-tRNA hydrolase
		c_000000000001_202	2.1*10^-254	K02358	347.97	844.5	elongation factor Tu	PF00009.27	1.3e-58	GTP_EFTU	Elongation factor Tu GTP binding domain	TIGR00485	7.3e-224	EF-Tu: translation elongation factor Tu
		c_000000000001_203	3.1*10^-21	K03073	24	73.2	preprotein translocase subunit SecE	PF00584.20	1.5e-19	SecE	SecE/Sec61-gamma subunits of protein translocation complex	TIGR00964	5.8e-15	secE_bact: preprotein translocase, SecE subunit
		c_000000000001_204	2.2*10^-72	K02601	95.9	240.7	transcription termination/antitermination protein NusG	PF02357.19	1.5e-27	NusG	Transcription termination factor nusG	TIGR00922	8.3e-68	nusG: transcription termination/antitermination factor NusG
		c_000000000001_205	2.4*10^-70	K02867	70.53	234.6	large subunit ribosomal protein L11	PF03946.14	1.6e-32	Ribosomal_L11_N	Ribosomal protein L11, N-terminal domain	TIGR01632	3.3e-64	L11_bact: ribosomal protein uL11
		c_000000000001_206	4.6*10^-88	K02863	94.8	292.9	large subunit ribosomal protein L1	PF00687.21	1.8e-50	Ribosomal_L1	Ribosomal protein L1p/L10e family	TIGR01169	2e-100	rplA_bact: ribosomal protein uL1
		c_000000000001_207	5.7*10^-47	K02864	59.03	158	large subunit ribosomal protein L10	PF00466.20	5.5e-26	Ribosomal_L10	Ribosomal protein L10
		c_000000000001_208	2*10^-40	K02935	26.7	136.4	large subunit ribosomal protein L7/L12	PF00542.19	2.5e-28	Ribosomal_L12	Ribosomal protein L7/L12 C-terminal domain	TIGR00855	3e-47	L12: ribosomal protein bL12
		c_000000000001_209	0	K03043	363.47	1759.2	DNA-directed RNA polymerase subunit beta [EC:2.7.7.6]	PF00562.28	2e-164	RNA_pol_Rpb2_6	RNA polymerase Rpb2, domain 6	TIGR02013	0	rpoB: DNA-directed RNA polymerase, beta subunit
		c_000000000001_210	0	K03046	621.57	2118.7	DNA-directed RNA polymerase subunit beta' [EC:2.7.7.6]	PF04997.12	8.5e-85	RNA_pol_Rpb1_1	RNA polymerase Rpb1, domain 1	TIGR02386	0	rpoC_TIGR: DNA-directed RNA polymerase, beta' subunit
		c_000000000001_211	3.4*10^-74	K02950	81.27	246.7	small subunit ribosomal protein S12	PF00164.25	4.9e-43	Ribosom_S12_S23	Ribosomal protein S12/S23	TIGR00981	2.5e-69	rpsL_bact: ribosomal protein uS12
		c_000000000001_212	1.2*10^-62	K02992	105.03	208.1	small subunit ribosomal protein S7	PF00177.21	4.3e-63	Ribosomal_S7	Ribosomal protein S7p/S5e	TIGR01029	2e-66	rpsG_bact: ribosomal protein uS7
		c_000000000001_213	0	K02355	521.5	1094.5	elongation factor G	PF00009.27	1.6e-65	GTP_EFTU	Elongation factor Tu GTP binding domain	TIGR00484	0	EF-G: translation elongation factor G
		c_000000000001_214	2.1*10^-254	K02358	347.97	844.5	elongation factor Tu	PF00009.27	1.3e-58	GTP_EFTU	Elongation factor Tu GTP binding domain	TIGR00485	7.3e-224	EF-Tu: translation elongation factor Tu
		c_000000000001_215	1.3*10^-42	K02946	63.2	143.2	small subunit ribosomal protein S10	PF00338.22	1.5e-35	Ribosomal_S10	Ribosomal protein S10p/S20e	TIGR01049	8.1e-45	rpsJ_bact: ribosomal protein uS10
		c_000000000001_216	4.8*10^-97	K02906	117.4	323.1	large subunit ribosomal protein L3	PF00297.22	5.1e-17	Ribosomal_L3	Ribosomal protein L3	TIGR03625	9.3e-89	L3_bact: 50S ribosomal protein uL3
		c_000000000001_217	1.5*10^-75	K02926	74.93	252.3	large subunit ribosomal protein L4	PF00573.22	3.5e-62	Ribosomal_L4	Ribosomal protein L4/L1 family	TIGR03953	5.6e-70	rplD_bact: 50S ribosomal protein uL4
		c_000000000001_218	2.1*10^-27	K02892	53.07	93.7	large subunit ribosomal protein L23	PF00276.20	3.3e-31	Ribosomal_L23	Ribosomal protein L23	TIGR03636	7.2e-14	uL23_arch: ribosomal protein uL23
		c_000000000001_219	1.2*10^-112	K02886	161.67	374.4	large subunit ribosomal protein L2	PF03947.18	5.4e-57	Ribosomal_L2_C	Ribosomal Proteins L2, C-terminal domain	TIGR01171	1.5e-130	rplB_bact: ribosomal protein uL2
		c_000000000001_220	4.7*10^-47	K02965	105.5	156.9	small subunit ribosomal protein S19	PF00203.21	1.7e-34	Ribosomal_S19	Ribosomal protein S19	TIGR01050	5.6e-42	rpsS_bact: ribosomal protein uS19
		c_000000000001_221	2*10^-43	K02890	81.07	145.5	large subunit ribosomal protein L22	PF00237.19	1.4e-30	Ribosomal_L22	Ribosomal protein L22p/L17e	TIGR01044	1.5e-38	rplV_bact: ribosomal protein uL22
		c_000000000001_222	1.8*10^-107	K02982	109.63	356.4	small subunit ribosomal protein S3	PF00189.20	2.9e-40	Ribosomal_S3_C	Ribosomal protein S3, C-terminal domain	TIGR01009	2.9e-94	rpsC_bact: ribosomal protein uS3
		c_000000000001_223	4.6*10^-66	K02878	80.63	220.2	large subunit ribosomal protein L16	PF00252.18	1.4e-49	Ribosomal_L16	Ribosomal protein L16p/L10e	TIGR01164	1.2e-57	rplP_bact: ribosomal protein uL16
		c_000000000001_224	3.1*10^-25	K02904	57	86	large subunit ribosomal protein L29	PF00831.23	9.1e-24	Ribosomal_L29	Ribosomal L29 protein	TIGR00012	1.3e-22	L29: ribosomal protein uL29
		c_000000000001_225	3.6*10^-37	K02961	92	125.3	small subunit ribosomal protein S17	PF00366.20	3.8e-29	Ribosomal_S17	Ribosomal protein S17	TIGR03635	8.7e-33	uS17_bact: ribosomal protein uS17
		c_000000000001_226	6*10^-62	K02874	106.1	206.3	large subunit ribosomal protein L14	PF00238.19	1.3e-55	Ribosomal_L14	Ribosomal protein L14p/L23e	TIGR01067	1.5e-58	rplN_bact: ribosomal protein uL14
		c_000000000001_227	5.9*10^-31	K02895	54.27	105.2	large subunit ribosomal protein L24	PF17136.4	7e-24	ribosomal_L24	Ribosomal proteins 50S L24/mitochondrial 39S L24	TIGR01079	3.8e-39	rplX_bact: ribosomal protein uL24
		c_000000000001_228	1.5*10^-90	K02931	108.17	300	large subunit ribosomal protein L5	PF00673.21	5.4e-40	Ribosomal_L5_C	ribosomal L5P family C-terminus
		c_000000000001_229	7.3*10^-38	K02954	25.97	127.6	small subunit ribosomal protein S14	PF00253.21	3.2e-24	Ribosomal_S14	Ribosomal protein S14p/S29e
		c_000000000001_230	1.1*10^-57	K02994	92.7	192.1	small subunit ribosomal protein S8	PF00410.19	7.8e-45	Ribosomal_S8	Ribosomal protein S8
		c_000000000001_231	2.8*10^-74	K02933	114.7	247.4	large subunit ribosomal protein L6	PF00347.23	1.1e-32	Ribosomal_L6	Ribosomal protein L6	TIGR03654	3.5e-72	L6_bact: ribosomal protein uL6
		c_000000000001_232	1.5*10^-38	K02881	54.13	130.1	large subunit ribosomal protein L18	PF00861.22	2e-40	Ribosomal_L18p	Ribosomal L18 of archaea, bacteria, mitoch. and chloroplast	TIGR00060	1.1e-38	L18_bact: ribosomal protein uL18
		c_000000000001_233	4.4*10^-67	K02988	139.03	223.6	small subunit ribosomal protein S5	PF03719.15	4.5e-29	Ribosomal_S5_C	Ribosomal protein S5, C-terminal domain	TIGR01021	2.1e-65	rpsE_bact: ribosomal protein uS5
		c_000000000001_234	3.3*10^-16	K02907	30.73	56.8	large subunit ribosomal protein L30	PF00327.20	9.5e-17	Ribosomal_L30	Ribosomal protein L30p/L7e	TIGR01308	3e-19	rpmD_bact: ribosomal protein uL30
		c_000000000001_235	2.4*10^-50	K02876	45.37	169.2	large subunit ribosomal protein L15	PF00828.19	1.9e-29	Ribosomal_L27A	Ribosomal proteins 50S-L15, 50S-L18e, 60S-L27A	TIGR01071	4.5e-48	rplO_bact: ribosomal protein uL15
		c_000000000001_236	2.9*10^-181	K03076	227.5	600.5	preprotein translocase subunit SecY	PF00344.20	3e-114	SecY	SecY translocase	TIGR00967	5.9e-131	3a0501s007: preprotein translocase, SecY subunit
		c_000000000001_237	1.3*10^-14	K02919	26.1	52.1	large subunit ribosomal protein L36	PF00444.18	5.7e-17	Ribosomal_L36	Ribosomal protein L36	TIGR01022	1.3e-19	rpmJ_bact: ribosomal protein bL36
		c_000000000001_238	2.1*10^-54	K02952	114.1	181	small subunit ribosomal protein S13	PF00416.22	8.5e-33	Ribosomal_S13	Ribosomal protein S13/S18	TIGR03631	1.4e-52	uS13_bact: ribosomal protein uS13
		c_000000000001_239	6.1*10^-58	K02948	99.67	193.9	small subunit ribosomal protein S11	PF00411.19	7.1e-51	Ribosomal_S11	Ribosomal protein S11	TIGR03632	1.5e-56	uS11_bact: ribosomal protein uS11
		c_000000000001_240	8.2*10^-85	K02986	78	282.1	small subunit ribosomal protein S4	PF00163.19	6.5e-34	Ribosomal_S4	Ribosomal protein S4/S9 N-terminal domain	TIGR01017	7.9e-82	rpsD_bact: ribosomal protein uS4
		c_000000000001_241	1.1*10^-115	K03040	133.5	384.4	DNA-directed RNA polymerase subunit alpha [EC:2.7.7.6]	PF01000.26	3.8e-23	RNA_pol_A_bac	RNA polymerase Rpb3/RpoA insert domain	TIGR02027	3.3e-106	rpoA: DNA-directed RNA polymerase, alpha subunit
		c_000000000001_242	1.6*10^-64	K02879	34.53	215.8	large subunit ribosomal protein L17	PF01196.19	1.6e-33	Ribosomal_L17	Ribosomal protein L17	TIGR00059	2e-46	L17: ribosomal protein bL17
		c_000000000001_243	4.8*10^-60	K05524	107.1	200.6	ferredoxin	PF11953.8	2.6e-18	DUF3470	Domain of unknown function (DUF3470)	TIGR04105	1.2e-10	FeFe_hydrog_B1: [FeFe] hydrogenase, group B1/B3
		c_000000000001_244	3.6*10^-40	K07090	45.63	135.5	uncharacterized protein	PF01925.19	2.1e-48	TauE	Sulfite exporter TauE/SafE
		c_000000000001_245	1.3*10^-154	K13634	461.57	511.5	LysR family transcriptional regulator, cys regulon transcriptional activator	PF03466.20	1.9e-36	LysR_substrate	LysR substrate binding domain	TIGR03339	6.6e-30	phn_lysR: aminoethylphosphonate catabolism associated LysR family transcriptional regulator
		c_000000000001_246	5.2*10^-110	K05907	527.07	366.3	adenylyl-sulfate reductase (glutathione) [EC:1.8.4.9]	PF01507.19	2.6e-47	PAPS_reduct	Phosphoadenosine phosphosulfate reductase family	TIGR00424	1.9e-87	APS_reduc: 5'-adenylylsulfate reductase, thioredoxin-independent
		c_000000000001_247	1.4*10^-68	K01919	151.63	229.6	glutamate--cysteine ligase [EC:6.3.2.2]	PF04262.14	1.1e-166	Glu_cys_ligase	Glutamate-cysteine ligase	TIGR01434	4.6e-186	glu_cys_ligase: glutamate--cysteine ligase
		c_000000000001_248	4.5*10^-43	K01174	81.53	144.4	micrococcal nuclease [EC:3.1.31.1]	PF00565.17	2.1e-22	SNase	Staphylococcal nuclease homologue
		c_000000000001_249	1.3*10^-140	K03750	258.8	466.7	molybdopterin molybdotransferase [EC:2.10.1.1]	PF03453.17	4.2e-40	MoeA_N	MoeA N-terminal region (domain I and II)	TIGR00177	1.6e-34	molyb_syn: molybdenum cofactor synthesis domain
		c_000000000001_250	9*10^-76	K06857	275.23	252.7	tungstate transport system ATP-binding protein [EC:7.3.2.6]	PF00005.27	9.6e-30	ABC_tran	ABC transporter	TIGR02142	5.5e-43	modC_ABC: molybdate ABC transporter, ATP-binding protein
		c_000000000001_251	3.7*10^-84	K05773	167.07	278.8	tungstate transport system permease protein					TIGR02141	7.1e-31	modB_ABC: molybdate ABC transporter, permease protein
		c_000000000001_252	1.5*10^-117	K05772	110.87	388.8	tungstate transport system substrate-binding protein	PF12849.7	5.6e-28	PBP_like_2	PBP superfamily domain
		c_000000000001_253	4*10^-159	K19745	430.53	528.4	acrylyl-CoA reductase (NADPH) [EC:1.3.1.-]	PF00107.26	8.5e-11	ADH_zinc_N	Zinc-binding dehydrogenase	TIGR02823	4.4e-127	oxido_YhdH: putative quinone oxidoreductase, YhdH/YhfP family
		c_000000000001_255	3.4*10^-40	K07443	102.73	135.6	methylated-DNA-protein-cysteine methyltransferase related protein	PF01035.20	3.7e-24	DNA_binding_1	6-O-methylguanine DNA methyltransferase, DNA binding domain	TIGR00589	2.2e-15	ogt: methylated-DNA--[protein]-cysteine S-methyltransferase
		c_000000000001_256	0	K15371	82.93	1900.2	glutamate dehydrogenase [EC:1.4.1.2]	PF05088.12	0	Bac_GDH	Bacterial NAD-glutamate dehydrogenase
		c_000000000001_257	4.1*10^-32	K07124	217	108.5	uncharacterized protein	PF12697.7	2.2e-22	Abhydrolase_6	Alpha/beta hydrolase family	TIGR02427	1.8e-08	protocat_pcaD: 3-oxoadipate enol-lactonase
		c_000000000001_258	3.8*10^-20	K01999	144.2	69.6	branched-chain amino acid transport system substrate-binding protein	PF13458.6	6.9e-16	Peripla_BP_6	Periplasmic binding protein	TIGR03863	1.3e-139	PQQ_ABC_bind: ABC transporter, substrate binding protein, PQQ-dependent alcohol dehydrogenase system
		c_000000000001_259	1*10^-27	K07404	144.6	94.5	6-phosphogluconolactonase [EC:3.1.1.31]	PF10282.9	2e-18	Lactonase	Lactonase, 7-bladed beta-propeller	TIGR03866	2.9e-138	PQQ_ABC_repeats: PQQ-dependent catabolism-associated beta-propeller protein
		c_000000000001_260	5.6*10^-66	K01990	259.1	220.6	ABC-2 type transport system ATP-binding protein	PF00005.27	3.4e-32	ABC_tran	ABC transporter	TIGR03864	4.6e-105	PQQ_ABC_ATP: ABC transporter, ATP-binding subunit, PQQ-dependent alcohol dehydrogenase system
		c_000000000001_261	3.1*10^-23	K09694	151.83	79.3	lipooligosaccharide transport system permease protein	PF01061.24	1.2e-29	ABC2_membrane	ABC-2 type transporter	TIGR03861	5.7e-120	phenyl_ABC_PedC: alcohol ABC transporter, permease protein
		c_000000000001_262	2.5*10^-210	K06168	458.77	697.9	tRNA-2-methylthio-N6-dimethylallyladenosine synthase [EC:2.8.4.3]	PF04055.21	1.1e-27	Radical_SAM	Radical SAM superfamily	TIGR01574	2.2e-178	miaB-methiolase: tRNA-i(6)A37 thiotransferase enzyme MiaB
		c_000000000001_263	3.2*10^-151	K06217	195.33	501.5	phosphate starvation-inducible protein PhoH and related proteins	PF02562.16	8.1e-94	PhoH	PhoH-like protein
		c_000000000001_264	7.6*10^-57	K07042	57.43	190.1	probable rRNA maturation factor	PF02130.17	2e-33	UPF0054	Uncharacterized protein family UPF0054	TIGR00043	9.7e-35	TIGR00043: rRNA maturation RNase YbeY
		c_000000000001_265	9.3*10^-121	K06189	281.1	400	magnesium and cobalt transporter	PF03471.17	8e-20	CorC_HlyC	Transporter associated domain	TIGR03520	2.3e-53	GldE: gliding motility-associated protein GldE
		c_000000000001_266	9.4*10^-133	K03820	142.73	441	apolipoprotein N-acyltransferase [EC:2.3.1.269]	PF00795.22	2.4e-23	CN_hydrolase	Carbon-nitrogen hydrolase	TIGR00546	1.4e-97	lnt: apolipoprotein N-acyltransferase
		c_000000000001_267						PF07044.11	9.6e-22	DUF1329	Protein of unknown function (DUF1329)
		c_000000000001_268	1.4*10^-102	K18293	-	340.7	p-cymene methyl-monooxygenase electron transfer component [EC:1.18.1.3]	PF00175.21	3.1e-21	NAD_binding_1	Oxidoreductase NAD-binding domain	TIGR02160	1.1e-44	PA_CoA_Oxy5: phenylacetate-CoA oxygenase/reductase, PaaK subunit
		c_000000000001_269	3.1*10^-63	K03496	134.83	212	chromosome partitioning protein	PF13614.6	4.3e-41	AAA_31	AAA domain	TIGR01969	6.3e-20	minD_arch: cell division ATPase MinD
		c_000000000001_270						PF07295.11	9.7e-52	DUF1451	Zinc-ribbon containing domain
		c_000000000001_271	0	K01869	424.5	1282.9	leucyl-tRNA synthetase [EC:6.1.1.4]	PF00133.22	1.8e-81	tRNA-synt_1	tRNA synthetases class I (I, L, M and V)	TIGR00396	0	leuS_bact: leucine--tRNA ligase
		c_000000000001_272	8.4*10^-34	K03643	40.17	114.4	LPS-assembly lipoprotein	PF04390.12	1e-08	LptE	Lipopolysaccharide-assembly
		c_000000000001_273	1.6*10^-64	K02340	93.4	215.9	DNA polymerase III subunit delta [EC:2.7.7.7]	PF06144.13	2.7e-33	DNA_pol3_delta	DNA polymerase III, delta subunit	TIGR01128	2.1e-87	holA: DNA polymerase III, delta subunit
		c_000000000001_274	2.9*10^-194	K00147	540.73	643.4	glutamate-5-semialdehyde dehydrogenase [EC:1.2.1.41]	PF00171.22	9e-23	Aldedh	Aldehyde dehydrogenase family	TIGR00407	1.6e-146	proA: glutamate-5-semialdehyde dehydrogenase
		c_000000000001_275	6.8*10^-59	K00969	116.5	197.2	nicotinate-nucleotide adenylyltransferase [EC:2.7.7.18]	PF01467.26	1.4e-25	CTP_transf_like	Cytidylyltransferase-like	TIGR00482	2.9e-42	TIGR00482: nicotinate (nicotinamide) nucleotide adenylyltransferase
		c_000000000001_276	4.7*10^-48	K09710	41.27	161.1	ribosome-associated protein	PF02410.15	2.8e-27	RsfS	Ribosomal silencing factor during starvation	TIGR00090	1e-35	rsfS_iojap_ybeB: ribosome silencing factor
		c_000000000001_277	3.2*10^-45	K03286	132.03	152.5	OmpA-OmpF porin, OOP family	PF00691.20	3.5e-23	OmpA	OmpA family	TIGR03789	6.1e-30	pdsO: proteobacterial sortase system peptidoglycan-associated protein
		c_000000000001_278	8.8*10^-60	K00783	45.17	199	23S rRNA (pseudouridine1915-N3)-methyltransferase [EC:2.1.1.177]	PF02590.17	1.7e-51	SPOUT_MTase	Predicted SPOUT methyltransferase	TIGR00246	3.8e-55	tRNA_RlmH_YbeA: rRNA large subunit m3Psi methyltransferase RlmH
		c_000000000001_279	1.3*10^-73	K06287	68.63	245.3	septum formation protein	PF02545.14	2.6e-56	Maf	Maf-like protein	TIGR00172	1.5e-54	maf: septum formation protein Maf
		c_000000000001_281	1.1*10^-156	K08301	492.83	519.7	ribonuclease G [EC:3.1.26.-]	PF10150.9	7.1e-93	RNase_E_G	Ribonuclease E/G family	TIGR00757	2.3e-141	RNaseEG: ribonuclease, Rne/Rng family
		c_000000000001_282	8.4*10^-41	K07289	301.73	137.8	AsmA protein	PF13116.6	7.6e-56	DUF3971	Protein of unknown function	TIGR02099	5.5e-218	TIGR02099: TIGR02099 family protein
		c_000000000001_283	6.1*10^-109	K11206	281.3	362.3	deaminated glutathione amidase [EC:3.5.1.128]	PF00795.22	3.8e-54	CN_hydrolase	Carbon-nitrogen hydrolase	TIGR03381	3.8e-32	agmatine_aguB: N-carbamoylputrescine amidase
		c_000000000001_284	4.8*10^-202	K03568	310.33	669.4	TldD protein	PF01523.16	6.7e-69	PmbA_TldD	Putative modulator of DNA gyrase
		c_000000000001_285	2.4*10^-169	K03592	308.97	561.4	PmbA protein	PF01523.16	6.9e-59	PmbA_TldD	Putative modulator of DNA gyrase
		c_000000000001_286	2.5*10^-161	K06213	82.43	534.9	magnesium transporter	PF01769.16	1.8e-24	MgtE	Divalent cation transporter	TIGR00400	2.6e-86	mgtE: magnesium transporter
		c_000000000001_287	1.1*10^-113	K06958	55.47	377	RNase adapter protein RapZ	PF03668.15	1.4e-88	ATP_bind_2	P-loop ATPase protein family
		c_000000000001_288	6.7*10^-40	K05808	91.1	133.7	putative sigma-54 modulation protein	PF02482.19	8.2e-28	Ribosomal_S30AE	Sigma 54 modulation protein / S30EA ribosomal protein	TIGR00741	1.7e-32	yfiA: ribosomal subunit interface protein
		c_000000000001_289	4.6*10^-173	K03092	41.43	573.7	RNA polymerase sigma-54 factor	PF04552.13	4.2e-69	Sigma54_DBD	Sigma-54, DNA binding domain	TIGR02395	8e-144	rpoN_sigma: RNA polymerase sigma-54 factor
		c_000000000001_290	1.4*10^-127	K06861	270.9	422.5	lipopolysaccharide export system ATP-binding protein [EC:3.6.3.-]	PF00005.27	9.2e-32	ABC_tran	ABC transporter	TIGR04406	3.3e-115	LPS_export_lptB: LPS export ABC transporter ATP-binding protein
		c_000000000001_291	2.4*10^-35	K09774	52.07	119.4	lipopolysaccharide export system protein LptA	PF03968.14	8e-27	OstA	OstA-like protein	TIGR03002	4e-44	outer_YhbN_LptA: lipopolysaccharide transport periplasmic protein LptA
		c_000000000001_292	2*10^-31	K11719	55.9	106.7	lipopolysaccharide export system protein LptC	PF06835.13	2.3e-35	LptC	Lipopolysaccharide-assembly, LptC-related	TIGR04409	3.2e-39	LptC_YrbK: LPS export ABC transporter periplasmic protein LptC
		c_000000000001_293	3.6*10^-71	K03270	163.37	236.2	3-deoxy-D-manno-octulosonate 8-phosphate phosphatase (KDO 8-P phosphatase) [EC:3.1.3.45]	PF08282.12	6.5e-12	Hydrolase_3	haloacid dehalogenase-like hydrolase	TIGR01670	9.1e-49	KdsC-phosphatas: 3-deoxy-D-manno-octulosonate 8-phosphate phosphatase, YrbI family
		c_000000000001_294	5.2*10^-154	K06041	136.67	510.6	arabinose-5-phosphate isomerase [EC:5.3.1.13]	PF01380.22	4.1e-30	SIS	SIS domain	TIGR00393	8.5e-109	kpsF: sugar isomerase, KpsF/GutQ family
		c_000000000001_295	3.1*10^-99	K07301	127.47	329.8	cation:H+ antiporter	PF01699.24	1.4e-55	Na_Ca_ex	Sodium/calcium exchanger protein	TIGR00367	2.3e-77	TIGR00367: K+-dependent Na+/Ca+ exchanger homolog
		c_000000000001_296	2.6*10^-122	K02065	297.33	405.7	phospholipid/cholesterol/gamma-HCH transport system ATP-binding protein	PF00005.27	6.8e-31	ABC_tran	ABC transporter	TIGR01186	2.4e-47	proV: glycine betaine/L-proline transport ATP binding subunit
		c_000000000001_297	5.3*10^-78	K02066	44.93	260.4	phospholipid/cholesterol/gamma-HCH transport system permease protein	PF02405.16	7.6e-75	MlaE	Permease MlaE	TIGR00056	2.7e-85	TIGR00056: ABC transport permease subunit
		c_000000000001_298	2.7*10^-41	K02067	94.5	138.8	phospholipid/cholesterol/gamma-HCH transport system substrate-binding protein	PF02470.20	3.9e-24	MlaD	MlaD protein	TIGR04430	2.9e-56	OM_asym_MlaD: outer membrane lipid asymmetry maintenance protein MlaD
		c_000000000001_299	7.7*10^-23	K07122	60.23	78.7	phospholipid transport system transporter-binding protein	PF13466.6	9.8e-15	STAS_2	STAS domain	TIGR00377	3.2e-08	ant_ant_sig: anti-anti-sigma factor
		c_000000000001_300	2.5*10^-194	K00790	173.57	643.6	UDP-N-acetylglucosamine 1-carboxyvinyltransferase [EC:2.5.1.7]	PF00275.20	4.5e-114	EPSP_synthase	EPSP synthase (3-phosphoshikimate 1-carboxyvinyltransferase)	TIGR01072	5.5e-179	murA: UDP-N-acetylglucosamine 1-carboxyvinyltransferase
		c_000000000001_301	1.3*10^-73	K00765	35.7	245.6	ATP phosphoribosyltransferase [EC:2.4.2.17]	PF01634.18	9.1e-51	HisG	ATP phosphoribosyltransferase	TIGR00070	1.7e-55	hisG: ATP phosphoribosyltransferase
		c_000000000001_302	5.5*10^-195	K00013	511.33	647.1	histidinol dehydrogenase [EC:1.1.1.23]	PF00815.20	2.3e-168	Histidinol_dh	Histidinol dehydrogenase	TIGR00069	3.2e-162	hisD: histidinol dehydrogenase
		c_000000000001_303	6.9*10^-104	K00817	291.9	345.7	histidinol-phosphate aminotransferase [EC:2.6.1.9]	PF00155.21	1.6e-44	Aminotran_1_2	Aminotransferase class I and II	TIGR01141	5.7e-93	hisC: histidinol-phosphate transaminase
		c_000000000001_304	4.2*10^-65	K00411	85.1	217.5	ubiquinol-cytochrome c reductase iron-sulfur subunit [EC:7.1.1.8]	PF10399.9	1.6e-12	UCR_Fe-S_N	Ubiquitinol-cytochrome C reductase Fe-S subunit TAT signal	TIGR01416	1.4e-68	Rieske_proteo: ubiquinol-cytochrome c reductase, iron-sulfur subunit
		c_000000000001_305	5*10^-195	K00412	294.27	645.8	ubiquinol-cytochrome c reductase cytochrome b subunit	PF00033.19	4.3e-67	Cytochrome_B	Cytochrome b/b6/petB	TIGR01156	6.4e-12	cytb6/f_IV: cytb6/f complex subunit IV
		c_000000000001_306	1.4*10^-51	K00413	74.87	173.2	ubiquinol-cytochrome c reductase cytochrome c1 subunit	PF02167.15	4e-19	Cytochrom_C1	Cytochrome C1 family
		c_000000000001_307	7.7*10^-88	K03599	162.33	291.8	stringent starvation protein A	PF13417.6	4.9e-14	GST_N_3	Glutathione S-transferase, N-terminal domain	TIGR01262	1.9e-15	maiA: maleylacetoacetate isomerase
		c_000000000001_308	6.7*10^-46	K03600	52.3	153.1	stringent starvation protein B	PF04386.13	4.7e-31	SspB	Stringent starvation protein B
		c_000000000001_310						PF04463.12	2.3e-30	DUF523	Protein of unknown function (DUF523)
		c_000000000001_311	1*10^-161	K00666	580.63	537.2	fatty-acyl-CoA synthase [EC:6.2.1.-]	PF00501.28	4.9e-112	AMP-binding	AMP-binding enzyme	TIGR03205	9e-91	pimA: dicarboxylate--CoA ligase PimA
		c_000000000001_313	2.8*10^-218	K19339	546.63	723.9	NosR/NirI family transcriptional regulator, nitrous oxide reductase regulator	PF12801.7	3.8e-15	Fer4_5	4Fe-4S binding domain	TIGR02163	1.3e-15	napH_: ferredoxin-type protein, NapH/MauN family
		c_000000000001_314	2.6*10^-124	K03526	64.5	412.4	(E)-4-hydroxy-3-methylbut-2-enyl-diphosphate synthase [EC:1.17.7.1 1.17.7.3]	PF04551.14	1.7e-116	GcpE	GcpE protein	TIGR00612	8.8e-120	ispG_gcpE: 4-hydroxy-3-methylbut-2-en-1-yl diphosphate synthase
		c_000000000001_315	6.6*10^-63	K11325	263.2	210	L-cysteine/cystine lyase	PF00266.19	2.7e-54	Aminotran_5	Aminotransferase class-V	TIGR01979	2.1e-46	sufS: cysteine desulfurase, SufS family
		c_000000000001_316	2.3*10^-61	K01126	142.8	205.1	glycerophosphoryl diester phosphodiesterase [EC:3.1.4.46]	PF03009.17	3.6e-35	GDPD	Glycerophosphoryl diester phosphodiesterase family
		c_000000000001_317	4.5*10^-34	K18908	518.2	115.1	multidrug efflux pump	PF01554.18	2.9e-53	MatE	MatE	TIGR00797	9.4e-64	matE: MATE efflux family protein
		c_000000000001_318	1.2*10^-44	K17865	179.57	149.8	3-hydroxybutyryl-CoA dehydratase [EC:4.2.1.55]	PF01575.19	3.5e-16	MaoC_dehydratas	MaoC like domain	TIGR02278	4e-08	PaaN-DH: phenylacetic acid degradation protein paaN
		c_000000000001_319	0	K04090	357.27	1516.4	indolepyruvate ferredoxin oxidoreductase [EC:1.2.7.8]	PF01558.18	1.4e-20	POR	Pyruvate ferredoxin/flavodoxin oxidoreductase	TIGR03336	1.7e-49	IOR_alpha: indolepyruvate ferredoxin oxidoreductase, alpha subunit
		c_000000000001_320	4.5*10^-26	K05714	301.77	88.7	2-hydroxy-6-oxonona-2,4-dienedioate hydrolase [EC:3.7.1.14]	PF00561.20	2.7e-21	Abhydrolase_1	alpha/beta hydrolase fold	TIGR03695	6.6e-19	menH_SHCHC: 2-succinyl-6-hydroxy-2,4-cyclohexadiene-1-carboxylate synthase
		c_000000000001_321	5.9*10^-17	K07221	79.37	58.9	phosphate-selective porin OprO and OprP	PF07396.11	4e-08	Porin_O_P	Phosphate-selective porin O and P
		c_000000000001_322	7.6*10^-170	K10680	484.4	562.8	N-ethylmaleimide reductase [EC:1.-.-.-]	PF00724.20	1.6e-82	Oxidored_FMN	NADH:flavin oxidoreductase / NADH oxidase family	TIGR03997	3.6e-44	mycofact_OYE_2: mycofactocin system FadH/OYE family oxidoreductase 2
		c_000000000001_323	8.7*10^-66	K06076	54.43	219.7	long-chain fatty acid transport protein	PF03349.16	2.4e-21	Toluene_X	Outer membrane protein transport protein (OMPP1/FadL/TodX)
		c_000000000001_324	1.8*10^-81	K21698	367.67	270.7	LysR family transcriptional regulator, transcriptional activator for aaeXAB operon	PF03466.20	3.6e-45	LysR_substrate	LysR substrate binding domain	TIGR03418	7.1e-28	chol_sulf_TF: putative choline sulfate-utilization transcription factor
		c_000000000001_325	2.3*10^-37	K03892	95.17	126.1	ArsR family transcriptional regulator, arsenate/arsenite/antimonite-responsive transcriptional repressor	PF01022.20	3.1e-13	HTH_5	Bacterial regulatory protein, arsR family
		c_000000000001_326	5.6*10^-125	K00134	175.27	415.3	glyceraldehyde 3-phosphate dehydrogenase [EC:1.2.1.12]	PF02800.20	2.3e-61	Gp_dh_C	Glyceraldehyde 3-phosphate dehydrogenase, C-terminal domain	TIGR01534	1.3e-115	GAPDH-I: glyceraldehyde-3-phosphate dehydrogenase, type I
		c_000000000001_327	3.5*10^-12	K05820	179.43	42.3	MFS transporter, PPP family, 3-phenylpropionic acid transporter	PF07690.16	5.5e-20	MFS_1	Major Facilitator Superfamily
		c_000000000001_328						PF13557.6	1.5e-08	Phenol_MetA_deg	Putative MetA-pathway of phenol degradation
		c_000000000001_329	2*10^-109	K10946	139.2	362	methane/ammonia monooxygenase subunit C	PF04896.12	2.5e-104	AmoC	Ammonia monooxygenase/methane monooxygenase, subunit C	TIGR03078	3.5e-100	CH4_NH3mon_ox_C: methane monooxygenase/ammonia monooxygenase, subunit C
		c_000000000001_330	1.2*10^-109	K10944	177.07	362.5	methane/ammonia monooxygenase subunit A [EC:1.14.18.3 1.14.99.39]	PF02461.16	3.7e-109	AMO	Ammonia monooxygenase	TIGR03080	9.7e-100	CH4_NH3mon_ox_A: methane monooxygenase/ammonia monooxygenase, subunit A
		c_000000000001_331	1.2*10^-146	K10945	122.03	486	methane/ammonia monooxygenase subunit B	PF04744.12	2.5e-142	Monooxygenase_B	Monooxygenase subunit B protein	TIGR03079	1.7e-138	CH4_NH3mon_ox_B: methane monooxygenase/ammonia monooxygenase, subunit B
		c_000000000001_333	7.8*10^-35	K22348	215.27	117.9	manganese oxidase [EC:1.16.3.3]	PF07732.15	3.7e-23	Cu-oxidase_3	Multicopper oxidase	TIGR01480	3.4e-12	copper_res_A: copper-resistance protein, CopA family
		c_000000000001_335						PF09335.11	3e-11	SNARE_assoc	SNARE associated Golgi protein
		c_000000000001_336	2*10^-55	K05928	303.27	185.9	tocopherol O-methyltransferase [EC:2.1.1.95]	PF08241.12	1.7e-20	Methyltransf_11	Methyltransferase domain	TIGR01934	1.6e-13	MenG_MenH_UbiE: ubiquinone/menaquinone biosynthesis methyltransferase
		c_000000000001_338	2.3*10^-148	K06148	636.8	492.8	ATP-binding cassette, subfamily C, bacterial	PF00005.27	2.8e-30	ABC_tran	ABC transporter	TIGR02203	1.1e-101	MsbA_lipidA: lipid A export permease/ATP-binding protein MsbA
		c_000000000001_340	2.8*10^-27	K09908	51.17	93.1	uncharacterized protein	PF06295.12	1.2e-15	DUF1043	Protein of unknown function (DUF1043)
		c_000000000001_341	2.2*10^-16	K15268	141.8	56.7	O-acetylserine/cysteine efflux transporter	PF00892.20	2.2e-26	EamA	EamA-like transporter family	TIGR00950	1.7e-10	2A78: carboxylate/amino acid/amine transporter
		c_000000000001_342	4.1*10^-204	K00209	136.7	676.5	enoyl-[acyl-carrier protein] reductase / trans-2-enoyl-CoA reductase (NAD+) [EC:1.3.1.9 1.3.1.44]	PF12241.8	2.1e-111	Enoyl_reductase	Trans-2-enoyl-CoA reductase catalytic region
		c_000000000001_343	3.9*10^-29	K03496	134.83	99.6	chromosome partitioning protein	PF09140.11	6.8e-104	MipZ	ATPase MipZ	TIGR01968	3.8e-09	minD_bact: septum site-determining protein MinD
		c_000000000001_344	2.7*10^-47	K02742	92.53	158.5	SprT protein	PF10263.9	9.5e-11	SprT-like	SprT-like family
		c_000000000001_345	2.1*10^-36	K07461	63.07	123	putative endonuclease	PF01541.24	1.6e-17	GIY-YIG	GIY-YIG catalytic domain
		c_000000000001_346	6.1*10^-59	K03672	153.07	195.6	thioredoxin 2 [EC:1.8.1.8]	PF00085.20	1.9e-25	Thioredoxin	Thioredoxin	TIGR01068	4e-33	thioredoxin: thioredoxin
		c_000000000001_347	1.2*10^-19	K06886	30.6	68.5	hemoglobin	PF01152.21	4.1e-11	Bac_globin	Bacterial-like globin
		c_000000000001_348	2.9*10^-90	K04083	39.13	300.1	molecular chaperone Hsp33	PF01430.19	2.1e-83	HSP33	Hsp33 protein
		c_000000000001_349	1.5*10^-86	K07304	32.37	288.4	peptide-methionine (S)-S-oxide reductase [EC:1.8.4.11]	PF01625.21	4.7e-63	PMSR	Peptide methionine sulfoxide reductase	TIGR00401	2.3e-64	msrA: peptide-methionine (S)-S-oxide reductase
		c_000000000001_350	7.8*10^-116	K03648	48.37	384.8	uracil-DNA glycosylase [EC:3.2.2.27]	PF03167.19	7.7e-24	UDG	Uracil DNA glycosylase superfamily	TIGR00628	5.4e-85	ung: uracil-DNA glycosylase
		c_000000000001_351	4.5*10^-17	K05521	260.1	59	ADP-ribosyl-[dinitrogen reductase] hydrolase [EC:3.2.2.24]	PF03747.14	1.6e-47	ADP_ribosyl_GH	ADP-ribosylglycohydrolase	TIGR02662	7.9e-13	dinitro_DRAG: ADP-ribosyl-[dinitrogen reductase] hydrolase
		c_000000000001_352	3.2*10^-149	K14058	180.8	494.3	tRNA 2-thiocytidine biosynthesis protein TtcA	PF01171.20	5.8e-15	ATP_bind_3	PP-loop family	TIGR02432	2.2e-18	lysidine_TilS_N: tRNA(Ile)-lysidine synthetase
		c_000000000001_353	1.5*10^-256	K00631	432.67	851	glycerol-3-phosphate O-acyltransferase [EC:2.3.1.15]	PF01553.21	4.6e-20	Acyltransferase	Acyltransferase	TIGR03703	9.1e-240	plsB: glycerol-3-phosphate O-acyltransferase
		c_000000000001_354	4.1*10^-09	K09973	68.43	33.1	uncharacterized protein	PF01963.17	7.8e-29	TraB	TraB family	TIGR00261	1.1e-93	traB: TraB family protein
		c_000000000001_355	1*10^-79	K09977	79.9	265.6	uncharacterized protein	PF08907.11	9.8e-73	DUF1853	Domain of unknown function (DUF1853)
		c_000000000001_356	2*10^-19	K07039	60.63	67.3	uncharacterized protein	PF03695.13	5.4e-21	UPF0149	Uncharacterised protein family (UPF0149)	TIGR02292	3.2e-18	ygfB_yecA: yecA family protein
		c_000000000001_357	2.8*10^-21	K23886	65.03	73.8	CDGSH iron-sulfur domain-containing protein 3	PF09360.10	7.1e-19	zf-CDGSH	Iron-binding zinc finger CDGSH type
		c_000000000001_358	2.6*10^-192	K03310	35.43	637.4	alanine or glycine:cation symporter, AGCS family	PF01235.17	2.2e-141	Na_Ala_symp	Sodium:alanine symporter family	TIGR00835	9e-151	agcS: amino acid carrier protein
		c_000000000001_359	1.4*10^-19	K09920	52.3	67.4	uncharacterized protein	PF06853.12	4.8e-13	DUF1249	Protein of unknown function (DUF1249)
		c_000000000001_360	3.1*10^-29	K01737	25.37	99.6	6-pyruvoyltetrahydropterin/6-carboxytetrahydropterin synthase [EC:4.2.3.12 4.1.2.50]	PF01242.19	7.2e-28	PTPS	6-pyruvoyl tetrahydropterin synthase	TIGR03367	2e-21	queuosine_QueD: queuosine biosynthesis protein QueD
		c_000000000001_362	8.8*10^-115	K00023	323.1	379.8	acetoacetyl-CoA reductase [EC:1.1.1.36]	PF13561.6	7.8e-63	adh_short_C2	Enoyl-(Acyl carrier protein) reductase	TIGR01829	7.7e-114	AcAcCoA_reduct: acetoacetyl-CoA reductase
		c_000000000001_363	0	K01895	790.43	1150.5	acetyl-CoA synthetase [EC:6.2.1.1]	PF00501.28	1.1e-96	AMP-binding	AMP-binding enzyme	TIGR02188	0	Ac_CoA_lig_AcsA: acetate--CoA ligase
		c_000000000001_364	5.8*10^-120	K00134	175.27	398.7	glyceraldehyde 3-phosphate dehydrogenase [EC:1.2.1.12]	PF02800.20	2.7e-44	Gp_dh_C	Glyceraldehyde 3-phosphate dehydrogenase, C-terminal domain	TIGR01534	7.5e-112	GAPDH-I: glyceraldehyde-3-phosphate dehydrogenase, type I
		c_000000000001_365	2.5*10^-143	K02523	341.47	475.7	octaprenyl-diphosphate synthase [EC:2.5.1.90]	PF00348.17	1.5e-75	polyprenyl_synt	Polyprenyl synthetase	TIGR02748	4e-72	GerC3_HepT: heptaprenyl diphosphate synthase component II
		c_000000000001_366	6.2*10^-47	K02888	32.5	157.6	large subunit ribosomal protein L21	PF00829.21	1.6e-40	Ribosomal_L21p	Ribosomal prokaryotic L21 protein	TIGR00061	2.4e-39	L21: ribosomal protein bL21
		c_000000000001_367	2.9*10^-47	K02899	55.2	158.7	large subunit ribosomal protein L27	PF01016.19	5.4e-39	Ribosomal_L27	Ribosomal L27 protein	TIGR00062	1.7e-41	L27: ribosomal protein bL27
		c_000000000001_368	1.7*10^-146	K03979	159	486.5	GTPase [EC:3.6.5.-]	PF01018.22	1.2e-56	GTP1_OBG	GTP1/OBG	TIGR02729	1.5e-134	Obg_CgtA: Obg family GTPase CgtA
		c_000000000001_369	1*10^-149	K00931	281.8	496.8	glutamate 5-kinase [EC:2.7.2.11]	PF00696.28	3.6e-45	AA_kinase	Amino acid kinase family	TIGR01027	2.2e-128	proB: glutamate 5-kinase
		c_000000000001_370	8.9*10^-30	K02968	28.4	101.5	small subunit ribosomal protein S20	PF01649.18	1.7e-22	Ribosomal_S20p	Ribosomal protein S20	TIGR00029	7.2e-22	S20: ribosomal protein bS20
		c_000000000001_371	4*10^-139	K03980	220.07	462.3	putative peptidoglycan lipid II flippase	PF03023.14	7.1e-138	MurJ	Lipid II flippase MurJ	TIGR01695	1.4e-137	murJ_mviN: murein biosynthesis integral membrane protein MurJ
		c_000000000001_372	1.6*10^-117	K11753	125.8	390	riboflavin kinase / FMN adenylyltransferase [EC:2.7.1.26 2.7.7.2]	PF06574.12	1.1e-51	FAD_syn	FAD synthetase	TIGR00083	7.2e-93	ribF: riboflavin biosynthesis protein RibF
		c_000000000001_373	0	K01870	466.2	1118.9	isoleucyl-tRNA synthetase [EC:6.1.1.5]	PF00133.22	8.9e-216	tRNA-synt_1	tRNA synthetases class I (I, L, M and V)	TIGR00392	7.2e-287	ileS: isoleucine--tRNA ligase
		c_000000000001_374	8*10^-58	K03101	28.67	192.7	signal peptidase II [EC:3.4.23.36]	PF01252.18	7.9e-43	Peptidase_A8	Signal peptidase (SPase) II	TIGR00077	1.3e-42	lspA: signal peptidase II
		c_000000000001_375	1.6*10^-87	K03806	218.7	290.4	N-acetyl-anhydromuramoyl-L-alanine amidase [EC:3.5.1.28]	PF01510.25	1.3e-26	Amidase_2	N-acetylmuramoyl-L-alanine amidase
		c_000000000001_376						PF07793.11	4.7e-137	DUF1631	Protein of unknown function (DUF1631)
		c_000000000001_377	6.3*10^-108	K00767	218.97	358.3	nicotinate-nucleotide pyrophosphorylase (carboxylating) [EC:2.4.2.19]	PF01729.19	2.4e-55	QRPTase_C	Quinolinate phosphoribosyl transferase, C-terminal domain	TIGR00078	3.9e-88	nadC: nicotinate-nucleotide diphosphorylase (carboxylating)
		c_000000000001_378	1.1*10^-48	K06149	118.57	162.5	universal stress protein A	PF00582.26	4.2e-28	Usp	Universal stress protein family
		c_000000000001_379	3.7*10^-73	K00104	500.4	244.2	glycolate oxidase [EC:1.1.3.15]	PF02913.19	3.4e-57	FAD-oxidase_C	FAD linked oxidases, C-terminal domain	TIGR00387	1.5e-57	glcD: glycolate oxidase, subunit GlcD
		c_000000000001_380	1.2*10^-45	K00104	500.4	153.2	glycolate oxidase [EC:1.1.3.15]	PF01565.23	1.5e-23	FAD_binding_4	FAD binding domain	TIGR00387	7.2e-30	glcD: glycolate oxidase, subunit GlcD
		c_000000000001_381	3.4*10^-18	K04065	38.63	63.7	hyperosmotically inducible periplasmic protein	PF04972.17	4.9e-16	BON	BON domain
		c_000000000001_382	2.1*10^-82	K12961	295.93	272.6	DnaA initiator-associating protein	PF13580.6	3.9e-32	SIS_2	SIS domain	TIGR00441	2.5e-58	gmhA: phosphoheptose isomerase
		c_000000000001_383	1.2*10^-44	K07460	27.47	149.5	putative endonuclease	PF02021.17	9.3e-29	UPF0102	Uncharacterised protein family UPF0102	TIGR00252	2.1e-35	TIGR00252: TIGR00252 family protein
		c_000000000001_384	5*10^-151	K07121	90.7	501.9	uncharacterized protein	PF04348.13	3.1e-93	LppC	LppC putative lipoprotein
		c_000000000001_385	6.8*10^-115	K07056	76.3	381.2	16S rRNA (cytidine1402-2'-O)-methyltransferase [EC:2.1.1.198]	PF00590.20	1.5e-28	TP_methylase	Tetrapyrrole (Corrin/Porphyrin) Methylases	TIGR00096	1e-85	TIGR00096: 16S rRNA (cytidine(1402)-2'-O)-methyltransferase
		c_000000000001_386	6*10^-90	K15721	552.97	299.6	pesticin/yersiniabactin receptor	PF00593.24	2.4e-38	TonB_dep_Rec	TonB dependent receptor	TIGR01783	8.7e-51	TonB-siderophor: TonB-dependent siderophore receptor
		c_000000000001_387	1.9*10^-19	K02483	290	67.2	two-component system, OmpR family, response regulator	PF00486.28	1.8e-16	Trans_reg_C	Transcriptional regulatory protein, C terminal	TIGR01387	4.6e-08	cztR_silR_copR: heavy metal response regulator
		c_000000000001_389						PF07044.11	3.7e-80	DUF1329	Protein of unknown function (DUF1329)
		c_000000000001_391	3.1*10^-08	K02453	281.27	30	general secretion pathway protein D
		c_000000000001_392						PF17963.1	4.1e-32	Big_9	Bacterial Ig domain
		c_000000000001_395	1.3*10^-55	K09607	139.07	186.4	immune inhibitor A [EC:3.4.24.-]	PF05547.11	4.3e-21	Peptidase_M6	Immune inhibitor A peptidase M6	TIGR03296	2.3e-52	M6dom_TIGR03296: M6 family metalloprotease domain
		c_000000000001_396	6.8*10^-80	K07684	262.77	266	two-component system, NarL family, nitrate/nitrite response regulator NarL	PF00072.24	7.1e-29	Response_reg	Response regulator receiver domain	TIGR02154	4.1e-18	PhoB: phosphate regulon transcriptional regulatory protein PhoB
		c_000000000001_397	1.2*10^-154	K07673	484.07	513.8	two-component system, NarL family, nitrate/nitrite sensor histidine kinase NarX [EC:2.7.13.3]	PF07730.13	2.9e-15	HisKA_3	Histidine kinase
		c_000000000001_398	6.3*10^-82	K02575	138.67	273	MFS transporter, NNP family, nitrate/nitrite transporter	PF07690.16	1.3e-49	MFS_1	Major Facilitator Superfamily	TIGR00886	5.7e-61	2A0108: nitrite transporter
		c_000000000001_399	3.6*10^-114	K02575	138.67	379.6	MFS transporter, NNP family, nitrate/nitrite transporter	PF07690.16	9.6e-12	MFS_1	Major Facilitator Superfamily	TIGR00886	7.2e-83	2A0108: nitrite transporter
		c_000000000001_400	0	K00370	307.9	2093.8	nitrate reductase / nitrite oxidoreductase, alpha subunit [EC:1.7.5.1 1.7.99.-]	PF00384.22	2.9e-165	Molybdopterin	Molybdopterin oxidoreductase	TIGR01580	0	narG: nitrate reductase, alpha subunit
		c_000000000001_401	7.4*10^-284	K00371	196.87	940.6	nitrate reductase / nitrite oxidoreductase, beta subunit [EC:1.7.5.1 1.7.99.-]	PF13247.6	1.2e-37	Fer4_11	4Fe-4S dicluster domain	TIGR01660	0	narH: nitrate reductase, beta subunit
		c_000000000001_402	2.7*10^-60	K00373	64.93	201.7	nitrate reductase molybdenum cofactor assembly chaperone NarJ/NarW	PF02613.15	2.8e-10	Nitrate_red_del	Nitrate reductase delta subunit	TIGR00684	1.1e-32	narJ: nitrate reductase molybdenum cofactor assembly chaperone
		c_000000000001_403	1.4*10^-89	K00374	81.03	297.3	nitrate reductase gamma subunit [EC:1.7.5.1 1.7.99.-]	PF02665.14	3.2e-80	Nitrate_red_gam	Nitrate reductase gamma subunit	TIGR00351	1.8e-83	narI: respiratory nitrate reductase, gamma subunit
		c_000000000001_404	3.5*10^-47	K03769	198.77	159	peptidyl-prolyl cis-trans isomerase C [EC:5.2.1.8]	PF13616.6	2e-19	Rotamase_3	PPIC-type PPIASE domain	TIGR02933	9.4e-21	nifM_nitrog: nitrogen fixation protein NifM
		c_000000000001_406	5.2*10^-17	K03972	83.13	59.4	phage shock protein E	PF00581.20	2.1e-08	Rhodanese	Rhodanese-like domain	TIGR02981	4.4e-08	phageshock_pspE: phage shock operon rhodanese PspE
		c_000000000001_407	6.6*10^-50	K00477	128.7	167.6	phytanoyl-CoA hydroxylase [EC:1.14.11.18]	PF05721.13	5.8e-35	PhyH	Phytanoyl-CoA dioxygenase (PhyH)	TIGR02408	7.9e-15	ectoine_ThpD: ectoine hydroxylase
		c_000000000001_408	3.5*10^-181	K21802	741.73	600.2	vanillin dehydrogenase [EC:1.2.1.67]	PF00171.22	7.4e-156	Aldedh	Aldehyde dehydrogenase family	TIGR02299	9.1e-113	HpaE: 5-carboxymethyl-2-hydroxymuconate semialdehyde dehydrogenase
		c_000000000001_409	1.7*10^-179	K21802	741.73	594.7	vanillin dehydrogenase [EC:1.2.1.67]	PF00171.22	2.4e-155	Aldedh	Aldehyde dehydrogenase family	TIGR02299	2.2e-112	HpaE: 5-carboxymethyl-2-hydroxymuconate semialdehyde dehydrogenase
		c_000000000001_410	4.3*10^-130	K05797	265	431.9	4-cresol dehydrogenase (hydroxylating) flavoprotein subunit [EC:1.17.9.1]	PF01565.23	7.9e-18	FAD_binding_4	FAD binding domain	TIGR00387	8.9e-16	glcD: glycolate oxidase, subunit GlcD
		c_000000000001_411	5.3*10^-15	K21759	27.3	52.9	vanillate/4-hydroxybenzoate decarboxylase subunit D [EC:4.1.1.- 4.1.1.61]
		c_000000000001_412	6.1*10^-200	K01612	637.03	661.5	vanillate/4-hydroxybenzoate decarboxylase subunit C [EC:4.1.1.- 4.1.1.61]	PF01977.16	6.6e-91	UbiD	3-octaprenyl-4-hydroxybenzoate carboxy-lyase	TIGR00148	4.8e-95	TIGR00148: decarboxylase, UbiD family
		c_000000000001_413	1.7*10^-10	K00406	102.9	38.3	cytochrome c oxidase cbb3-type subunit III	PF13442.6	2.6e-11	Cytochrome_CBB3	Cytochrome C oxidase, cbb3-type, subunit III
		c_000000000001_414	5.5*10^-201	K05797	265	665.8	4-cresol dehydrogenase (hydroxylating) flavoprotein subunit [EC:1.17.9.1]	PF01565.23	4.2e-30	FAD_binding_4	FAD binding domain	TIGR00387	3.1e-21	glcD: glycolate oxidase, subunit GlcD
		c_000000000001_416	1.5*10^-95	K03186	60.47	317.3	flavin prenyltransferase [EC:2.5.1.129]	PF02441.19	1.3e-27	Flavoprotein	Flavoprotein	TIGR00421	5.7e-74	ubiX_pad: polyprenyl P-hydroxybenzoate and phenylacrylic acid decarboxylases
		c_000000000001_418	1.1*10^-131	K02584	536.43	437.4	Nif-specific regulatory protein	PF00158.26	5e-68	Sigma54_activat	Sigma-54 interaction domain	TIGR01817	5.1e-107	nifA: Nif-specific regulatory protein
		c_000000000001_419	1.5*10^-16	K07720	170.87	57.6	two-component system, response regulator YesN	PF12625.7	1.9e-28	Arabinose_bd	Arabinose-binding domain of AraC transcription regulator, N-term	TIGR04094	6e-12	adjacent_YSIRK: YSIRK-targeted surface antigen transcriptional regulator
		c_000000000001_420	1.1*10^-42	K02294	195.37	143.4	beta-carotene hydroxylase [EC:1.14.13.-]	PF00487.24	3.4e-24	FA_desaturase	Fatty acid desaturase
		c_000000000001_421	1.6*10^-96	K18369	335.63	320.2	alcohol dehydrogenase [EC:1.1.1.-]	PF08240.12	2e-24	ADH_N	Alcohol dehydrogenase GroES-like domain	TIGR00692	2.3e-47	tdh: L-threonine 3-dehydrogenase
		c_000000000001_422						PF14870.6	1.8e-16	PSII_BNR	Photosynthesis system II assembly factor YCF48
		c_000000000001_423	3.5*10^-138	K07003	298.8	459.6	uncharacterized protein	PF03176.15	1.2e-24	MMPL	MMPL family	TIGR00921	1.6e-32	2A067: efflux transporter, putative, hydrophobe/amphiphile efflux-3 (HAE3) family
		c_000000000001_425						PF07044.11	8.4e-77	DUF1329	Protein of unknown function (DUF1329)
		c_000000000001_426	6.2*10^-193	K05549	573	638.6	benzoate/toluate 1,2-dioxygenase subunit alpha [EC:1.14.12.10 1.14.12.-]	PF00355.26	4.3e-21	Rieske	Rieske [2Fe-2S] domain	TIGR03229	5.1e-175	benzo_1_2_benA: benzoate 1,2-dioxygenase, large subunit
		c_000000000001_427	4.3*10^-61	K05550	203.2	203.1	benzoate/toluate 1,2-dioxygenase subunit beta [EC:1.14.12.10 1.14.12.-]	PF00866.18	6e-38	Ring_hydroxyl_B	Ring hydroxylating beta subunit	TIGR03232	5.7e-47	benzo_1_2_benB: benzoate 1,2-dioxygenase, small subunit
		c_000000000001_428	6.8*10^-35	K04033	117	118.2	AraC family transcriptional regulator, ethanolamine operon transcriptional activator	PF12833.7	2.2e-16	HTH_18	Helix-turn-helix domain	TIGR04094	9e-10	adjacent_YSIRK: YSIRK-targeted surface antigen transcriptional regulator
		c_000000000001_429	1.1*10^-101	K23492	423.47	337.6	4-hydroxyphenylacetate 3-monooxygenase [EC:1.14.14.9]	PF08028.11	1.6e-09	Acyl-CoA_dh_2	Acyl-CoA dehydrogenase, C-terminal domain	TIGR04022	1.3e-12	sulfur_SfnB: sulfur acquisition oxidoreductase, SfnB family
		c_000000000001_430	1.1*10^-118	K23492	423.47	393.6	4-hydroxyphenylacetate 3-monooxygenase [EC:1.14.14.9]	PF08028.11	9.7e-12	Acyl-CoA_dh_2	Acyl-CoA dehydrogenase, C-terminal domain	TIGR04022	3.4e-16	sulfur_SfnB: sulfur acquisition oxidoreductase, SfnB family
		c_000000000001_431	3.2*10^-54	K00523	353.93	181.4	CDP-4-dehydro-6-deoxyglucose reductase, E3 [EC:1.17.1.1]	PF00970.24	5.7e-14	FAD_binding_6	Oxidoreductase FAD-binding domain	TIGR01941	3.5e-27	nqrF: NADH:ubiquinone oxidoreductase, Na(+)-translocating, F subunit
		c_000000000001_432	5.6*10^-27	K16249	61.77	91.2	phenol/toluene 2-monooxygenase (NADH) P0/A0	PF06099.11	5.9e-18	Phenol_hyd_sub	Phenol hydroxylase subunit
		c_000000000001_433	5*10^-147	K16243	313.53	486.4	phenol/toluene 2-monooxygenase (NADH) P1/A1 [EC:1.14.13.244 1.14.13.243]	PF02332.18	2.4e-65	Phenol_Hydrox	Methane/Phenol/Toluene Hydroxylase
		c_000000000001_434	7.6*10^-40	K16244	94.7	132.4	phenol/toluene 2-monooxygenase (NADH) P2/A2 [EC:1.14.13.244 1.14.13.243]	PF02406.17	3.3e-31	MmoB_DmpM	MmoB/DmpM family
		c_000000000001_435	8*10^-275	K16242	567.7	909.1	phenol/toluene 2-monooxygenase (NADH) P3/A3 [EC:1.14.13.244 1.14.13.243]	PF02332.18	1.4e-68	Phenol_Hydrox	Methane/Phenol/Toluene Hydroxylase
		c_000000000001_436	1.5*10^-49	K16245	85	164.2	phenol/toluene 2-monooxygenase (NADH) P4/A4 [EC:1.14.13.244 1.14.13.243]	PF04663.12	9.5e-31	Phenol_monoox	Phenol hydroxylase conserved region
		c_000000000001_437	3.6*10^-167	K16246	453.23	552.7	phenol/toluene 2-monooxygenase (NADH) P5/A5 [EC:1.14.13.244 1.14.13.243]	PF00111.27	1.8e-17	Fer2	2Fe-2S iron-sulfur cluster binding domain	TIGR01941	8.9e-46	nqrF: NADH:ubiquinone oxidoreductase, Na(+)-translocating, F subunit
		c_000000000001_438	9.1*10^-23	K00523	353.93	77.5	CDP-4-dehydro-6-deoxyglucose reductase, E3 [EC:1.17.1.1]	PF00111.27	4e-17	Fer2	2Fe-2S iron-sulfur cluster binding domain	TIGR02008	2.2e-10	fdx_plant: ferredoxin [2Fe-2S]
		c_000000000001_439	1.2*10^-103	K00446	189.13	343.9	catechol 2,3-dioxygenase [EC:1.13.11.2]	PF00903.25	2.1e-25	Glyoxalase	Glyoxalase/Bleomycin resistance protein/Dioxygenase superfamily	TIGR03211	1.5e-127	catechol_2_3: catechol 2,3 dioxygenase
		c_000000000001_440	2.2*10^-27	K11477	76.17	93	glc operon protein GlcG	PF03928.14	3.5e-30	Haem_degrading	Haem-degrading
		c_000000000001_441	1.8*10^-231	K10217	661.83	765.9	aminomuconate-semialdehyde/2-hydroxymuconate-6-semialdehyde dehydrogenase [EC:1.2.1.32 1.2.1.85]	PF00171.22	9.2e-161	Aldedh	Aldehyde dehydrogenase family	TIGR03216	6.1e-243	OH_muco_semi_DH: 2-hydroxymuconic semialdehyde dehydrogenase
		c_000000000001_442	1.2*10^-128	K18364	374.97	425	2-oxopent-4-enoate/cis-2-oxohex-4-enoate hydratase [EC:4.2.1.80 4.2.1.132]	PF01557.18	3.3e-12	FAA_hydrolase	Fumarylacetoacetate (FAA) hydrolase family	TIGR03220	2.2e-130	catechol_dmpE: 2-oxopent-4-enoate hydratase
		c_000000000001_443	7*10^-178	K18366	519.43	587.3	acetaldehyde/propanal dehydrogenase [EC:1.2.1.10 1.2.1.87]	PF09290.11	1.7e-67	AcetDehyd-dimer	Prokaryotic acetaldehyde dehydrogenase, dimerisation	TIGR03215	8.5e-144	ac_ald_DH_ac: acetaldehyde dehydrogenase (acetylating)
		c_000000000001_444	1.9*10^-183	K18365	593.6	606.4	4-hydroxy-2-oxovalerate/4-hydroxy-2-oxohexanoate aldolase [EC:4.1.3.39 4.1.3.43]	PF00682.19	1.7e-59	HMGL-like	HMGL-like	TIGR03217	5.6e-159	4OH_2_O_val_ald: 4-hydroxy-2-oxovalerate aldolase
		c_000000000001_445	6.3*10^-103	K01617	296.97	340.7	2-oxo-3-hexenedioate decarboxylase [EC:4.1.1.77]					TIGR03218	3.5e-141	catechol_dmpH: 4-oxalocrotonate decarboxylase
		c_000000000001_446	1.1*10^-21	K01821	25.8	75	4-oxalocrotonate tautomerase [EC:5.3.2.6]	PF01361.21	1.3e-19	Tautomerase	Tautomerase enzyme	TIGR00013	6.9e-24	taut: 4-oxalocrotonate tautomerase family enzyme
		c_000000000001_447	2.8*10^-257	K15760	302.83	851.4	toluene monooxygenase system protein A [EC:1.14.13.236 1.14.13.-]	PF02332.18	3.9e-72	Phenol_Hydrox	Methane/Phenol/Toluene Hydroxylase
		c_000000000001_448	8.6*10^-36	K15761	52.07	119.2	toluene monooxygenase system protein B [EC:1.14.13.236 1.14.13.-]	PF06234.12	3.8e-33	TmoB	Toluene-4-monooxygenase system protein B (TmoB)
		c_000000000001_449	1.1*10^-40	K15762	93.5	135.4	toluene monooxygenase system ferredoxin subunit	PF00355.26	7.5e-14	Rieske	Rieske [2Fe-2S] domain	TIGR02378	1.2e-08	nirD_assim_sml: nitrite reductase [NAD(P)H], small subunit
		c_000000000001_450	6.7*10^-41	K15763	83.63	135.9	toluene monooxygenase system protein D [EC:1.14.13.236 1.14.13.-]	PF02406.17	1.1e-26	MmoB_DmpM	MmoB/DmpM family
		c_000000000001_451	4.9*10^-138	K15764	292.5	456.8	toluene monooxygenase system protein E [EC:1.14.13.236 1.14.13.-]	PF02332.18	5.7e-61	Phenol_Hydrox	Methane/Phenol/Toluene Hydroxylase
		c_000000000001_452	1.9*10^-33	K23464	206.23	113.3	flavin-dependent trigonelline monooxygenase, oxygenase component [EC:1.14.14.-]	PF00296.20	8.8e-34	Bac_luciferase	Luciferase-like monooxygenase	TIGR03558	2e-102	oxido_grp_1: luciferase family oxidoreductase, group 1
		c_000000000001_453	1*10^-134	K10216	264.07	445.5	2-hydroxymuconate-semialdehyde hydrolase [EC:3.7.1.9]	PF00561.20	7.2e-27	Abhydrolase_1	alpha/beta hydrolase fold	TIGR03343	8.3e-53	biphenyl_bphD: 2-hydroxy-6-oxo-6-phenylhexa-2,4-dienoate hydrolase
		c_000000000001_454	4.7*10^-77	K00077	75.1	257.2	2-dehydropantoate 2-reductase [EC:1.1.1.169]	PF02558.16	8.2e-30	ApbA	Ketopantoate reductase PanE/ApbA	TIGR00745	7.5e-67	apbA_panE: 2-dehydropantoate 2-reductase
		c_000000000001_456	1.4*10^-92	K01716	125.63	305.4	3-hydroxyacyl-[acyl-carrier protein] dehydratase / trans-2-decenoyl-[acyl-carrier protein] isomerase [EC:4.2.1.59 5.3.3.14]	PF07977.13	2.5e-51	FabA	FabA-like domain	TIGR01749	5.2e-94	fabA: beta-hydroxyacyl-(acyl-carrier-protein) dehydratase FabA
		c_000000000001_457	1.5*10^-134	K09458	506.07	447.2	3-oxoacyl-[acyl-carrier-protein] synthase II [EC:2.3.1.179]	PF00109.26	2.3e-43	ketoacyl-synt	Beta-ketoacyl synthase, N-terminal domain	TIGR03150	1.4e-123	fabF: beta-ketoacyl-acyl-carrier-protein synthase II
		c_000000000001_458	1.1*10^-84	K03773	287.03	282.3	FKBP-type peptidyl-prolyl cis-trans isomerase FklB [EC:5.2.1.8]	PF00254.28	9e-29	FKBP_C	FKBP-type peptidyl-prolyl cis-trans isomerase	TIGR03516	1.6e-11	ppisom_GldI: peptidyl-prolyl isomerase, gliding motility-associated
		c_000000000001_460	1.6*10^-153	K00027	479.83	510	malate dehydrogenase (oxaloacetate-decarboxylating) [EC:1.1.1.38]	PF01515.19	2.7e-92	PTA_PTB	Phosphate acetyl/butaryl transferase	TIGR00651	4.4e-64	pta: phosphate acetyltransferase
		c_000000000001_461	9.7*10^-88	K01990	259.1	292.4	ABC-2 type transport system ATP-binding protein	PF00005.27	8.9e-30	ABC_tran	ABC transporter	TIGR01188	1.9e-70	drrA: daunorubicin resistance ABC transporter, ATP-binding protein
		c_000000000001_462	1*10^-29	K09694	151.83	100.6	lipooligosaccharide transport system permease protein	PF01061.24	2.3e-38	ABC2_membrane	ABC-2 type transporter	TIGR01247	1.6e-27	drrB: daunorubicin resistance ABC transporter membrane protein
		c_000000000001_463	6.9*10^-188	K00346	158.97	621.9	Na+-transporting NADH:ubiquinone oxidoreductase subunit A [EC:7.2.1.1]	PF05896.11	1e-102	NQRA	Na(+)-translocating NADH-quinone reductase subunit A (NQRA)	TIGR01936	6.5e-166	nqrA: NADH:ubiquinone oxidoreductase, Na(+)-translocating, A subunit
		c_000000000001_464	1.2*10^-175	K00347	277.6	581	Na+-transporting NADH:ubiquinone oxidoreductase subunit B [EC:7.2.1.1]	PF03116.15	5.7e-107	NQR2_RnfD_RnfE	NQR2, RnfD, RnfE family	TIGR01937	4.1e-173	nqrB: NADH:ubiquinone oxidoreductase, Na(+)-translocating, B subunit
		c_000000000001_465	6.9*10^-101	K00348	99.47	334.6	Na+-transporting NADH:ubiquinone oxidoreductase subunit C [EC:7.2.1.1]	PF04205.14	6.1e-16	FMN_bind	FMN-binding domain	TIGR01938	6.6e-79	nqrC: NADH:ubiquinone oxidoreductase, Na(+)-translocating, C subunit
		c_000000000001_466	1.6*10^-102	K00349	239.67	338.7	Na+-transporting NADH:ubiquinone oxidoreductase subunit D [EC:7.2.1.1]	PF02508.14	5.9e-62	Rnf-Nqr	Rnf-Nqr subunit, membrane protein	TIGR01939	3.9e-100	nqrD: NADH:ubiquinone oxidoreductase, Na(+)-translocating, D subunit
		c_000000000001_467	7.9*10^-97	K00350	222.87	320.5	Na+-transporting NADH:ubiquinone oxidoreductase subunit E [EC:7.2.1.1]	PF02508.14	3e-59	Rnf-Nqr	Rnf-Nqr subunit, membrane protein	TIGR01940	3.2e-103	nqrE: NADH:ubiquinone oxidoreductase, Na(+)-translocating, E subunit
		c_000000000001_468	3*10^-187	K00351	276.3	619.9	Na+-transporting NADH:ubiquinone oxidoreductase subunit F [EC:7.2.1.1]	PF00175.21	7e-17	NAD_binding_1	Oxidoreductase NAD-binding domain	TIGR01941	1.9e-211	nqrF: NADH:ubiquinone oxidoreductase, Na(+)-translocating, F subunit
		c_000000000001_469	1.8*10^-103	K03734	41.8	343.9	FAD:protein FMN transferase [EC:2.7.1.180]	PF02424.15	1.2e-83	ApbE	ApbE family
		c_000000000001_470	3*10^-23	K05952	38.67	78.7	uncharacterized protein	PF04400.13	8.4e-10	NqrM	(Na+)-NQR maturation NqrM
		c_000000000001_471	1.5*10^-29	K04767	133.43	100.3	acetoin utilization protein AcuB	PF00571.28	9.1e-29	CBS	CBS domain	TIGR01302	3.7e-14	IMP_dehydrog: inosine-5'-monophosphate dehydrogenase
		c_000000000001_472	9.7*10^-215	K01141	105.33	711.3	exodeoxyribonuclease I [EC:3.1.11.1]	PF08411.10	4.8e-96	Exonuc_X-T_C	Exonuclease C-terminal
		c_000000000001_475	4.2*10^-57	K15726	1171.03	190.4	cobalt-zinc-cadmium resistance protein CzcA	PF00873.19	1.6e-45	ACR_tran	AcrB/AcrD/AcrF family	TIGR00914	9.6e-47	2A0601: heavy metal efflux pump, CzcA family
		c_000000000001_476	1.4*10^-168	K21023	614.83	559.9	diguanylate cyclase [EC:2.7.7.65]	PF00563.20	1.2e-72	EAL	EAL domain	TIGR00254	2.8e-46	GGDEF: diguanylate cyclase (GGDEF) domain
		c_000000000001_477	3.3*10^-17	K03111	31.03	60.4	single-strand DNA-binding protein	PF00589.22	2.4e-13	Phage_integrase	Phage integrase family
		c_000000000001_478	1.3*10^-90	K10946	139.2	300.3	methane/ammonia monooxygenase subunit C	PF04896.12	2.1e-83	AmoC	Ammonia monooxygenase/methane monooxygenase, subunit C	TIGR03078	2.5e-76	CH4_NH3mon_ox_C: methane monooxygenase/ammonia monooxygenase, subunit C
		c_000000000001_479	2.5*10^-77	K10944	177.07	256.7	methane/ammonia monooxygenase subunit A [EC:1.14.18.3 1.14.99.39]	PF02461.16	8e-72	AMO	Ammonia monooxygenase	TIGR03080	1.8e-66	CH4_NH3mon_ox_A: methane monooxygenase/ammonia monooxygenase, subunit A
		c_000000000001_480	1*10^-109	K10945	122.03	364.3	methane/ammonia monooxygenase subunit B	PF04744.12	2.5e-104	Monooxygenase_B	Monooxygenase subunit B protein	TIGR03079	1.5e-98	CH4_NH3mon_ox_B: methane monooxygenase/ammonia monooxygenase, subunit B
		c_000000000001_483	1*10^-190	K00525	355.03	632.9	ribonucleoside-diphosphate reductase alpha chain [EC:1.17.4.1]	PF02867.15	2.1e-144	Ribonuc_red_lgC	Ribonucleotide reductase, barrel domain	TIGR02504	4.2e-173	NrdJ_Z: ribonucleoside-diphosphate reductase, adenosylcobalamin-dependent
		c_000000000001_486	1.1*10^-82	K15725	209.13	275.9	outer membrane protein, cobalt-zinc-cadmium efflux system	PF02321.18	3.5e-21	OEP	Outer membrane efflux protein	TIGR01845	1.3e-15	outer_NodT: efflux transporter, outer membrane factor (OMF) lipoprotein, NodT family
		c_000000000001_487	9.6*10^-53	K15727	284.53	176.9	membrane fusion protein, cobalt-zinc-cadmium efflux system	PF16576.5	2.6e-26	HlyD_D23	Barrel-sandwich domain of CusB or HlyD membrane-fusion	TIGR00999	3.3e-32	8a0102: membrane fusion protein cluster 2 protein
		c_000000000001_488	0	K15726	1171.03	1478.4	cobalt-zinc-cadmium resistance protein CzcA	PF00873.19	0	ACR_tran	AcrB/AcrD/AcrF family	TIGR00914	0	2A0601: heavy metal efflux pump, CzcA family
		c_000000000001_490	3.3*10^-74	K14998	64.33	247.6	surfeit locus 1 family protein	PF02104.15	3.4e-36	SURF1	SURF1 family
		c_000000000001_491	1.7*10^-46	K02300	78.87	155.6	cytochrome o ubiquinol oxidase subunit IV	PF03626.14	7.6e-16	COX4_pro	Prokaryotic Cytochrome C oxidase subunit IV	TIGR02847	7e-31	CyoD: cytochrome o ubiquinol oxidase subunit IV
		c_000000000001_492	1.3*10^-92	K02299	265.2	307.7	cytochrome o ubiquinol oxidase subunit III	PF00510.18	3.7e-14	COX3	Cytochrome c oxidase subunit III	TIGR02842	3.8e-74	CyoC: cytochrome o ubiquinol oxidase, subunit III
		c_000000000001_493	0	K02298	971.33	1127.7	cytochrome o ubiquinol oxidase subunit I [EC:7.1.1.3]	PF00115.20	5.9e-133	COX1	Cytochrome C and Quinol oxidase polypeptide I	TIGR02843	0	CyoB: cytochrome o ubiquinol oxidase, subunit I
		c_000000000001_494	4.6*10^-135	K02297	310.57	447.4	cytochrome o ubiquinol oxidase subunit II [EC:7.1.1.3]	PF06481.14	8.7e-11	COX_ARM	COX Aromatic Rich Motif	TIGR01433	1.1e-100	CyoA: ubiquinol oxidase, subunit II
		c_000000000001_495	1.4*10^-75	K03762	462.77	252.1	MFS transporter, MHS family, proline/betaine transporter	PF00083.24	3.5e-20	Sugar_tr	Sugar (and other) transporter	TIGR00883	1.6e-80	2A0106: MFS transporter, metabolite:H+ symporter (MHS) family protein
		c_000000000001_496						PF11215.8	1.3e-56	DUF3010	Protein of unknown function (DUF3010)
		c_000000000001_498	1.3*10^-12	K07130	165.47	44.7	arylformamidase [EC:3.5.1.9]	PF04199.13	2.2e-30	Cyclase	Putative cyclase
		c_000000000001_499	2.2*10^-08	K20543	204.27	30.1	cellulose synthase operon protein C	PF07719.17	6.2e-08	TPR_2	Tetratricopeptide repeat	TIGR02917	9.1e-08	PEP_TPR_lipo: putative PEP-CTERM system TPR-repeat lipoprotein
		c_000000000001_501	2.1*10^-11	K03672	153.07	41.2	thioredoxin 2 [EC:1.8.1.8]	PF00085.20	2.7e-10	Thioredoxin	Thioredoxin	TIGR01068	1.3e-09	thioredoxin: thioredoxin
		c_000000000001_502	2.5*10^-154	K08303	41.23	512.4	putative protease [EC:3.4.-.-]	PF01136.19	1.9e-97	Peptidase_U32	Peptidase family U32
		c_000000000001_503	2.1*10^-96	K03185	428.77	320.4	2-octaprenyl-6-methoxyphenol hydroxylase [EC:1.14.13.-]	PF01494.19	6.9e-18	FAD_binding_3	FAD binding domain	TIGR01988	1.9e-108	Ubi-OHases: ubiquinone biosynthesis hydroxylase, UbiH/UbiF/VisC/COQ6 family
		c_000000000001_504	5.1*10^-117	K01750	399	388.3	ornithine cyclodeaminase [EC:4.3.1.12]	PF02423.15	8.7e-91	OCD_Mu_crystall	Ornithine cyclodeaminase/mu-crystallin family	TIGR02371	2.2e-53	ala_DH_arch: alanine dehydrogenase
		c_000000000001_505	1.2*10^-50	K01476	186.33	170.2	arginase [EC:3.5.3.1]	PF00491.21	3.7e-39	Arginase	Arginase family	TIGR01229	3e-43	rocF_arginase: arginase
		c_000000000001_506	0	K12953	1204.07	1105.4	cation-transporting P-type ATPase F [EC:7.2.2.-]	PF00122.20	2.3e-53	E1-E2_ATPase	E1-E2 ATPase	TIGR01522	9.1e-210	ATPase-IIA2_Ca: calcium-transporting P-type ATPase, PMR1-type
		c_000000000001_507	1.7*10^-65	K16264	317.77	219	cobalt-zinc-cadmium efflux system protein	PF01545.21	7.9e-37	Cation_efflux	Cation efflux family	TIGR01297	2.9e-67	CDF: cation diffusion facilitator family transporter
		c_000000000001_508	3.8*10^-59	K15270	162.9	197.4	S-adenosylmethionine uptake transporter	PF00892.20	2.2e-26	EamA	EamA-like transporter family	TIGR00950	5.9e-16	2A78: carboxylate/amino acid/amine transporter
		c_000000000001_509	3.4*10^-36	K03769	198.77	122.9	peptidyl-prolyl cis-trans isomerase C [EC:5.2.1.8]	PF00639.21	1.6e-20	Rotamase	PPIC-type PPIASE domain	TIGR02933	1.2e-12	nifM_nitrog: nitrogen fixation protein NifM
		c_000000000001_511	2.4*10^-59	K02517	207	198.7	Kdo2-lipid IVA lauroyltransferase/acyltransferase [EC:2.3.1.241 2.3.1.-]	PF03279.13	2.7e-47	Lip_A_acyltrans	Bacterial lipid A biosynthesis acyltransferase	TIGR02207	9e-56	lipid_A_htrB: lipid A biosynthesis lauroyl (or palmitoleoyl) acyltransferase
		c_000000000001_512	5*10^-206	K12942	80.13	681.9	aminobenzoyl-glutamate transport protein	PF03806.13	9.1e-189	ABG_transport	AbgT putative transporter family	TIGR00819	3.4e-164	ydaH: AbgT transporter family
		c_000000000001_513	9.8*10^-30	K09936	37.03	101.2	bacterial/archaeal transporter family-2 protein	PF04657.13	3.8e-29	DMT_YdcZ	Putative inner membrane exporter, YdcZ
		c_000000000001_514	7.6*10^-35	K03183	249.03	118	demethylmenaquinone methyltransferase / 2-methoxy-6-polyprenyl-1,4-benzoquinol methylase [EC:2.1.1.163 2.1.1.201]	PF08241.12	2.9e-24	Methyltransf_11	Methyltransferase domain	TIGR01934	2e-19	MenG_MenH_UbiE: ubiquinone/menaquinone biosynthesis methyltransferase
		c_000000000001_515	1.4*10^-33	K07107	63.2	114	acyl-CoA thioester hydrolase [EC:3.1.2.-]	PF13279.6	2.2e-16	4HBT_2	Thioesterase-like superfamily	TIGR00051	1.2e-11	TIGR00051: acyl-CoA thioester hydrolase, YbgC/YbaW family
		c_000000000001_516	1.8*10^-21	K06927	83.73	73.5	diphthine-ammonia ligase [EC:6.3.1.14]	PF01902.17	4.1e-28	Diphthami_syn_2	Diphthamide synthase	TIGR00290	2.3e-27	MJ0570_dom: MJ0570-related uncharacterized domain
		c_000000000001_517	8.5*10^-156	K08997	325.43	516.6	uncharacterized protein	PF02696.14	3.4e-139	UPF0061	Uncharacterized ACR, YdiU/UPF0061 family
		c_000000000001_522	4.9*10^-59	K01500	248.43	196.5	methenyltetrahydrofolate cyclohydrolase [EC:3.5.4.9]	PF04961.12	3.8e-25	FTCD_C	Formiminotransferase-cyclodeaminase
		c_000000000001_525	2.4*10^-129	K07071	105.1	430.4	uncharacterized protein	PF01370.21	1.7e-25	Epimerase	NAD dependent epimerase/dehydratase family	TIGR01777	1.1e-106	yfcH: TIGR01777 family protein
		c_000000000001_526						PF10982.8	9.6e-30	DUF2789	Protein of unknown function (DUF2789)
		c_000000000001_527						PF07152.12	2.5e-70	YaeQ	YaeQ protein
		c_000000000001_528	5.3*10^-148	K07146	98.17	490.5	UPF0176 protein	PF17773.1	7.9e-27	UPF0176_N	UPF0176 acylphosphatase like domain
		c_000000000001_529	3*10^-16	K00406	102.9	57.2	cytochrome c oxidase cbb3-type subunit III	PF13442.6	4.7e-10	Cytochrome_CBB3	Cytochrome C oxidase, cbb3-type, subunit III	TIGR00782	2.5e-08	ccoP: cytochrome c oxidase, cbb3-type, subunit III
		c_000000000001_530	2.3*10^-11	K00568	280.03	40.2	2-polyprenyl-6-hydroxyphenyl methylase / 3-demethylubiquinone-9 3-methyltransferase [EC:2.1.1.222 2.1.1.64]	PF13649.6	3.5e-08	Methyltransf_25	Methyltransferase domain
		c_000000000001_532						PF10677.9	3.7e-16	DUF2490	Protein of unknown function (DUF2490)
		c_000000000001_533	1.3*10^-87	K13745	410.03	291.9	L-2,4-diaminobutyrate decarboxylase [EC:4.1.1.86]	PF00282.19	1e-52	Pyridoxal_deC	Pyridoxal-dependent decarboxylase conserved domain	TIGR03799	3.3e-45	NOD_PanD_pyr: putative pyridoxal-dependent aspartate 1-decarboxylase
		c_000000000001_534	3.8*10^-128	K01738	429	426	cysteine synthase [EC:2.5.1.47]	PF00291.25	2.6e-57	PALP	Pyridoxal-phosphate dependent enzyme	TIGR01139	1.2e-107	cysK: cysteine synthase A
		c_000000000001_535	3.9*10^-22	K03676	79.5	76	glutaredoxin 3	PF00462.24	1.5e-13	Glutaredoxin	Glutaredoxin	TIGR02180	6.2e-16	GRX_euk: glutaredoxin
		c_000000000001_536						PF05708.12	2.4e-08	Peptidase_C92	Permuted papain-like amidase enzyme, YaeF/YiiX, C92 family
		c_000000000001_538						PF06041.11	5e-59	DUF924	Bacterial protein of unknown function (DUF924)
		c_000000000001_539	1.5*10^-10	K08153	402.97	37.6	MFS transporter, DHA1 family, multidrug resistance protein	PF07690.16	4.2e-30	MFS_1	Major Facilitator Superfamily
		c_000000000001_540	8.4*10^-59	K07814	218.6	196.9	putative two-component system response regulator	PF11871.8	2.9e-18	DUF3391	Domain of unknown function (DUF3391)
		c_000000000001_541	4.1*10^-22	K15977	61.53	76.5	putative oxidoreductase	PF07681.12	1.4e-14	DoxX	DoxX
		c_000000000001_543	3.3*10^-20	K06911	54.57	69.9	uncharacterized protein	PF02678.16	1.7e-11	Pirin	Pirin
		c_000000000001_544	2.6*10^-64	K07001	92.33	214.9	NTE family protein	PF01734.22	4.9e-18	Patatin	Patatin-like phospholipase
		c_000000000001_545						PF09905.9	1.7e-28	VF530	DNA-binding protein VF530
		c_000000000001_546	4*10^-146	K08303	41.23	485.3	putative protease [EC:3.4.-.-]	PF01136.19	7.9e-76	Peptidase_U32	Peptidase family U32
		c_000000000001_547	1.6*10^-53	K00480	302.47	179.2	salicylate hydroxylase [EC:1.14.13.1]	PF01494.19	6e-18	FAD_binding_3	FAD binding domain	TIGR03219	2.6e-18	salicylate_mono: salicylate 1-monooxygenase
		c_000000000001_548	6.4*10^-80	K06177	230.47	266.6	tRNA pseudouridine32 synthase / 23S rRNA pseudouridine746 synthase [EC:5.4.99.28 5.4.99.29]	PF00849.22	8.7e-26	PseudoU_synth_2	RNA pseudouridylate synthase	TIGR00005	1.1e-40	rluA_subfam: pseudouridine synthase, RluA family
		c_000000000001_549						PF11730.8	2e-35	DUF3297	Protein of unknown function (DUF3297)
		c_000000000001_550	7.1*10^-16	K00310	297.27	54.9	pyrimidodiazepine synthase [EC:1.5.4.1]	PF13417.6	1.1e-11	GST_N_3	Glutathione S-transferase, N-terminal domain
		c_000000000001_551	7.5*10^-235	K00937	91.57	778.9	polyphosphate kinase [EC:2.7.4.1]	PF17941.1	2.2e-69	PP_kinase_C_1	Polyphosphate kinase C-terminal domain 1	TIGR03705	6.6e-241	poly_P_kin: polyphosphate kinase 1
		c_000000000001_552	1.7*10^-81	K01524	159.57	271.5	exopolyphosphatase / guanosine-5'-triphosphate,3'-diphosphate pyrophosphatase [EC:3.6.1.11 3.6.1.40]	PF02541.16	1.4e-65	Ppx-GppA	Ppx/GppA phosphatase family	TIGR03706	5e-79	exo_poly_only: exopolyphosphatase
		c_000000000001_554						PF14520.6	7.5e-08	HHH_5	Helix-hairpin-helix domain
		c_000000000001_555	2.9*10^-72	K03453	222.6	241	bile acid:Na+ symporter, BASS family	PF01758.16	1.2e-36	SBF	Sodium Bile acid symporter family	TIGR00841	4.5e-66	bass: bile acid transporter
		c_000000000001_556	9.1*10^-288	K06020	687.43	952.9	energy-dependent translational throttle protein EttA	PF00005.27	5.6e-52	ABC_tran	ABC transporter	TIGR03719	5.7e-298	ABC_ABC_ChvD: ATP-binding cassette protein, ChvD family
		c_000000000001_559	1.6*10^-87	K02275	212.27	291.8	cytochrome c oxidase subunit II [EC:1.9.3.1]	PF00116.20	4.5e-18	COX2	Cytochrome C oxidase subunit II, periplasmic domain	TIGR02866	2.7e-41	CoxB: cytochrome c oxidase, subunit II
		c_000000000001_560	4.3*10^-216	K02274	773.53	716.8	cytochrome c oxidase subunit I [EC:1.9.3.1]	PF00115.20	4.4e-132	COX1	Cytochrome C and Quinol oxidase polypeptide I	TIGR02891	8.3e-198	CtaD_CoxA: cytochrome c oxidase, subunit I
		c_000000000001_561	2.3*10^-44	K02276	177.53	148.9	cytochrome c oxidase subunit III [EC:1.9.3.1]	PF00510.18	1.6e-11	COX3	Cytochrome c oxidase subunit III	TIGR02842	2.9e-14	CyoC: cytochrome o ubiquinol oxidase, subunit III
		c_000000000001_562	6.9*10^-60	K02276	177.53	200.1	cytochrome c oxidase subunit III [EC:1.9.3.1]	PF00510.18	6.3e-16	COX3	Cytochrome c oxidase subunit III	TIGR02842	4.8e-27	CyoC: cytochrome o ubiquinol oxidase, subunit III
		c_000000000001_563	5.1*10^-25	K02277	56.67	85.5	cytochrome c oxidase subunit IV [EC:1.9.3.1]	PF03626.14	3.1e-12	COX4_pro	Prokaryotic Cytochrome C oxidase subunit IV
		c_000000000001_565	1.3*10^-208	K00600	53.87	692.2	glycine hydroxymethyltransferase [EC:2.1.2.1]	PF00464.19	9.5e-181	SHMT	Serine hydroxymethyltransferase	TIGR04506	1.2e-35	F_threo_transal: fluorothreonine transaldolase
		c_000000000001_566	1.4*10^-72	K07738	36.33	241.1	transcriptional repressor NrdR	PF03477.16	2.8e-13	ATP-cone	ATP cone domain	TIGR00244	1.6e-61	TIGR00244: transcriptional regulator NrdR
		c_000000000001_567	8.4*10^-150	K11752	202.37	497.9	diaminohydroxyphosphoribosylaminopyrimidine deaminase / 5-amino-6-(5-phosphoribosylamino)uracil reductase [EC:3.5.4.26 1.1.1.193]	PF01872.17	6.5e-47	RibD_C	RibD C-terminal domain	TIGR00326	1.7e-119	eubact_ribD: riboflavin biosynthesis protein RibD
		c_000000000001_568	1*10^-88	K00793	48.03	294.4	riboflavin synthase [EC:2.5.1.9]	PF00677.17	1.5e-49	Lum_binding	Lumazine binding domain	TIGR00187	1.1e-67	ribE: riboflavin synthase, alpha subunit
		c_000000000001_569	2.9*10^-155	K14652	367.8	515.6	3,4-dihydroxy 2-butanone 4-phosphate synthase / GTP cyclohydrolase II [EC:4.1.99.12 3.5.4.25]	PF00926.19	2.9e-81	DHBP_synthase	3,4-dihydroxy-2-butanone 4-phosphate synthase	TIGR00506	3.5e-71	ribB: 3,4-dihydroxy-2-butanone-4-phosphate synthase
		c_000000000001_570	1.7*10^-69	K00794	45.77	231.5	6,7-dimethyl-8-ribityllumazine synthase [EC:2.5.1.78]	PF00885.19	2.7e-55	DMRL_synthase	6,7-dimethyl-8-ribityllumazine synthase	TIGR00114	3.1e-55	lumazine-synth: 6,7-dimethyl-8-ribityllumazine synthase
		c_000000000001_571	1.2*10^-46	K03625	90.63	156.8	transcription antitermination protein NusB	PF01029.18	1.1e-32	NusB	NusB family	TIGR01951	2.8e-40	nusB: transcription antitermination factor NusB
		c_000000000001_572	1.2*10^-103	K00946	141.43	344.3	thiamine-monophosphate kinase [EC:2.7.4.16]	PF00586.24	7.3e-23	AIRS	AIR synthase related protein, N-terminal domain	TIGR01379	9.3e-94	thiL: thiamine-phosphate kinase
		c_000000000001_573	1.6*10^-60	K01095	30.03	202.2	phosphatidylglycerophosphatase A [EC:3.1.3.27]	PF04608.13	3.4e-51	PgpA	Phosphatidylglycerophosphatase A
		c_000000000001_574	1.5*10^-55	K09748	30.7	186	ribosome maturation factor RimP	PF02576.17	6.4e-26	DUF150	RimP N-terminal domain
		c_000000000001_575	2.6*10^-156	K02600	42.1	518.3	transcription termination/antitermination protein NusA	PF08529.11	4.8e-35	NusA_N	NusA N-terminal domain	TIGR01953	1.7e-123	NusA: transcription termination factor NusA
		c_000000000001_576	2.5*10^-283	K02519	311.5	939.9	translation initiation factor IF-2	PF11987.8	4.9e-36	IF-2	Translation-initiation factor 2	TIGR00487	6.3e-251	IF-2: translation initiation factor IF-2
		c_000000000001_577	1.8*10^-44	K02834	25.93	149.6	ribosome-binding factor A	PF02033.18	2.6e-32	RBFA	Ribosome-binding factor A	TIGR00082	1.2e-32	rbfA: ribosome-binding factor A
		c_000000000001_578	5.2*10^-107	K03177	211.33	356.2	tRNA pseudouridine55 synthase [EC:5.4.99.25]	PF01509.18	2.2e-59	TruB_N	TruB family pseudouridylate synthase (N terminal domain)	TIGR00431	1.4e-79	TruB: tRNA pseudouridine(55) synthase
		c_000000000001_579	2.1*10^-39	K02956	31.63	132.9	small subunit ribosomal protein S15	PF00312.22	1.4e-37	Ribosomal_S15	Ribosomal protein S15	TIGR00952	3.2e-39	S15_bact: ribosomal protein uS15
		c_000000000001_580	0	K00962	143.8	1053.9	polyribonucleotide nucleotidyltransferase [EC:2.7.7.8]	PF01138.21	4.4e-46	RNase_PH	3' exoribonuclease family, domain 1	TIGR03591	0	polynuc_phos: polyribonucleotide nucleotidyltransferase
		c_000000000001_581						PF07879.11	6.5e-29	PHB_acc_N	PHB/PHA accumulation regulator DNA-binding domain	TIGR01848	1.1e-43	PHA_reg_PhaR: polyhydroxyalkanoate synthesis repressor PhaR
		c_000000000001_582	7.9*10^-236	K03703	244.73	782.2	excinuclease ABC subunit C	PF08459.11	1e-50	UvrC_HhH_N	UvrC Helix-hairpin-helix N-terminal	TIGR00194	2e-192	uvrC: excinuclease ABC subunit C
		c_000000000001_583	1.4*10^-46	K08744	175.37	156.4	cardiolipin synthase (CMP-forming) [EC:2.7.8.41]	PF01066.21	1.5e-17	CDP-OH_P_transf	CDP-alcohol phosphatidyltransferase	TIGR00560	1.1e-52	pgsA: CDP-diacylglycerol--glycerol-3-phosphate 3-phosphatidyltransferase
		c_000000000001_584	6*10^-162	K21023	614.83	538	diguanylate cyclase [EC:2.7.7.65]	PF00563.20	9.9e-68	EAL	EAL domain	TIGR00254	1.8e-38	GGDEF: diguanylate cyclase (GGDEF) domain
		c_000000000001_585	2.3*10^-177	K21023	614.83	589	diguanylate cyclase [EC:2.7.7.65]	PF00563.20	1.1e-76	EAL	EAL domain	TIGR00254	1.4e-43	GGDEF: diguanylate cyclase (GGDEF) domain
		c_000000000001_586	1.4*10^-20	K21430	277.2	70.7	aldose sugar dehydrogenase [EC:1.1.5.-]	PF07995.11	4.9e-13	GSDH	Glucose / Sorbosone dehydrogenase	TIGR02604	1e-08	Piru_Ver_Nterm: putative membrane-bound dehydrogenase domain
		c_000000000001_587	9.1*10^-30	K03932	114.73	101.1	polyhydroxybutyrate depolymerase
		c_000000000001_588	2.3*10^-114	K01624	72.13	380.4	fructose-bisphosphate aldolase, class II [EC:4.1.2.13]	PF01116.20	2.5e-95	F_bP_aldolase	Fructose-bisphosphate aldolase class-II	TIGR01521	3.2e-190	FruBisAldo_II_B: fructose-bisphosphate aldolase, class II, Calvin cycle subtype
		c_000000000001_589						PF09361.10	1e-09	Phasin_2	Phasin protein	TIGR02809	2.1e-09	phasin_3: phasin family protein
		c_000000000001_590						PF09361.10	4e-12	Phasin_2	Phasin protein	TIGR01841	2.7e-09	phasin: phasin family protein
		c_000000000001_591	8.6*10^-57	K01591	132.93	190.1	orotidine-5'-phosphate decarboxylase [EC:4.1.1.23]	PF00215.24	6.5e-35	OMPdecase	Orotidine 5'-phosphate decarboxylase / HUMPS family	TIGR01740	2.4e-54	pyrF: orotidine 5'-phosphate decarboxylase
		c_000000000001_592	5.7*10^-180	K21023	614.83	597.6	diguanylate cyclase [EC:2.7.7.65]	PF00563.20	6.7e-71	EAL	EAL domain	TIGR02956	2.1e-116	TMAO_torS: TMAO reductase sytem sensor TorS
		c_000000000001_593	5.9*10^-59	K07000	72.57	197.3	uncharacterized protein	PF05728.12	1.9e-48	UPF0227	Uncharacterised protein family (UPF0227)
		c_000000000001_594						PF10977.8	5.7e-100	DUF2797	Protein of unknown function (DUF2797)
		c_000000000001_595	2.7*10^-72	K03742	231.87	241	nicotinamide-nucleotide amidase [EC:3.5.1.42]	PF00994.24	7.2e-32	MoCF_biosynth	Probable molybdopterin binding domain	TIGR00200	2.9e-53	cinA_nterm: competence/damage-inducible protein CinA N-terminal domain
		c_000000000001_596	2.5*10^-261	K15738	635.47	866.7	ABC transport system ATP-binding/permease protein	PF00005.27	1.5e-47	ABC_tran	ABC transporter	TIGR03719	6e-144	ABC_ABC_ChvD: ATP-binding cassette protein, ChvD family
		c_000000000001_597	3.7*10^-76	K07275	61.6	253.6	outer membrane protein	PF03922.14	1.8e-62	OmpW	OmpW family
		c_000000000001_598	2.6*10^-67	K14749	195.4	223	ethylbenzene dioxygenase subunit beta [EC:1.14.12.-]	PF00866.18	2.6e-46	Ring_hydroxyl_B	Ring hydroxylating beta subunit	TIGR03232	4.7e-15	benzo_1_2_benB: benzoate 1,2-dioxygenase, small subunit
		c_000000000001_599	6.3*10^-204	K14748	580.3	674.8	ethylbenzene dioxygenase subunit alpha [EC:1.14.12.-]	PF00848.19	6.5e-27	Ring_hydroxyl_A	Ring hydroxylating alpha subunit (catalytic domain)	TIGR03229	7.1e-52	benzo_1_2_benA: benzoate 1,2-dioxygenase, large subunit
		c_000000000001_600	6.5*10^-95	K05714	301.77	314.8	2-hydroxy-6-oxonona-2,4-dienedioate hydrolase [EC:3.7.1.14]	PF00561.20	7.5e-23	Abhydrolase_1	alpha/beta hydrolase fold	TIGR01250	2.1e-25	pro_imino_pep_2: proline-specific peptidase
		c_000000000001_601	6.3*10^-11	K16076	549.8	39.4	outer membrane porin protein LC
		c_000000000001_602	3.8*10^-167	K07403	82.03	554.1	membrane-bound serine protease (ClpP class)	PF01957.18	6.4e-15	NfeD	NfeD-like C-terminal, partner-binding
		c_000000000001_603	8.9*10^-103	K17286	403.47	342.3	erythrocyte band 7 integral membrane protein	PF01145.25	7.3e-32	Band_7	SPFH domain / Band 7 family	TIGR01933	1e-17	hflK: HflK protein
		c_000000000001_604	0	K13821	673.97	1343.4	RHH-type transcriptional regulator, proline utilization regulon repressor / proline dehydrogenase / delta 1-pyrroline-5-carboxylate dehydrogenase [EC:1.5.5.2 1.2.1.88]	PF00171.22	3.6e-113	Aldedh	Aldehyde dehydrogenase family	TIGR01238	3.1e-194	D1pyr5carbox3: delta-1-pyrroline-5-carboxylate dehydrogenase
		c_000000000001_605						PF11964.8	6.3e-14	SpoIIAA-like	SpoIIAA-like
		c_000000000001_606						PF06197.13	1.5e-23	DUF998	Protein of unknown function (DUF998)
		c_000000000001_607						PF06181.11	1.8e-14	Urate_ox_N	Urate oxidase N-terminal
		c_000000000001_608	0	K00372	1033.67	1183.4	assimilatory nitrate reductase catalytic subunit [EC:1.7.99.-]	PF00384.22	8e-88	Molybdopterin	Molybdopterin oxidoreductase	TIGR01591	6.6e-170	Fdh-alpha: formate dehydrogenase, alpha subunit
		c_000000000001_609	9.2*10^-35	K00363	93.97	117	nitrite reductase (NADH) small subunit [EC:1.7.1.15]	PF13806.6	3.5e-17	Rieske_2	Rieske-like [2Fe-2S] domain	TIGR02378	3.3e-28	nirD_assim_sml: nitrite reductase [NAD(P)H], small subunit
		c_000000000001_610	0	K00362	522.83	1048.6	nitrite reductase (NADH) large subunit [EC:1.7.1.15]	PF07992.14	2.6e-53	Pyr_redox_2	Pyridine nucleotide-disulphide oxidoreductase	TIGR02374	8.1e-287	nitri_red_nirB: nitrite reductase [NAD(P)H], large subunit
		c_000000000001_611	1.2*10^-168	K11747	743.07	559.3	glutathione-regulated potassium-efflux system protein KefB	PF00999.21	1.3e-67	Na_H_Exchanger	Sodium/hydrogen exchanger family	TIGR00932	3.9e-71	2a37: transporter, monovalent cation:proton antiporter-2 (CPA2) family
		c_000000000001_612	2.5*10^-165	K03313	36.7	548	Na+:H+ antiporter, NhaA family	PF06965.12	4.3e-150	Na_H_antiport_1	Na+/H+ antiporter 1	TIGR00773	5.4e-149	NhaA: Na+/H+ antiporter NhaA
		c_000000000001_613	3.3*10^-119	K03717	213.6	394.4	LysR family transcriptional regulator, transcriptional activator of nhaA	PF00126.27	1.6e-16	HTH_1	Bacterial regulatory helix-turn-helix protein, lysR family	TIGR02424	5.5e-23	TF_pcaQ: pca operon transcription factor PcaQ
		c_000000000001_616	4.6*10^-25	K04763	317.93	86	integrase/recombinase XerD	PF00589.22	3.5e-15	Phage_integrase	Phage integrase family
		c_000000000001_618						PF12728.7	2.1e-12	HTH_17	Helix-turn-helix domain	TIGR01764	1.4e-08	excise: DNA binding domain, excisionase family
		c_000000000001_628	7.1*10^-174	K00812	485.07	576.8	aspartate aminotransferase [EC:2.6.1.1]	PF00155.21	2.9e-71	Aminotran_1_2	Aminotransferase class I and II	TIGR03540	1.1e-62	DapC_direct: LL-diaminopimelate aminotransferase
		c_000000000001_629	0	K03702	149.73	1243.3	excinuclease ABC subunit B	PF17757.1	3.9e-32	UvrB_inter	UvrB interaction domain	TIGR00631	0	uvrb: excinuclease ABC subunit B
		c_000000000001_630	2*10^-274	K01868	137.67	910.3	threonyl-tRNA synthetase [EC:6.1.1.3]	PF00587.25	1.4e-47	tRNA-synt_2b	tRNA synthetase class II core domain (G, H, P, S and T)	TIGR00418	2.6e-223	thrS: threonine--tRNA ligase
		c_000000000001_631	6.3*10^-64	K02520	48.6	213.4	translation initiation factor IF-3	PF00707.22	4.2e-38	IF3_C	Translation initiation factor IF-3, C-terminal domain	TIGR00168	1.6e-56	infC: translation initiation factor IF-3
		c_000000000001_632	1.8*10^-21	K02916	24.97	74.2	large subunit ribosomal protein L35	PF01632.19	4e-24	Ribosomal_L35p	Ribosomal protein L35	TIGR00001	3.8e-25	rpmI_bact: ribosomal protein bL35
		c_000000000001_633	4.1*10^-58	K02887	48.7	194	large subunit ribosomal protein L20	PF00453.18	1.3e-49	Ribosomal_L20	Ribosomal protein L20	TIGR01032	3.1e-51	rplT_bact: ribosomal protein bL20
		c_000000000001_634	1.8*10^-124	K01889	111.13	413.5	phenylalanyl-tRNA synthetase alpha chain [EC:6.1.1.20]	PF01409.20	7.3e-107	tRNA-synt_2d	tRNA synthetases class II core domain (F)	TIGR00468	1.5e-110	pheS: phenylalanine--tRNA ligase, alpha subunit
		c_000000000001_635	9.2*10^-242	K01890	144.47	802.2	phenylalanyl-tRNA synthetase beta chain [EC:6.1.1.20]	PF03483.17	1.7e-69	B3_4	B3/4 domain	TIGR00472	1.7e-269	pheT_bact: phenylalanine--tRNA ligase, beta subunit
		c_000000000001_636	3.7*10^-46	K04764	117.77	154.7	integration host factor subunit alpha	PF00216.21	1.3e-30	Bac_DNA_binding	Bacterial DNA-binding protein	TIGR00987	6.5e-45	himA: integration host factor, alpha subunit
		c_000000000001_637	2.1*10^-13	K22491	140.23	47.5	MerR family transcriptional regulator, light-induced transcriptional regulator	PF13411.6	2.8e-21	MerR_1	MerR HTH family regulatory protein
		c_000000000001_638	6.9*10^-67	K02488	239.43	223.6	two-component system, cell cycle response regulator [EC:2.7.7.65]	PF00990.21	1.7e-49	GGDEF	Diguanylate cyclase, GGDEF domain	TIGR00254	6.1e-44	GGDEF: diguanylate cyclase (GGDEF) domain
		c_000000000001_639	4.2*10^-09	K22010	162.57	33.1	two-component system, response regulator PdtaR
		c_000000000001_640	2.6*10^-74	K02005	204.47	248	HlyD family secretion protein	PF16576.5	1.1e-16	HlyD_D23	Barrel-sandwich domain of CusB or HlyD membrane-fusion	TIGR01730	6.9e-41	RND_mfp: efflux transporter, RND family, MFP subunit
		c_000000000001_641	7.6*10^-101	K05685	473.73	335.6	macrolide transport system ATP-binding/permease protein [EC:3.6.3.-]	PF00005.27	1.5e-34	ABC_tran	ABC transporter	TIGR02211	1.7e-66	LolD_lipo_ex: lipoprotein releasing system, ATP-binding protein
		c_000000000001_642	5.3*10^-80	K05685	473.73	266.6	macrolide transport system ATP-binding/permease protein [EC:3.6.3.-]	PF12704.7	5.8e-28	MacB_PCD	MacB-like periplasmic core domain	TIGR03434	2.1e-35	ADOP: acidobacterial duplicated orphan permease
		c_000000000001_643	1*10^-92	K05685	473.73	308.7	macrolide transport system ATP-binding/permease protein [EC:3.6.3.-]	PF12704.7	7.2e-33	MacB_PCD	MacB-like periplasmic core domain	TIGR03434	2.7e-33	ADOP: acidobacterial duplicated orphan permease
		c_000000000001_644	2.5*10^-23	K03449	122.37	79.5	MFS transporter, CP family, cyanate transporter	PF07690.16	3.8e-38	MFS_1	Major Facilitator Superfamily	TIGR00880	6e-14	2_A_01_02: multidrug resistance protein
		c_000000000001_645	1.2*10^-36	K07088	137.2	123.8	uncharacterized protein	PF03547.18	1.9e-16	Mem_trans	Membrane transport protein	TIGR00946	3.4e-17	2a69: auxin efflux carrier
		c_000000000001_646	1*10^-38	K08217	223.83	130.1	MFS transporter, DHA3 family, macrolide efflux protein	PF05977.13	1.8e-145	MFS_3	Transmembrane secretion effector	TIGR00900	1.2e-34	2A0121: H+ Antiporter protein
		c_000000000001_647	9.3*10^-50	K21019	271.53	167.1	diguanylate cyclase [EC:2.7.7.65]	PF00990.21	3.9e-35	GGDEF	Diguanylate cyclase, GGDEF domain	TIGR00254	7.1e-38	GGDEF: diguanylate cyclase (GGDEF) domain
		c_000000000001_648	1.2*10^-164	K21023	614.83	547	diguanylate cyclase [EC:2.7.7.65]	PF00563.20	1.9e-68	EAL	EAL domain	TIGR00229	1.3e-45	sensory_box: PAS domain S-box protein
		c_000000000001_649	2.9*10^-64	K13590	243.6	215.2	diguanylate cyclase [EC:2.7.7.65]	PF00990.21	1.7e-47	GGDEF	Diguanylate cyclase, GGDEF domain	TIGR00254	1.1e-51	GGDEF: diguanylate cyclase (GGDEF) domain
		c_000000000001_650	2.5*10^-45	K09926	32.43	152	uncharacterized protein	PF05751.11	1.3e-33	FixH	FixH
		c_000000000001_651	1.5*10^-17	K02574	142.37	60.5	ferredoxin-type protein NapH	PF13746.6	2.5e-42	Fer4_18	4Fe-4S dicluster domain	TIGR02745	1.4e-162	ccoG_rdxA_fixG: cytochrome c oxidase accessory protein CcoG
		c_000000000001_653	3.4*10^-92	K00406	102.9	307.4	cytochrome c oxidase cbb3-type subunit III	PF13442.6	2.4e-26	Cytochrome_CBB3	Cytochrome C oxidase, cbb3-type, subunit III	TIGR00782	1.9e-84	ccoP: cytochrome c oxidase, cbb3-type, subunit III
		c_000000000001_654	1.2*10^-18	K00407	26.03	64.3	cytochrome c oxidase cbb3-type subunit IV	PF05545.11	3.6e-13	FixQ	Cbb3-type cytochrome oxidase component FixQ
		c_000000000001_655	4*10^-97	K00405	287.47	322.1	cytochrome c oxidase cbb3-type subunit II	PF02433.15	1e-85	FixO	Cytochrome C oxidase, mono-heme subunit/FixO	TIGR00781	1.9e-89	ccoO: cytochrome c oxidase, cbb3-type, subunit II
		c_000000000001_656	4.1*10^-219	K00404	670.83	725.1	cytochrome c oxidase cbb3-type subunit I [EC:1.9.3.1]	PF00115.20	8.8e-115	COX1	Cytochrome C and Quinol oxidase polypeptide I	TIGR00780	1.6e-229	ccoN: cytochrome c oxidase, cbb3-type, subunit I
		c_000000000001_657	2.6*10^-59	K01420	194.47	198.4	CRP/FNR family transcriptional regulator, anaerobic regulatory protein	PF13545.6	1e-15	HTH_Crp_2	Crp-like helix-turn-helix domain
		c_000000000001_658	1.1*10^-230	K01533	720.03	765.8	P-type Cu2+ transporter [EC:7.2.2.9]	PF00122.20	8.1e-44	E1-E2_ATPase	E1-E2 ATPase	TIGR01525	4.4e-143	ATPase-IB_hvy: heavy metal translocating P-type ATPase
		c_000000000001_659						PF03597.15	5.2e-22	FixS	Cytochrome oxidase maturation protein cbb3-type	TIGR00847	2e-19	ccoS: cytochrome oxidase maturation protein, cbb3-type
		c_000000000001_660	2.1*10^-64	K09792	82.3	214.6	uncharacterized protein	PF13386.6	1.8e-52	DsbD_2	Cytochrome C biogenesis protein transmembrane region
		c_000000000001_661	2.5*10^-17	K02612	156.43	60.6	ring-1,2-phenylacetyl-CoA epoxidase subunit PaaD	PF01883.19	3.5e-18	FeS_assembly_P	Iron-sulfur cluster assembly protein	TIGR03406	1.4e-67	FeS_long_SufT: probable FeS assembly SUF system protein SufT
		c_000000000001_662	2*10^-57	K07058	40.2	192.3	membrane protein	PF03631.15	4.7e-50	Virul_fac_BrkB	Virulence factor BrkB	TIGR00765	9.3e-39	yihY_not_rbn: YihY family inner membrane protein
		c_000000000001_663	1.5*10^-280	K01886	571.03	930.2	glutaminyl-tRNA synthetase [EC:6.1.1.18]	PF00749.21	4.1e-106	tRNA-synt_1c	tRNA synthetases class I (E and Q), catalytic domain	TIGR00440	8.2e-234	glnS: glutamine--tRNA ligase
		c_000000000001_664	9.8*10^-28	K07814	218.6	94.3	putative two-component system response regulator	PF13487.6	1.1e-14	HD_5	HD domain
		c_000000000001_665	4.4*10^-14	K15744	258.03	49	zeta-carotene isomerase [EC:5.2.1.12]	PF07298.11	1.8e-44	NnrU	NnrU protein
		c_000000000001_666	2*10^-63	K12132	236.97	211.8	eukaryotic-like serine/threonine-protein kinase [EC:2.7.11.1]	PF00069.25	8.4e-41	Pkinase	Protein kinase domain	TIGR03903	5.1e-23	TOMM_kin_cyc: TOMM system kinase/cyclase fusion protein
		c_000000000001_667	2.9*10^-101	K02575	138.67	337	MFS transporter, NNP family, nitrate/nitrite transporter	PF07690.16	4.9e-39	MFS_1	Major Facilitator Superfamily	TIGR00886	3.7e-97	2A0108: nitrite transporter
		c_000000000001_668	0	K00362	522.83	1342.6	nitrite reductase (NADH) large subunit [EC:1.7.1.15]	PF07992.14	5.3e-52	Pyr_redox_2	Pyridine nucleotide-disulphide oxidoreductase	TIGR02374	0	nitri_red_nirB: nitrite reductase [NAD(P)H], large subunit
		c_000000000001_669	2.5*10^-40	K00363	93.97	135.1	nitrite reductase (NADH) small subunit [EC:1.7.1.15]	PF13806.6	3.8e-36	Rieske_2	Rieske-like [2Fe-2S] domain	TIGR02378	1.3e-33	nirD_assim_sml: nitrite reductase [NAD(P)H], small subunit
		c_000000000001_670	4.1*10^-78	K06998	120.77	260.3	trans-2,3-dihydro-3-hydroxyanthranilate isomerase [EC:5.3.3.17]	PF02567.16	7.7e-53	PhzC-PhzF	Phenazine biosynthesis-like protein	TIGR00654	5.7e-53	PhzF_family: phenazine biosynthesis protein, PhzF family
		c_000000000001_671	2.3*10^-247	K00372	1033.67	820.9	assimilatory nitrate reductase catalytic subunit [EC:1.7.99.-]	PF00384.22	1e-78	Molybdopterin	Molybdopterin oxidoreductase	TIGR01591	1.5e-166	Fdh-alpha: formate dehydrogenase, alpha subunit
		c_000000000001_672	3.7*10^-68	K07307	199.5	226.5	anaerobic dimethyl sulfoxide reductase subunit B	PF13247.6	4.1e-23	Fer4_11	4Fe-4S dicluster domain	TIGR02951	2.8e-48	DMSO_dmsB: dimethylsulfoxide reductase, chain B
		c_000000000001_674	2.9*10^-165	K20974	536.43	548.5	two-component system, sensor histidine kinase [EC:2.7.13.3]	PF02518.26	8.2e-25	HATPase_c	Histidine kinase-, DNA gyrase B-, and HSP90-like ATPase	TIGR02956	1.1e-99	TMAO_torS: TMAO reductase sytem sensor TorS
		c_000000000001_675	4.3*10^-18	K01989	153.07	62.5	putative ABC transport system substrate-binding protein	PF04392.12	7.3e-09	ABC_sub_bind	ABC transporter substrate binding protein
		c_000000000001_676	1.5*10^-76	K16092	439.3	255.8	vitamin B12 transporter	PF00593.24	5.7e-22	TonB_dep_Rec	TonB dependent receptor	TIGR01783	2.5e-33	TonB-siderophor: TonB-dependent siderophore receptor
		c_000000000001_677	5.9*10^-79	K16092	439.3	263.7	vitamin B12 transporter	PF00593.24	5.5e-28	TonB_dep_Rec	TonB dependent receptor	TIGR01783	1.6e-28	TonB-siderophor: TonB-dependent siderophore receptor
		c_000000000001_678	2.5*10^-79	K16092	439.3	265	vitamin B12 transporter	PF00593.24	1.7e-29	TonB_dep_Rec	TonB dependent receptor	TIGR01785	1.2e-31	TonB-hemin: TonB-dependent heme/hemoglobin receptor family protein
		c_000000000001_679	4.4*10^-146	K12339	399.13	483.4	S-sulfo-L-cysteine synthase (O-acetyl-L-serine-dependent) [EC:2.5.1.144]	PF00291.25	8.6e-67	PALP	Pyridoxal-phosphate dependent enzyme	TIGR01138	4.5e-139	cysM: cysteine synthase B
		c_000000000001_680	9.9*10^-142	K03215	306.4	470.8	23S rRNA (uracil1939-C5)-methyltransferase [EC:2.1.1.190]	PF05958.11	7.9e-26	tRNA_U5-meth_tr	tRNA (Uracil-5-)-methyltransferase	TIGR00479	3.3e-106	rumA: 23S rRNA (uracil-5-)-methyltransferase RumA
		c_000000000001_681	9.9*10^-11	K16291	389.33	38.4	L,D-transpeptidase ErfK/SrfK	PF03734.14	4.7e-17	YkuD	L,D-transpeptidase catalytic domain
		c_000000000001_682	3*10^-27	K02415	34.67	93.4	flagellar FliL protein	PF03748.14	8.2e-22	FliL	Flagellar basal body-associated protein FliL
		c_000000000001_683	2.6*10^-105	K01207	267.13	350.9	beta-N-acetylhexosaminidase [EC:3.2.1.52]	PF00933.21	3.5e-79	Glyco_hydro_3	Glycosyl hydrolase family 3 N terminal domain
		c_000000000001_684	4.2*10^-45	K00760	93.17	151.4	hypoxanthine phosphoribosyltransferase [EC:2.4.2.8]	PF00156.27	6.7e-21	Pribosyltran	Phosphoribosyl transferase domain	TIGR01203	1.2e-31	HGPRTase: hypoxanthine phosphoribosyltransferase
		c_000000000001_685	5*10^-113	K19696	367.83	373.4	5'-methylthioinosine phosphorylase [EC:2.4.2.44]	PF01048.20	2e-40	PNP_UDP_1	Phosphorylase superfamily	TIGR01694	3e-82	MTAP: methylthioadenosine phosphorylase
		c_000000000001_686						PF12119.8	1.4e-91	DUF3581	Protein of unknown function (DUF3581)
		c_000000000001_687						PF10972.8	1.1e-26	CsiV	Peptidoglycan-binding protein, CsiV
		c_000000000001_688	0	K03723	475.37	1414.3	transcription-repair coupling factor (superfamily II helicase) [EC:3.6.4.-]	PF03461.15	4e-27	TRCF	TRCF domain	TIGR00580	0	mfd: transcription-repair coupling factor
		c_000000000001_689	2.8*10^-10	K01013	105.1	37.4	thiosulfate:glutathione sulfurtransferase [EC:2.8.1.-]	PF00581.20	5.9e-10	Rhodanese	Rhodanese-like domain
		c_000000000001_691	1.3*10^-169	K09808	204.73	563.3	lipoprotein-releasing system permease protein	PF12704.7	9.2e-16	MacB_PCD	MacB-like periplasmic core domain	TIGR02212	8.1e-148	lolCE: lipoprotein releasing system, transmembrane protein, LolC/E family
		c_000000000001_692	2.1*10^-110	K09810	320.47	366.4	lipoprotein-releasing system ATP-binding protein [EC:3.6.3.-]	PF00005.27	7.3e-33	ABC_tran	ABC transporter	TIGR02211	3.2e-101	LolD_lipo_ex: lipoprotein releasing system, ATP-binding protein
		c_000000000001_693	3*10^-50	K09928	47.3	168	uncharacterized protein	PF09835.9	1.3e-43	DUF2062	Uncharacterized protein conserved in bacteria (DUF2062)
		c_000000000001_694	1.7*10^-177	K02238	60.83	589.7	competence protein ComEC	PF03772.16	9.3e-70	Competence	Competence protein	TIGR00361	2.8e-125	ComEC_Rec2: DNA internalization-related competence protein ComEC/Rec2
		c_000000000001_695	8.8*10^-56	K03561	57.4	187.2	biopolymer transport protein ExbB	PF01618.16	3.7e-35	MotA_ExbB	MotA/TolQ/ExbB proton channel family	TIGR02796	9.9e-28	tolQ: protein TolQ
		c_000000000001_696	3.4*10^-42	K03559	30.4	141.8	biopolymer transport protein ExbD	PF02472.16	8.5e-31	ExbD	Biopolymer transport protein ExbD/TolR	TIGR02801	2.5e-21	tolR: protein TolR
		c_000000000001_697	1.7*10^-118	K00912	51.97	393.8	tetraacyldisaccharide 4'-kinase [EC:2.7.1.130]	PF02606.14	1.5e-104	LpxK	Tetraacyldisaccharide-1-P 4'-kinase	TIGR00682	1.4e-80	lpxK: tetraacyldisaccharide 4'-kinase
		c_000000000001_698	4.6*10^-27	K09791	38.43	91.4	uncharacterized protein	PF03966.16	4.6e-09	Trm112p	Trm112p-like protein
		c_000000000001_699	1*10^-105	K00979	148.8	351.2	3-deoxy-manno-octulosonate cytidylyltransferase (CMP-KDO synthetase) [EC:2.7.7.38]	PF02348.19	3e-54	CTP_transf_3	Cytidylyltransferase	TIGR00466	1.8e-88	kdsB: 3-deoxy-D-manno-octulosonate cytidylyltransferase
		c_000000000001_700	8.8*10^-44	K14394	195.77	147.4	low molecular weight phosphotyrosine protein phosphatase [EC:3.1.3.2 3.1.3.48]	PF01451.21	2.9e-37	LMWPc	Low molecular weight phosphotyrosine protein phosphatase
		c_000000000001_701	1.5*10^-17	K02497	197.93	60.8	HemX protein	PF01578.20	2.4e-26	Cytochrom_C_asm	Cytochrome C assembly protein	TIGR03144	1e-12	cytochr_II_ccsB: cytochrome c-type biogenesis protein CcsB
		c_000000000001_702	6.4*10^-195	K03106	329.13	646.2	signal recognition particle subunit SRP54 [EC:3.6.5.4]	PF00448.22	8.1e-75	SRP54	SRP54-type protein, GTPase domain	TIGR00959	2.1e-173	ffh: signal recognition particle protein
		c_000000000001_703	5.5*10^-39	K02959	25.5	131.5	small subunit ribosomal protein S16	PF00886.19	1.1e-23	Ribosomal_S16	Ribosomal protein S16	TIGR00002	4.3e-30	S16: ribosomal protein bS16
		c_000000000001_704	9.3*10^-58	K02860	43.37	193.1	16S rRNA processing protein RimM	PF01782.18	1.5e-24	RimM	RimM N-terminal domain	TIGR02273	3.1e-51	16S_RimM: 16S rRNA processing protein RimM
		c_000000000001_705	4.5*10^-111	K00554	123.27	368.2	tRNA (guanine37-N1)-methyltransferase [EC:2.1.1.228]	PF01746.21	3.3e-61	tRNA_m1G_MT	tRNA (Guanine-1)-methyltransferase	TIGR00088	9.6e-95	trmD: tRNA (guanine(37)-N(1))-methyltransferase
		c_000000000001_706	1.8*10^-54	K02884	43.8	182.5	large subunit ribosomal protein L19	PF01245.20	1.6e-47	Ribosomal_L19	Ribosomal protein L19	TIGR01024	1.7e-48	rplS_bact: ribosomal protein bL19
		c_000000000001_707	1.3*10^-111	K04763	317.93	371.1	integrase/recombinase XerD	PF00589.22	4.8e-52	Phage_integrase	Phage integrase family	TIGR02225	2.8e-115	recomb_XerD: tyrosine recombinase XerD
		c_000000000001_708	4.1*10^-83	K03981	114.27	276.6	thiol:disulfide interchange protein DsbC [EC:5.3.4.1]	PF13098.6	1.5e-25	Thioredoxin_2	Thioredoxin-like domain
		c_000000000001_709	0	K03555	682.3	1164.9	DNA mismatch repair protein MutS	PF00488.21	2.9e-86	MutS_V	MutS domain V	TIGR01070	0	mutS1: DNA mismatch repair protein MutS
		c_000000000001_710	4.7*10^-64	K03743	204.27	213.7	nicotinamide-nucleotide amidase [EC:3.5.1.42]	PF02464.17	2.1e-54	CinA	Competence-damaged protein	TIGR00199	2.3e-51	PncC_domain: amidohydrolase, PncC family
		c_000000000001_711	1*10^-191	K03553	96.73	635	recombination protein RecA	PF00154.21	1.2e-143	RecA	recA bacterial DNA recombination protein	TIGR02012	2.2e-168	tigrfam_recA: protein RecA
		c_000000000001_712	7.5*10^-43	K03565	32.93	144	regulatory protein	PF02631.16	3e-27	RecX	RecX family
		c_000000000001_713	0	K01872	198.63	1184.4	alanyl-tRNA synthetase [EC:6.1.1.7]	PF01411.19	1.6e-220	tRNA-synt_2c	tRNA synthetases class II (A)	TIGR00344	0	alaS: alanine--tRNA ligase
		c_000000000001_714	1.1*10^-150	K00928	404.87	500.1	aspartate kinase [EC:2.7.2.4]	PF00696.28	2.4e-48	AA_kinase	Amino acid kinase family	TIGR00657	8.8e-135	asp_kinases: aspartate kinase
		c_000000000001_715	6.6*10^-29	K03563	26.57	97.2	carbon storage regulator	PF02599.16	1.9e-27	CsrA	Global regulator protein family	TIGR00202	6.6e-30	csrA: carbon storage regulator
		c_000000000001_716	4.9*10^-176	K21023	614.83	584.6	diguanylate cyclase [EC:2.7.7.65]	PF00563.20	1.4e-69	EAL	EAL domain	TIGR00254	6.8e-46	GGDEF: diguanylate cyclase (GGDEF) domain
		c_000000000001_717	1.7*10^-166	K21405	474.87	552.9	sigma-54 dependent transcriptional regulator, acetoin dehydrogenase operon transcriptional activator AcoR	PF00158.26	4.2e-55	Sigma54_activat	Sigma-54 interaction domain	TIGR02915	4.9e-82	PEP_resp_reg: PEP-CTERM-box response regulator transcription factor
		c_000000000001_719	1.1*10^-155	K07003	298.8	517.5	uncharacterized protein	PF03176.15	7.2e-39	MMPL	MMPL family	TIGR00921	8.2e-44	2A067: efflux transporter, putative, hydrophobe/amphiphile efflux-3 (HAE3) family
		c_000000000001_721						PF07044.11	1.9e-39	DUF1329	Protein of unknown function (DUF1329)
		c_000000000001_722						PF13646.6	3.9e-10	HEAT_2	HEAT repeats
		c_000000000001_723	2.9*10^-74	K00354	447.83	247.9	NADPH2 dehydrogenase [EC:1.6.99.1]	PF00724.20	1.6e-66	Oxidored_FMN	NADH:flavin oxidoreductase / NADH oxidase family	TIGR03997	2e-49	mycofact_OYE_2: mycofactocin system FadH/OYE family oxidoreductase 2
		c_000000000001_724						PF07044.11	4.8e-32	DUF1329	Protein of unknown function (DUF1329)
		c_000000000001_725	1.4*10^-212	K10854	668.4	705	acetone carboxylase, alpha subunit [EC:6.4.1.6]	PF02538.14	2.6e-67	Hydantoinase_B	Hydantoinase B/oxoprolinase
		c_000000000001_726	1.4*10^-66	K10856	131.17	220.3	acetone carboxylase, gamma subunit [EC:6.4.1.6]	PF08882.11	3.6e-42	Acetone_carb_G	Acetone carboxylase gamma subunit
		c_000000000001_727	1.3*10^-260	K10855	897.43	863.5	acetone carboxylase, beta subunit [EC:6.4.1.6]	PF01968.18	1.5e-70	Hydantoinase_A	Hydantoinase/oxoprolinase
		c_000000000001_728	2.1*10^-194	K01895	790.43	645.5	acetyl-CoA synthetase [EC:6.2.1.1]	PF00501.28	3.3e-75	AMP-binding	AMP-binding enzyme	TIGR02188	3.5e-158	Ac_CoA_lig_AcsA: acetate--CoA ligase
		c_000000000001_729	1.5*10^-83	K15012	141.93	277.7	two-component system, response regulator RegA	PF00072.24	3e-25	Response_reg	Response regulator receiver domain	TIGR01818	2.2e-21	ntrC: nitrogen regulation protein NR(I)
		c_000000000001_730	2.7*10^-127	K15011	195.7	422.5	two-component system, sensor histidine kinase RegB [EC:2.7.13.3]	PF02518.26	1.7e-15	HATPase_c	Histidine kinase-, DNA gyrase B-, and HSP90-like ATPase	TIGR02916	3.3e-15	PEP_his_kin: putative PEP-CTERM system histidine kinase
		c_000000000001_731	1.4*10^-17	K21025	433.37	60.3	multidomain signaling protein FimX	PF00990.21	1.1e-11	GGDEF	Diguanylate cyclase, GGDEF domain	TIGR00254	6.7e-12	GGDEF: diguanylate cyclase (GGDEF) domain
		c_000000000001_732	3.3*10^-28	K00031	207.9	95.9	isocitrate dehydrogenase [EC:1.1.1.42]	PF03971.14	0	IDH	Monomeric isocitrate dehydrogenase	TIGR00178	0	monomer_idh: isocitrate dehydrogenase, NADP-dependent
		c_000000000001_733	2.9*10^-262	K17224	435.63	868.3	S-sulfosulfanyl-L-cysteine sulfohydrolase [EC:3.1.6.20]	PF02872.18	1.7e-14	5_nucleotid_C	5'-nucleotidase, C-terminal domain	TIGR04486	2.4e-257	thiosulf_SoxB: thiosulfohydrolase SoxB
		c_000000000001_735	1.9*10^-81	K17222	168.7	270.4	L-cysteine S-thiosulfotransferase [EC:2.8.5.2]					TIGR04484	7.8e-69	thiosulf_SoxA: sulfur oxidation c-type cytochrome SoxA
		c_000000000001_736	3.3*10^-37	K17227	77.8	123.7	sulfur-oxidizing protein SoxZ	PF08770.11	6.2e-33	SoxZ	Sulphur oxidation protein SoxZ	TIGR04490	4.1e-36	SoxZ_true: thiosulfate oxidation carrier complex protein SoxZ
		c_000000000001_737	4.7*10^-47	K17226	94.07	157.7	sulfur-oxidizing protein SoxY	PF13501.6	9.4e-35	SoxY	Sulfur oxidation protein SoxY	TIGR04488	6.4e-52	SoxY_true_GGCGG: thiosulfate oxidation carrier protein SoxY
		c_000000000001_738	3.1*10^-36	K17223	76.93	122.5	L-cysteine S-thiosulfotransferase [EC:2.8.5.2]	PF00034.21	9.4e-08	Cytochrom_C	Cytochrome c	TIGR04485	3.3e-28	thiosulf_SoxX: sulfur oxidation c-type cytochrome SoxX
		c_000000000001_739	3.7*10^-100	K22622	177.27	332.6	S-disulfanyl-L-cysteine oxidoreductase SoxD [EC:1.8.2.6]	PF13442.6	1.5e-26	Cytochrome_CBB3	Cytochrome C oxidase, cbb3-type, subunit III	TIGR00782	3.6e-12	ccoP: cytochrome c oxidase, cbb3-type, subunit III
		c_000000000001_740	3.5*10^-197	K17225	484.37	652.5	sulfane dehydrogenase subunit SoxC	PF00174.19	2.2e-50	Oxidored_molyb	Oxidoreductase molybdopterin binding domain	TIGR04555	5.1e-198	sulfite_DH_soxC: sulfite dehydrogenase
		c_000000000001_741	5.1*10^-119	K08086	100.8	396.8	pilus assembly protein FimV	PF14559.6	1.2e-09	TPR_19	Tetratricopeptide repeat	TIGR03505	6.1e-25	FimV_core: FimV N-terminal domain
		c_000000000001_742	7.3*10^-144	K00133	209.43	477.6	aspartate-semialdehyde dehydrogenase [EC:1.2.1.11]	PF02774.18	1.3e-56	Semialdhyde_dhC	Semialdehyde dehydrogenase, dimerisation domain	TIGR01296	4.1e-133	asd_B: aspartate-semialdehyde dehydrogenase
		c_000000000001_743	3.7*10^-80	K00939	101.67	267.4	adenylate kinase [EC:2.7.4.3]	PF00406.22	1.7e-54	ADK	Adenylate kinase	TIGR01351	3e-71	adk: adenylate kinase
		c_000000000001_744	2.4*10^-74	K03769	198.77	248.3	peptidyl-prolyl cis-trans isomerase C [EC:5.2.1.8]	PF13616.6	2.7e-21	Rotamase_3	PPIC-type PPIASE domain	TIGR02933	7.3e-11	nifM_nitrog: nitrogen fixation protein NifM
		c_000000000001_745	1.2*10^-36	K05527	73.53	123	BolA family transcriptional regulator, general stress-responsive regulator	PF01722.18	1.4e-29	BolA	BolA-like protein
		c_000000000001_746	1.5*10^-79	K06190	45.83	264	intracellular septation protein	PF04279.15	1.8e-65	IspA	Intracellular septation protein A	TIGR00997	8.2e-56	ispZ: intracellular septation protein A
		c_000000000001_748	1.4*10^-145	K06916	413.93	483.2	cell division protein ZapE	PF03969.16	3.5e-143	AFG1_ATPase	AFG1-like ATPase
		c_000000000001_749	9.5*10^-51	K09948	78.23	168.2	uncharacterized protein	PF06844.11	3.9e-37	DUF1244	Protein of unknown function (DUF1244)
		c_000000000001_750	2.4*10^-17	K05844	302.73	60.2	ribosomal protein S6--L-glutamate ligase [EC:6.3.2.-]	PF14397.6	2.8e-105	ATPgrasp_ST	Sugar-transfer associated ATP-grasp	TIGR02291	5.8e-135	rimK_rel_E_lig: alpha-L-glutamate ligase homolog
		c_000000000001_751						PF14402.6	5e-103	7TM_transglut	7 transmembrane helices usually fused to an inactive transglutaminase
		c_000000000001_752	7*10^-14	K05844	302.73	48.7	ribosomal protein S6--L-glutamate ligase [EC:6.3.2.-]	PF05618.11	4.3e-30	Zn_protease	Putative ATP-dependant zinc protease
		c_000000000001_754	1*10^-112	K13051	268.37	374.6	L-asparaginase / beta-aspartyl-peptidase [EC:3.5.1.1 3.4.19.5]	PF01112.18	9e-102	Asparaginase_2	Asparaginase
		c_000000000001_755	6.8*10^-216	K00383	567.7	716.1	glutathione reductase (NADPH) [EC:1.8.1.7]	PF07992.14	3.8e-62	Pyr_redox_2	Pyridine nucleotide-disulphide oxidoreductase	TIGR01421	4.1e-198	gluta_reduc_1: glutathione-disulfide reductase
		c_000000000001_756	2.6*10^-109	K01439	273.97	363.8	succinyl-diaminopimelate desuccinylase [EC:3.5.1.18]	PF01546.28	1.1e-43	Peptidase_M20	Peptidase family M20/M25/M40	TIGR01246	9.6e-165	dapE_proteo: succinyl-diaminopimelate desuccinylase
		c_000000000001_757	3.1*10^-22	K00537	90.5	76.3	arsenate reductase (glutaredoxin) [EC:1.20.4.1]	PF03960.15	5.4e-18	ArsC	ArsC family	TIGR01617	4.1e-31	arsC_related: transcriptional regulator, Spx/MgsR family
		c_000000000001_758	3.8*10^-88	K19107	-	292.3	putative acetyltransferase [EC:2.3.1.-]	PF14805.6	2.7e-24	THDPS_N_2	Tetrahydrodipicolinate N-succinyltransferase N-terminal	TIGR00965	3.4e-143	dapD: 2,3,4,5-tetrahydropyridine-2,6-dicarboxylate N-succinyltransferase
		c_000000000001_759	1.4*10^-149	K14267	419.37	496	N-succinyldiaminopimelate aminotransferase [EC:2.6.1.17]	PF00155.21	1.3e-44	Aminotran_1_2	Aminotransferase class I and II	TIGR03538	2.4e-194	DapC_gpp: succinyldiaminopimelate transaminase
		c_000000000001_760	2.1*10^-64	K09931	90.23	214.5	uncharacterized protein	PF09837.9	7.2e-34	DUF2064	Uncharacterized protein conserved in bacteria (DUF2064)	TIGR04282	1.7e-61	glyco_like_cofC: transferase 1, rSAM/selenodomain-associated
		c_000000000001_761	2.4*10^-09	K03671	109.3	34.5	thioredoxin 1					TIGR01068	5.3e-10	thioredoxin: thioredoxin
		c_000000000001_762	1.9*10^-90	K00627	456.4	301.7	pyruvate dehydrogenase E2 component (dihydrolipoamide acetyltransferase) [EC:2.3.1.12]	PF00198.23	7.8e-53	2-oxoacid_dh	2-oxoacid dehydrogenases acyltransferase (catalytic domain)	TIGR01348	8.9e-55	PDHac_trf_long: dihydrolipoyllysine-residue acetyltransferase
		c_000000000001_763	8.3*10^-138	K00162	447.43	456.5	pyruvate dehydrogenase E1 component beta subunit [EC:1.2.4.1]	PF02779.24	1.1e-51	Transket_pyr	Transketolase, pyrimidine binding domain	TIGR00204	5.6e-25	dxs: 1-deoxy-D-xylulose-5-phosphate synthase
		c_000000000001_764	6.3*10^-96	K00166	417.23	319.6	2-oxoisovalerate dehydrogenase E1 component alpha subunit [EC:1.2.4.4]	PF00676.20	4.4e-69	E1_dh	Dehydrogenase E1 component	TIGR03181	5.2e-125	PDH_E1_alph_x: pyruvate dehydrogenase (acetyl-transferring) E1 component, alpha subunit
		c_000000000001_765	3.1*10^-125	K09695	343.7	414.5	lipooligosaccharide transport system ATP-binding protein	PF00005.27	7.7e-30	ABC_tran	ABC transporter	TIGR01288	3.6e-93	nodI: nodulation ABC transporter NodI
		c_000000000001_766	1.5*10^-83	K09694	151.83	277.7	lipooligosaccharide transport system permease protein	PF01061.24	4.9e-27	ABC2_membrane	ABC-2 type transporter	TIGR01291	2.4e-70	nodJ: ABC-2 type transporter, NodJ family
		c_000000000001_767	9*10^-96	K13590	243.6	319	diguanylate cyclase [EC:2.7.7.65]	PF00990.21	4.1e-40	GGDEF	Diguanylate cyclase, GGDEF domain	TIGR00254	5.5e-41	GGDEF: diguanylate cyclase (GGDEF) domain
		c_000000000001_768	1.5*10^-42	K08309	127.1	144.1	soluble lytic murein transglycosylase [EC:4.2.2.-]	PF01464.20	6e-27	SLT	Transglycosylase SLT domain
		c_000000000001_769	2*10^-54	K01759	71.37	181.9	lactoylglutathione lyase [EC:4.4.1.5]	PF00903.25	1e-24	Glyoxalase	Glyoxalase/Bleomycin resistance protein/Dioxygenase superfamily	TIGR00068	3.1e-63	glyox_I: lactoylglutathione lyase
		c_000000000001_770	6.4*10^-51	K06287	68.63	170.6	septum formation protein	PF02545.14	9.3e-42	Maf	Maf-like protein	TIGR00172	1.4e-46	maf: septum formation protein Maf
		c_000000000001_771	1.8*10^-22	K07040	28.8	77.5	uncharacterized protein	PF02620.17	1.6e-13	YceD	Large ribosomal RNA subunit accumulation protein YceD
		c_000000000001_772	8.7*10^-17	K02911	21.8	59.2	large subunit ribosomal protein L32	PF01783.23	4.3e-21	Ribosomal_L32p	Ribosomal L32p protein family	TIGR01031	1.3e-21	rpmF_bact: ribosomal protein bL32
		c_000000000001_773	2.3*10^-144	K00648	235.03	479.3	3-oxoacyl-[acyl-carrier-protein] synthase III [EC:2.3.1.180]	PF08541.10	1e-37	ACP_syn_III_C	3-Oxoacyl-[acyl-carrier-protein (ACP)] synthase III C terminal	TIGR00747	3.3e-136	fabH: 3-oxoacyl-[acyl-carrier-protein] synthase III
		c_000000000001_774	2.3*10^-117	K00645	256.13	389.9	[acyl-carrier-protein] S-malonyltransferase [EC:2.3.1.39]	PF00698.21	2.6e-28	Acyl_transf_1	Acyl transferase domain	TIGR00128	4e-108	fabD: malonyl CoA-acyl carrier protein transacylase
		c_000000000001_775	2.4*10^-92	K00059	272.83	307.3	3-oxoacyl-[acyl-carrier protein] reductase [EC:1.1.1.100]	PF13561.6	3.6e-60	adh_short_C2	Enoyl-(Acyl carrier protein) reductase	TIGR01830	3.6e-97	3oxo_ACP_reduc: 3-oxoacyl-[acyl-carrier-protein] reductase
		c_000000000001_776	1.5*10^-33	K02078	39.8	113.7	acyl carrier protein	PF00550.25	2e-17	PP-binding	Phosphopantetheine attachment site	TIGR00517	7.4e-37	acyl_carrier: acyl carrier protein
		c_000000000001_777	3.7*10^-200	K09458	506.07	663.9	3-oxoacyl-[acyl-carrier-protein] synthase II [EC:2.3.1.179]	PF00109.26	8.7e-61	ketoacyl-synt	Beta-ketoacyl synthase, N-terminal domain	TIGR03150	1.1e-198	fabF: beta-ketoacyl-acyl-carrier-protein synthase II
		c_000000000001_778	5.8*10^-135	K01665	507.23	448.8	para-aminobenzoate synthetase component I [EC:2.6.1.85]	PF00425.18	2.3e-89	Chorismate_bind	chorismate binding enzyme	TIGR01824	1.4e-110	PabB-clade2: aminodeoxychorismate synthase, component I
		c_000000000001_779	1.2*10^-56	K02619	169.63	189.9	4-amino-4-deoxychorismate lyase [EC:4.1.3.38]	PF01063.19	4e-48	Aminotran_4	Amino-transferase class IV	TIGR03461	1.9e-75	pabC_Proteo: aminodeoxychorismate lyase
		c_000000000001_780	1.7*10^-106	K07082	41.93	353.9	UPF0755 protein	PF02618.16	5e-83	YceG	YceG-like family	TIGR00247	2.7e-86	TIGR00247: conserved hypothetical protein, YceG family
		c_000000000001_781	5.2*10^-68	K00943	97.03	227	dTMP kinase [EC:2.7.4.9]	PF02223.17	1.4e-53	Thymidylate_kin	Thymidylate kinase	TIGR00041	2.9e-56	DTMP_kinase: dTMP kinase
		c_000000000001_782	3.3*10^-77	K02341	244.97	258.1	DNA polymerase III subunit delta' [EC:2.7.7.7]	PF13177.6	1.4e-42	DNA_pol3_delta2	DNA polymerase III, delta subunit	TIGR00678	2.7e-54	holB: DNA polymerase III, delta' subunit
		c_000000000001_783	7.9*10^-43	K02676	48.47	142.7	type IV pilus assembly protein PilZ	PF07238.14	6.2e-08	PilZ	PilZ domain	TIGR02266	1.7e-11	gmx_TIGR02266: Myxococcus xanthus paralogous domain TIGR02266
		c_000000000001_784	5.4*10^-85	K03424	85.83	283.1	TatD DNase family protein [EC:3.1.21.-]	PF01026.21	2.8e-74	TatD_DNase	TatD related DNase	TIGR00010	4.2e-82	TIGR00010: hydrolase, TatD family
		c_000000000001_785	2.5*10^-103	K04562	199.77	343.1	flagellar biosynthesis protein FlhG	PF10609.9	2.7e-21	ParA	NUBPL iron-transfer P-loop NTPase	TIGR01969	7e-40	minD_arch: cell division ATPase MinD
		c_000000000001_786	3.7*10^-79	K06203	60	263.8	CysZ protein	PF07264.11	3.6e-33	EI24	Etoposide-induced protein 2.4 (EI24)
		c_000000000001_787	4.4*10^-155	K18707	403.37	514.2	threonylcarbamoyladenosine tRNA methylthiotransferase MtaB [EC:2.8.4.5]	PF04055.21	4e-24	Radical_SAM	Radical SAM superfamily	TIGR01579	6.1e-127	MiaB-like-C: MiaB-like tRNA modifying enzyme
		c_000000000001_788	3.4*10^-51	K03928	131.5	171.8	carboxylesterase [EC:3.1.1.1]	PF12146.8	5.1e-20	Hydrolase_4	Serine aminopeptidase, S33	TIGR03695	1.7e-11	menH_SHCHC: 2-succinyl-6-hydroxy-2,4-cyclohexadiene-1-carboxylate synthase
		c_000000000001_789	1.5*10^-45	K06133	59.5	152.9	4'-phosphopantetheinyl transferase [EC:2.7.8.-]	PF01648.20	3.9e-12	ACPS	4'-phosphopantetheinyl transferase superfamily	TIGR00556	1.9e-12	pantethn_trn: phosphopantetheine--protein transferase domain
		c_000000000001_790	3.6*10^-167	K15661	7723.07	554.5	iturin family lipopeptide synthetase A	PF00501.28	9.3e-69	AMP-binding	AMP-binding enzyme	TIGR01733	2.7e-37	AA-adenyl-dom: amino acid adenylation domain
		c_000000000001_791	7.6*10^-60	K02517	207	200.4	Kdo2-lipid IVA lauroyltransferase/acyltransferase [EC:2.3.1.241 2.3.1.-]	PF03279.13	1e-31	Lip_A_acyltrans	Bacterial lipid A biosynthesis acyltransferase	TIGR02207	2.8e-29	lipid_A_htrB: lipid A biosynthesis lauroyl (or palmitoleoyl) acyltransferase
		c_000000000001_792	7.2*10^-69	K06373	176.6	228.4	spore maturation protein A	PF07670.14	2.7e-13	Gate	Nucleoside recognition
		c_000000000001_793	8.5*10^-08	K20326	99.4	28.7	protein XagA
		c_000000000001_794	2.8*10^-36	K01724	21.9	122.7	4a-hydroxytetrahydrobiopterin dehydratase [EC:4.2.1.96]	PF01329.19	3.3e-29	Pterin_4a	Pterin 4 alpha carbinolamine dehydratase
		c_000000000001_795						PF06035.11	2.2e-14	Peptidase_C93	Bacterial transglutaminase-like cysteine proteinase BTLCP
		c_000000000001_796	7.3*10^-32	K14761	62.47	107.4	ribosome-associated protein	PF13275.6	8e-24	S4_2	S4 domain	TIGR02988	2.2e-15	YaaA_near_RecF: S4 domain protein YaaA
		c_000000000001_797	1.7*10^-25	K13771	101.43	86.6	Rrf2 family transcriptional regulator, nitric oxide-sensitive transcriptional repressor	PF02082.20	3.3e-18	Rrf2	Transcriptional regulator	TIGR02944	4.3e-47	suf_reg_Xantho: FeS assembly SUF system regulator
		c_000000000001_798	2.8*10^-223	K09014	362.93	738.8	Fe-S cluster assembly protein SufB	PF01458.17	7.6e-71	UPF0051	Uncharacterized protein family (UPF0051)	TIGR01980	1.5e-196	sufB: FeS assembly protein SufB
		c_000000000001_799	2.4*10^-127	K09013	168.13	421.5	Fe-S cluster assembly ATP-binding protein	PF00005.27	8.4e-19	ABC_tran	ABC transporter	TIGR01978	3.6e-109	sufC: FeS assembly ATPase SufC
		c_000000000001_800	7.8*10^-139	K09015	291.57	461.1	Fe-S cluster assembly protein SufD	PF01458.17	7.8e-70	UPF0051	Uncharacterized protein family (UPF0051)	TIGR01981	4.1e-82	sufD: FeS assembly protein SufD
		c_000000000001_801	4.3*10^-218	K11717	562.3	723.4	cysteine desulfurase / selenocysteine lyase [EC:2.8.1.7 4.4.1.16]	PF00266.19	1.1e-148	Aminotran_5	Aminotransferase class-V	TIGR01979	8.6e-181	sufS: cysteine desulfurase, SufS family
		c_000000000001_802	7.1*10^-56	K04488	150.27	187	nitrogen fixation protein NifU and related proteins	PF01592.16	7.4e-24	NifU_N	NifU-like N terminal domain	TIGR01994	1.1e-48	SUF_scaf_2: SUF system FeS assembly protein, NifU family
		c_000000000001_803	1.7*10^-143	K02836	363.27	475.8	peptide chain release factor 2	PF03462.18	1.6e-45	PCRF	PCRF domain	TIGR00020	2.9e-140	prfB: peptide chain release factor 2
		c_000000000001_804	4.4*10^-224	K04567	295.03	743.5	lysyl-tRNA synthetase, class II [EC:6.1.1.6]	PF00152.20	1.3e-83	tRNA-synt_2	tRNA synthetases class II (D, K and N)	TIGR00499	1.9e-210	lysS_bact: lysine--tRNA ligase
		c_000000000001_805						PF06930.12	6.2e-28	DUF1282	Protein of unknown function (DUF1282)
		c_000000000001_806	3.8*10^-61	K02351	120.33	204.5	putative membrane protein	PF09678.10	4.9e-56	Caa3_CtaG	Cytochrome c oxidase caa3 assembly factor (Caa3_CtaG)	TIGR02737	1.4e-10	caa3_CtaG: cytochrome c oxidase assembly factor CtaG
		c_000000000001_807	5.7*10^-51	K07152	58.7	171.2	protein SCO1	PF02630.14	4.1e-42	SCO1-SenC	SCO1/SenC
		c_000000000001_808	1*10^-08	K07181	420.27	31.5	c-di-GMP phosphodiesterase [EC:3.1.4.52]	PF08668.12	1.3e-47	HDOD	HDOD domain
		c_000000000001_809	2.5*10^-77	K06980	199.9	257.8	tRNA-modifying protein YgfZ	PF01571.21	3e-10	GCV_T	Aminomethyltransferase folate-binding domain	TIGR03317	2.4e-29	ygfZ_signature: folate-binding protein YgfZ
		c_000000000001_810						PF07896.12	1.8e-16	DUF1674	Protein of unknown function (DUF1674)
		c_000000000001_811	4.5*10^-33	K00236	135.1	112.1	succinate dehydrogenase (ubiquinone) cytochrome b560 subunit	PF01127.22	9.9e-30	Sdh_cyt	Succinate dehydrogenase/Fumarate reductase transmembrane subunit	TIGR02970	6.5e-40	succ_dehyd_cytB: succinate dehydrogenase, cytochrome b556 subunit
		c_000000000001_812	6*10^-25	K00242	58.57	85.2	succinate dehydrogenase / fumarate reductase, membrane anchor subunit	PF01127.22	1.1e-17	Sdh_cyt	Succinate dehydrogenase/Fumarate reductase transmembrane subunit	TIGR02968	1.8e-26	succ_dehyd_anc: succinate dehydrogenase, hydrophobic membrane anchor protein
		c_000000000001_813	0	K00234	1128.87	1103.2	succinate dehydrogenase (ubiquinone) flavoprotein subunit [EC:1.3.5.1]	PF00890.24	3.6e-122	FAD_binding_2	FAD binding domain	TIGR01816	6.8e-295	sdhA_forward: succinate dehydrogenase, flavoprotein subunit
		c_000000000001_814	5.2*10^-141	K00235	478.17	467.2	succinate dehydrogenase (ubiquinone) iron-sulfur subunit [EC:1.3.5.1]	PF13085.6	8.2e-33	Fer2_3	2Fe-2S iron-sulfur cluster binding domain	TIGR00384	2.5e-83	dhsB: succinate dehydrogenase and fumarate reductase iron-sulfur protein
		c_000000000001_815	1.2*10^-24	K09159	72.9	83.7	antitoxin CptB	PF03937.16	6.2e-21	Sdh5	Flavinator of succinate dehydrogenase
		c_000000000001_816	2.1*10^-213	K00278	533.1	707.2	L-aspartate oxidase [EC:1.4.3.16]	PF00890.24	7.3e-88	FAD_binding_2	FAD binding domain	TIGR00551	2.5e-187	nadB: L-aspartate oxidase
		c_000000000001_817	1.2*10^-54	K03088	113.27	183.3	RNA polymerase sigma-70 factor, ECF subfamily	PF08281.12	5.5e-19	Sigma70_r4_2	Sigma-70, region 4	TIGR02939	7.1e-91	RpoE_Sigma70: RNA polymerase sigma factor RpoE
		c_000000000001_818	9.9*10^-22	K03597	54.87	75.4	sigma-E factor negative regulatory protein RseA	PF03872.13	1.5e-09	RseA_N	Anti sigma-E protein RseA, N-terminal domain
		c_000000000001_819	1.6*10^-41	K03598	70.57	139.8	sigma-E factor negative regulatory protein RseB	PF03888.14	2.1e-21	MucB_RseB	MucB/RseB N-terminal domain
		c_000000000001_820	2.5*10^-37	K03803	41.57	125.7	sigma-E factor negative regulatory protein RseC	PF04246.12	4.3e-27	RseC_MucC	Positive regulator of sigma(E), RseC/MucC
		c_000000000001_821	2.7*10^-137	K04771	395.93	456	serine protease Do [EC:3.4.21.107]	PF13365.6	1.1e-34	Trypsin_2	Trypsin-like peptidase domain	TIGR02037	1.6e-154	degP_htrA_DO: peptidase Do
		c_000000000001_822	0	K03596	909.1	1023.1	GTP-binding protein LepA	PF00009.27	2.4e-51	GTP_EFTU	Elongation factor Tu GTP binding domain	TIGR01393	4.8e-297	lepA: elongation factor 4
		c_000000000001_823	1.4*10^-75	K03100	115.43	252	signal peptidase I [EC:3.4.21.89]	PF00717.23	2.8e-22	Peptidase_S24	Peptidase S24-like	TIGR02227	1.8e-52	sigpep_I_bact: signal peptidase I
		c_000000000001_824						PF16137.5	1.2e-24	DUF4845	Domain of unknown function (DUF4845)
		c_000000000001_825	3.5*10^-80	K03685	163.17	267.1	ribonuclease III [EC:3.1.26.3]	PF14622.6	6.3e-34	Ribonucleas_3_3	Ribonuclease-III-like	TIGR02191	6.9e-72	RNaseIII: ribonuclease III
		c_000000000001_826	3*10^-119	K03595	136.33	396.4	GTPase	PF01926.23	1.2e-21	MMR_HSR1	50S ribosome-binding GTPase	TIGR00436	8.9e-95	era: GTP-binding protein Era
		c_000000000001_827	6.5*10^-42	K03584	36.63	141.2	DNA repair protein RecO (recombination protein O)	PF02565.15	1e-17	RecO_C	Recombination protein O C terminal	TIGR00613	1.1e-27	reco: DNA repair protein RecO
		c_000000000001_828	3.5*10^-117	K03474	85.3	387.7	pyridoxine 5-phosphate synthase [EC:2.6.99.2]	PF03740.13	1.4e-102	PdxJ	Pyridoxal phosphate biosynthesis protein PdxJ	TIGR00559	4e-98	pdxJ: pyridoxine 5'-phosphate synthase
		c_000000000001_829	4.1*10^-74	K06173	215.2	247.2	tRNA pseudouridine38-40 synthase [EC:5.4.99.12]	PF01416.20	5.8e-38	PseudoU_synth_1	tRNA pseudouridine synthase	TIGR00071	2.3e-68	hisT_truA: tRNA pseudouridine(38-40) synthase
		c_000000000001_830	1.7*10^-76	K01817	193.4	254.5	phosphoribosylanthranilate isomerase [EC:5.3.1.24]	PF00697.22	1.3e-48	PRAI	N-(5'phosphoribosyl)anthranilate (PRA) isomerase
		c_000000000001_831	1.6*10^-247	K01696	644.2	821.3	tryptophan synthase beta chain [EC:4.2.1.20]	PF00291.25	2e-47	PALP	Pyridoxal-phosphate dependent enzyme	TIGR00263	1.3e-193	trpB: tryptophan synthase, beta subunit
		c_000000000001_832	3.4*10^-104	K01695	66.73	346	tryptophan synthase alpha chain [EC:4.2.1.20]	PF00290.20	2.9e-88	Trp_syntA	Tryptophan synthase alpha chain	TIGR00262	6.7e-82	trpA: tryptophan synthase, alpha subunit
		c_000000000001_833	8.9*10^-130	K01963	368	431.6	acetyl-CoA carboxylase carboxyl transferase subunit beta [EC:6.4.1.2 2.1.3.15]	PF01039.22	1.1e-14	Carboxyl_trans	Carboxyl transferase domain	TIGR00515	2.8e-126	accD: acetyl-CoA carboxylase, carboxyl transferase, beta subunit
		c_000000000001_834	1*10^-116	K11754	356.8	388.1	dihydrofolate synthase / folylpolyglutamate synthase [EC:6.3.2.12 6.3.2.17]	PF08245.12	1.4e-11	Mur_ligase_M	Mur ligase middle domain	TIGR01499	4.9e-101	folC: bifunctional protein FolC
		c_000000000001_835	6.4*10^-39	K03749	82.23	131.5	DedD protein	PF05036.13	6.3e-17	SPOR	Sporulation related domain	TIGR02223	3.4e-10	ftsN: cell division protein FtsN
		c_000000000001_836	4.7*10^-50	K03558	30.3	167.7	membrane protein required for colicin V production	PF02674.16	3.7e-36	Colicin_V	Colicin V production protein
		c_000000000001_837	1.7*10^-198	K00764	168.5	657.9	amidophosphoribosyltransferase [EC:2.4.2.14]	PF13522.6	7.1e-17	GATase_6	Glutamine amidotransferase domain	TIGR01134	1.3e-159	purF: amidophosphoribosyltransferase
		c_000000000001_838	2.2*10^-199	K10764	541.67	660.4	O-succinylhomoserine sulfhydrylase [EC:2.5.1.-]	PF01053.20	5.9e-142	Cys_Met_Meta_PP	Cys/Met metabolism PLP-dependent enzyme	TIGR01325	5.3e-177	O_suc_HS_sulf: O-succinylhomoserine sulfhydrylase
		c_000000000001_839	1*10^-37	K18189	129.2	126.9	translational activator of cytochrome c oxidase 1	PF01709.20	5.6e-72	Transcrip_reg	Transcriptional regulator	TIGR01033	3e-58	TIGR01033: DNA-binding regulatory protein, YebC/PmpR family
		c_000000000001_840						PF05742.12	1.9e-57	TANGO2	Transport and Golgi organisation 2
		c_000000000001_841	0	K01682	336.87	1499	aconitate hydratase 2 / 2-methylisocitrate dehydratase [EC:4.2.1.3 4.2.1.99]	PF06434.13	1.1e-95	Aconitase_2_N	Aconitate hydratase 2 N-terminus	TIGR00117	0	acnB: aconitate hydratase 2
		c_000000000001_842	1.4*10^-13	K17768	195.2	47.3	mitochondrial import receptor subunit TOM70	PF12895.7	1.3e-08	ANAPC3	K02575	TIGR02917	1.7e-10	PEP_TPR_lipo: putative PEP-CTERM system TPR-repeat lipoprotein
		c_000000000001_843	1.1*10^-14	K09807	88.27	51.9	uncharacterized protein	PF04402.14	6e-22	SIMPL	Protein of unknown function (DUF541)
		c_000000000001_844	3.7*10^-181	K00322	387.63	600.3	NAD(P) transhydrogenase [EC:1.6.1.1]	PF07992.14	7.8e-50	Pyr_redox_2	Pyridine nucleotide-disulphide oxidoreductase	TIGR01350	3.1e-102	lipoamide_DH: dihydrolipoyl dehydrogenase
		c_000000000001_845						PF04305.14	4.1e-84	DUF455	Protein of unknown function (DUF455)
		c_000000000001_846	3.1*10^-86	K03269	53.8	286.5	UDP-2,3-diacylglucosamine hydrolase [EC:3.6.1.54]	PF00149.28	1.3e-11	Metallophos	Calcineurin-like phosphoesterase	TIGR01854	1.7e-83	lipid_A_lpxH: UDP-2,3-diacylglucosamine diphosphatase
		c_000000000001_847	5.5*10^-60	K03767	205.27	200.3	peptidyl-prolyl cis-trans isomerase A (cyclophilin A) [EC:5.2.1.8]	PF00160.21	6.7e-47	Pro_isomerase	Cyclophilin type peptidyl-prolyl cis-trans isomerase/CLD
		c_000000000001_848	5.7*10^-08	K02584	536.43	28.9	Nif-specific regulatory protein	PF08668.12	9e-36	HDOD	HDOD domain
		c_000000000001_849	2.7*10^-201	K01883	392.6	668.1	cysteinyl-tRNA synthetase [EC:6.1.1.16]	PF01406.19	2.8e-133	tRNA-synt_1e	tRNA synthetases class I (C) catalytic domain	TIGR00435	3.4e-176	cysS: cysteine--tRNA ligase
		c_000000000001_850	6.2*10^-137	K01491	402.1	454	methylenetetrahydrofolate dehydrogenase (NADP+) / methenyltetrahydrofolate cyclohydrolase [EC:1.5.1.5 3.5.4.9]	PF02882.19	5.9e-70	THF_DHG_CYH_C	Tetrahydrofolate dehydrogenase/cyclohydrolase, NAD(P)-binding domain
		c_000000000001_852	8.1*10^-92	K15984	85.23	305.2	16S rRNA (guanine1516-N2)-methyltransferase [EC:2.1.1.242]	PF04445.13	1.9e-80	SAM_MT	Putative SAM-dependent methyltransferase
		c_000000000001_853	4.3*10^-245	K03466	47.57	812.9	DNA segregation ATPase FtsK/SpoIIIE, S-DNA-T family	PF01580.18	8.8e-69	FtsK_SpoIIIE	FtsK/SpoIIIE family	TIGR03928	5.5e-32	T7_EssCb_Firm: type VII secretion protein EssC
		c_000000000001_854	1.5*10^-65	K03634	43.97	218.8	outer membrane lipoprotein carrier protein	PF03548.15	6e-44	LolA	Outer membrane lipoprotein carrier protein LolA	TIGR00547	5.9e-23	lolA: outer membrane lipoprotein carrier protein LolA
		c_000000000001_855	1.1*10^-202	K07478	181.17	672.6	putative ATPase	PF12002.8	3.4e-66	MgsA_C	MgsA AAA+ ATPase C terminal	TIGR02397	6.5e-21	dnaX_nterm: DNA polymerase III, subunit gamma and tau
		c_000000000001_856	4*10^-23	K04065	38.63	79.9	hyperosmotically inducible periplasmic protein	PF04972.17	1.1e-18	BON	BON domain
		c_000000000001_857	1.7*10^-63	K03773	287.03	212.5	FKBP-type peptidyl-prolyl cis-trans isomerase FklB [EC:5.2.1.8]	PF00254.28	8.7e-27	FKBP_C	FKBP-type peptidyl-prolyl cis-trans isomerase
		c_000000000001_858	3.3*10^-78	K21563	202.3	259.8	CRP/FNR family transcriptional regulator, dissimilatory nitrate respiration regulator	PF00027.29	1.8e-19	cNMP_binding	Cyclic nucleotide-binding domain	TIGR03697	2.4e-12	NtcA_cyano: global nitrogen regulator NtcA
		c_000000000001_859	1.8*10^-240	K05601	93.93	796.6	hydroxylamine reductase [EC:1.7.99.1]	PF03063.20	1.1e-157	Prismane	Prismane/CO dehydrogenase family	TIGR01703	2.8e-227	hybrid_clust: hydroxylamine reductase
		c_000000000001_860	2.8*10^-59	K01420	194.47	198.3	CRP/FNR family transcriptional regulator, anaerobic regulatory protein	PF13545.6	3e-16	HTH_Crp_2	Crp-like helix-turn-helix domain	TIGR03697	3.5e-08	NtcA_cyano: global nitrogen regulator NtcA
		c_000000000001_861						PF04214.13	3e-28	DUF411	Protein of unknown function, DUF
		c_000000000001_864	1.9*10^-58	K15725	209.13	196	outer membrane protein, cobalt-zinc-cadmium efflux system	PF02321.18	1.3e-28	OEP	Outer membrane efflux protein	TIGR01844	1.9e-23	type_I_sec_TolC: type I secretion outer membrane protein, TolC family
		c_000000000001_865	3*10^-151	K07798	306.17	501.9	membrane fusion protein, Cu(I)/Ag(I) efflux system	PF16576.5	7.9e-77	HlyD_D23	Barrel-sandwich domain of CusB or HlyD membrane-fusion	TIGR01730	5.2e-40	RND_mfp: efflux transporter, RND family, MFP subunit
		c_000000000001_866	0	K07787	1178.3	1693.1	Cu(I)/Ag(I) efflux system membrane protein CusA/SilA	PF00873.19	1.7e-245	ACR_tran	AcrB/AcrD/AcrF family	TIGR00914	0	2A0601: heavy metal efflux pump, CzcA family
		c_000000000001_867	2.7*10^-40	K07007	-	135.8	3-dehydro-bile acid Delta4,6-reductase [EC:1.3.1.114]	PF03486.14	1.5e-153	HI0933_like	HI0933-like protein	TIGR00275	3.5e-130	TIGR00275: flavoprotein, HI0933 family
		c_000000000001_868	3.2*10^-135	K03924	105.23	448.6	MoxR-like ATPase [EC:3.6.3.-]	PF07726.11	4.9e-63	AAA_3	ATPase family associated with various cellular activities (AAA)	TIGR02031	4.4e-15	BchD-ChlD: magnesium chelatase ATPase subunit D
		c_000000000001_869						PF01882.18	4e-21	DUF58	Protein of unknown function DUF58
		c_000000000001_870						PF14316.6	1.1e-38	DUF4381	Domain of unknown function (DUF4381)
		c_000000000001_871	3.2*10^-50	K07114	98.83	168.4	Ca-activated chloride channel homolog	PF00092.28	1.4e-28	VWA	von Willebrand factor type A domain	TIGR03436	7.6e-09	acidobact_VWFA: VWFA-related Acidobacterial domain
		c_000000000001_872	4.4*10^-38	K07114	98.83	128.4	Ca-activated chloride channel homolog	PF13519.6	1e-14	VWA_2	von Willebrand factor type A domain
		c_000000000001_873						PF13584.6	5.7e-104	BatD	Oxygen tolerance
		c_000000000001_875	1.8*10^-69	K16899	252.9	232.3	ATP-dependent helicase/nuclease subunit B [EC:3.1.-.- 3.6.4.12]	PF12705.7	1.6e-27	PDDEXK_1	PD-(D/E)XK nuclease superfamily	TIGR03623	1.5e-249	TIGR03623: probable DNA repair protein
		c_000000000001_876	4.6*10^-135	K16898	469.73	449.5	ATP-dependent helicase/nuclease subunit A [EC:3.1.-.- 3.6.4.12]	PF00580.21	1.1e-46	UvrD-helicase	UvrD/REP helicase N-terminal domain	TIGR02784	7.5e-63	addA_alphas: double-strand break repair helicase AddA
		c_000000000001_877	2*10^-132	K00382	455.73	439.6	dihydrolipoamide dehydrogenase [EC:1.8.1.4]	PF07992.14	6.1e-62	Pyr_redox_2	Pyridine nucleotide-disulphide oxidoreductase	TIGR01350	1e-121	lipoamide_DH: dihydrolipoyl dehydrogenase
		c_000000000001_878	1.3*10^-20	K06871	165.27	71	uncharacterized protein	PF12345.8	3.5e-57	DUF3641	Protein of unknown function (DUF3641)	TIGR04167	7.7e-138	rSAM_SeCys: radical SAM/Cys-rich domain protein
		c_000000000001_879	4.5*10^-73	K07755	112.63	243.8	arsenite methyltransferase [EC:2.1.1.137]	PF13847.6	5.5e-27	Methyltransf_31	Methyltransferase domain	TIGR01934	2.3e-12	MenG_MenH_UbiE: ubiquinone/menaquinone biosynthesis methyltransferase
		c_000000000001_880	5.5*10^-21	K10211	370.5	72.2	4,4'-diaponeurosporenoate glycosyltransferase [EC:2.4.1.-]	PF00535.26	1.8e-21	Glycos_transf_2	Glycosyl transferase family 2	TIGR04283	1.1e-78	glyco_like_mftF: transferase 2, rSAM/selenodomain-associated
		c_000000000001_881	9.8*10^-279	K00990	154.77	924.6	[protein-PII] uridylyltransferase [EC:2.7.7.59]	PF08335.11	3.6e-35	GlnD_UR_UTase	GlnD PII-uridylyltransferase	TIGR01693	5e-274	UTase_glnD: protein-P-II uridylyltransferase
		c_000000000001_882	4.2*10^-115	K01265	129.3	382.6	methionyl aminopeptidase [EC:3.4.11.18]	PF00557.24	1.5e-54	Peptidase_M24	Metallopeptidase family M24	TIGR00500	4.5e-100	met_pdase_I: methionine aminopeptidase, type I
		c_000000000001_883	4.6*10^-118	K02967	136.87	391.6	small subunit ribosomal protein S2	PF00318.20	5.9e-93	Ribosomal_S2	Ribosomal protein S2	TIGR01011	1.2e-99	rpsB_bact: ribosomal protein uS2
		c_000000000001_884	6.6*10^-111	K02357	121.87	369.2	elongation factor Ts	PF00889.19	2.7e-73	EF_TS	Elongation factor TS	TIGR00116	1.3e-103	tsf: translation elongation factor Ts
		c_000000000001_885	3.9*10^-106	K09903	82.27	351.9	uridylate kinase [EC:2.7.4.22]	PF00696.28	3e-27	AA_kinase	Amino acid kinase family	TIGR02075	1.1e-94	pyrH_bact: UMP kinase
		c_000000000001_886	1.7*10^-67	K02838	28.63	224.8	ribosome recycling factor	PF01765.19	3.5e-60	RRF	Ribosome recycling factor	TIGR00496	1.1e-66	frr: ribosome recycling factor
		c_000000000001_887	1.7*10^-113	K00806	344.1	376.2	undecaprenyl diphosphate synthase [EC:2.5.1.31]	PF01255.19	3.3e-78	Prenyltransf	Putative undecaprenyl diphosphate synthase	TIGR00055	3e-89	uppS: di-trans,poly-cis-decaprenylcistransferase
		c_000000000001_888	1.2*10^-55	K00981	48.27	186.4	phosphatidate cytidylyltransferase [EC:2.7.7.41]	PF01148.20	3.5e-57	CTP_transf_1	Cytidylyltransferase family
		c_000000000001_889	1.2*10^-171	K00099	76.73	568.9	1-deoxy-D-xylulose-5-phosphate reductoisomerase [EC:1.1.1.267]	PF02670.16	1.6e-43	DXP_reductoisom	1-deoxy-D-xylulose 5-phosphate reductoisomerase	TIGR00243	3.4e-158	Dxr: 1-deoxy-D-xylulose 5-phosphate reductoisomerase
		c_000000000001_890	2.8*10^-68	K11749	71.4	228.6	regulator of sigma E protease [EC:3.4.24.-]	PF02163.22	2.1e-83	Peptidase_M50	Peptidase family M50	TIGR00054	5.9e-116	TIGR00054: RIP metalloprotease RseP
		c_000000000001_891	6.4*10^-178	K07277	280.87	591.3	outer membrane protein insertion porin family	PF01103.23	1.2e-71	Bac_surface_Ag	Surface antigen	TIGR03303	1.1e-251	OM_YaeT: outer membrane protein assembly complex, YaeT protein
		c_000000000001_892	9.4*10^-41	K06142	43.77	137.2	outer membrane protein	PF03938.14	1.1e-24	OmpH	Outer membrane protein (OmpH-like)
		c_000000000001_893	1.1*10^-127	K02536	172.03	424.2	UDP-3-O-[3-hydroxymyristoyl] glucosamine N-acyltransferase [EC:2.3.1.191]	PF00132.24	6.1e-29	Hexapep	Bacterial transferase hexapeptide (six repeats)	TIGR01853	3.2e-111	lipid_A_lpxD: UDP-3-O-[3-hydroxymyristoyl] glucosamine N-acyltransferase LpxD
		c_000000000001_894	2.8*10^-59	K02372	71.9	198.2	3-hydroxyacyl-[acyl-carrier-protein] dehydratase [EC:4.2.1.59]	PF07977.13	3.5e-36	FabA	FabA-like domain	TIGR01750	2.5e-56	fabZ: beta-hydroxyacyl-(acyl-carrier-protein) dehydratase FabZ
		c_000000000001_895	2.8*10^-116	K00677	157.7	385.2	UDP-N-acetylglucosamine acyltransferase [EC:2.3.1.129]	PF13720.6	1.3e-29	Acetyltransf_11	Udp N-acetylglucosamine O-acyltransferase; Domain 2	TIGR01852	1.3e-101	lipid_A_lpxA: acyl-[acyl-carrier-protein]-UDP-N-acetylglucosamine O-acyltransferase
		c_000000000001_896	8.2*10^-128	K00748	88.17	425.1	lipid-A-disaccharide synthase [EC:2.4.1.182]	PF02684.15	5.7e-105	LpxB	Lipid-A-disaccharide synthetase	TIGR00215	1e-104	lpxB: lipid-A-disaccharide synthase
		c_000000000001_897	2.3*10^-72	K03470	129.57	241.1	ribonuclease HII [EC:3.1.26.4]	PF01351.18	2e-32	RNase_HII	Ribonuclease HII	TIGR00729	1.7e-17	TIGR00729: ribonuclease HII
		c_000000000001_898	0	K02337	935.1	1633.2	DNA polymerase III subunit alpha [EC:2.7.7.7]	PF07733.12	1.6e-103	DNA_pol3_alpha	Bacterial DNA polymerase III alpha NTPase domain	TIGR00594	0	polc: DNA polymerase III, alpha subunit
		c_000000000001_899	1.2*10^-154	K01962	344.83	513.5	acetyl-CoA carboxylase carboxyl transferase subunit alpha [EC:6.4.1.2 2.1.3.15]	PF03255.14	5e-64	ACCA	Acetyl co-enzyme A carboxylase carboxyltransferase alpha subunit	TIGR00513	5e-154	accA: acetyl-CoA carboxylase, carboxyl transferase, alpha subunit
		c_000000000001_900	5.8*10^-96	K04075	112	319.4	tRNA(Ile)-lysidine synthase [EC:6.3.4.19]	PF01171.20	3.1e-55	ATP_bind_3	PP-loop family	TIGR02432	1.7e-54	lysidine_TilS_N: tRNA(Ile)-lysidine synthetase
		c_000000000001_901	1*10^-240	K01937	67.17	797.7	CTP synthase [EC:6.3.4.2]	PF06418.14	2.4e-126	CTP_synth_N	CTP synthase N-terminus	TIGR00337	3.4e-248	PyrG: CTP synthase
		c_000000000001_902	6.9*10^-152	K01627	266.2	504.2	2-dehydro-3-deoxyphosphooctonate aldolase (KDO 8-P synthase) [EC:2.5.1.55]	PF00793.20	1.4e-71	DAHP_synth_1	DAHP synthetase I family	TIGR01362	1.2e-125	KDO8P_synth: 3-deoxy-8-phosphooctulonate synthase
		c_000000000001_903	6*10^-208	K01689	56.13	689.2	enolase [EC:4.2.1.11]	PF00113.22	3.9e-135	Enolase_C	Enolase, C-terminal TIM barrel domain	TIGR01060	8.9e-207	eno: phosphopyruvate hydratase
		c_000000000001_904	2.8*10^-34	K05589	59.77	115.6	cell division protein FtsB	PF04977.15	6.4e-23	DivIC	Septum formation initiator
		c_000000000001_905	1.1*10^-83	K00991	252.03	278.4	2-C-methyl-D-erythritol 4-phosphate cytidylyltransferase [EC:2.7.7.60]	PF01128.19	6.5e-69	IspD	2-C-methyl-D-erythritol 4-phosphate cytidylyltransferase	TIGR00453	1.3e-67	ispD: 2-C-methyl-D-erythritol 4-phosphate cytidylyltransferase
		c_000000000001_906	3*10^-74	K01770	245.53	246.7	2-C-methyl-D-erythritol 2,4-cyclodiphosphate synthase [EC:4.6.1.12]	PF02542.16	1.7e-64	YgbB	YgbB family	TIGR00151	4.4e-64	ispF: 2-C-methyl-D-erythritol 2,4-cyclodiphosphate synthase
		c_000000000001_907	1.6*10^-49	K06176	23.83	166.2	tRNA pseudouridine13 synthase [EC:5.4.99.27]	PF01142.18	1e-57	TruD	tRNA pseudouridine synthase D (TruD)	TIGR00094	2.3e-47	tRNA_TruD_broad: tRNA pseudouridine synthase, TruD family
		c_000000000001_908	1.6*10^-94	K06153	36.63	314.3	undecaprenyl-diphosphatase [EC:3.6.1.27]	PF02673.18	2.1e-79	BacA	Bacitracin resistance protein BacA	TIGR00753	6.7e-69	undec_PP_bacA: undecaprenyl-diphosphatase UppP
		c_000000000001_909	2.6*10^-11	K07456	307.07	39.5	DNA mismatch repair protein MutS2	PF01713.21	3e-22	Smr	Smr domain	TIGR01069	2.2e-11	mutS2: MutS2 family protein
		c_000000000001_910	2.3*10^-93	K03787	155.97	310.8	5'-nucleotidase [EC:3.1.3.5]	PF01975.17	1.5e-58	SurE	Survival protein SurE	TIGR00087	1.9e-68	surE: 5'/3'-nucleotidase SurE
		c_000000000001_911	3.7*10^-72	K00573	80.07	241	protein-L-isoaspartate(D-aspartate) O-methyltransferase [EC:2.1.1.77]	PF01135.19	2.2e-54	PCMT	Protein-L-isoaspartate(D-aspartate) O-methyltransferase (PCMT)	TIGR00080	3.5e-61	pimt: protein-L-isoaspartate O-methyltransferase
		c_000000000001_912	1.1*10^-09	K03975	151.87	35	membrane-associated protein	PF09335.11	1e-14	SNARE_assoc	SNARE associated Golgi protein
		c_000000000001_913	1.2*10^-72	K06194	142.8	242.6	lipoprotein NlpD	PF01551.22	8.2e-19	Peptidase_M23	Peptidase family M23
		c_000000000001_914	6.6*10^-21	K03087	408.37	72.1	RNA polymerase nonessential primary-like sigma factor	PF00140.20	4.5e-10	Sigma70_r1_2	Sigma-70 factor, region 1.2	TIGR02394	5.4e-18	rpoS_proteo: RNA polymerase sigma factor RpoS
		c_000000000001_915	3.2*10^-95	K03087	408.37	316.6	RNA polymerase nonessential primary-like sigma factor	PF04545.16	9.7e-17	Sigma70_r4	Sigma-70, region 4	TIGR02394	3.8e-97	rpoS_proteo: RNA polymerase sigma factor RpoS
		c_000000000001_916	1.9*10^-212	K14261	533.53	702.4	alanine-synthesizing transaminase [EC:2.6.1.-]	PF00155.21	1.1e-60	Aminotran_1_2	Aminotransferase class I and II	TIGR03540	9.2e-140	DapC_direct: LL-diaminopimelate aminotransferase
		c_000000000001_917	1.3*10^-162	K00003	255.57	539.1	homoserine dehydrogenase [EC:1.1.1.3]	PF00742.19	2.2e-64	Homoserine_dh	Homoserine dehydrogenase
		c_000000000001_918	6.6*10^-122	K01733	231.8	405.4	threonine synthase [EC:4.2.3.1]	PF00291.25	2.2e-66	PALP	Pyridoxal-phosphate dependent enzyme	TIGR00260	1.1e-92	thrC: threonine synthase
		c_000000000001_919	5.2*10^-197	K07462	62.3	653.9	single-stranded-DNA-specific exonuclease [EC:3.1.-.-]	PF02272.19	5.3e-24	DHHA1	DHHA1 domain	TIGR00644	1.3e-154	recJ: single-stranded-DNA-specific exonuclease RecJ
		c_000000000001_920	5.3*10^-34	K03704	82.63	115.6	cold shock protein	PF00313.22	1.9e-30	CSD	'Cold-shock' DNA-binding domain	TIGR02381	1.1e-27	cspD: cold shock domain protein CspD
		c_000000000001_922	6.2*10^-25	K07491	17.13	85.5	putative transposase	PF01797.16	4.7e-16	Y1_Tnp	Transposase IS200 like
		c_000000000001_924	1*10^-10	K06921	81.93	38.7	uncharacterized protein	PF13191.6	2.3e-09	AAA_16	AAA ATPase domain
		c_000000000001_926	3*10^-18	K01611	20.13	63.6	S-adenosylmethionine decarboxylase [EC:4.1.1.50]	PF02675.15	5.8e-34	AdoMet_dc	S-adenosylmethionine decarboxylase	TIGR03330	5.9e-39	SAM_DCase_Bsu: S-adenosylmethionine decarboxylase proenzyme
		c_000000000001_927	5.3*10^-62	K00797	109.2	207.1	spermidine synthase [EC:2.5.1.16]	PF01564.17	3.1e-31	Spermine_synth	Spermine/spermidine synthase domain	TIGR00417	3.6e-34	speE: spermidine synthase
		c_000000000001_928	9.5*10^-38	K09980	63.67	126.1	uncharacterized protein	PF09938.9	2.9e-35	DUF2170	Uncharacterized protein conserved in bacteria (DUF2170)
		c_000000000001_929	1.1*10^-19	K03969	41.03	68	phage shock protein A	PF04012.12	6.3e-40	PspA_IM30	PspA/IM30 family
		c_000000000001_932	5*10^-24	K10716	164.7	81.8	voltage-gated potassium channel	PF07885.16	3.1e-10	Ion_trans_2	Ion channel
		c_000000000001_934	1.5*10^-16	K08989	65.1	57.9	putative membrane protein	PF03994.14	2.7e-17	DUF350	Domain of Unknown Function (DUF350)
		c_000000000001_935						PF13398.6	2.2e-39	Peptidase_M50B	Peptidase M50B-like
		c_000000000001_936	0	K01338	862.73	1113.2	ATP-dependent Lon protease [EC:3.4.21.53]	PF05362.13	1e-95	Lon_C	Lon protease (S16) C-terminal proteolytic domain	TIGR00763	2e-300	lon: endopeptidase La
		c_000000000001_937	2.9*10^-45	K03530	114.57	151.8	DNA-binding protein HU-beta	PF00216.21	3.9e-36	Bac_DNA_binding	Bacterial DNA-binding protein	TIGR00988	3.9e-24	hip: integration host factor, beta subunit
		c_000000000001_938	8.2*10^-135	K03770	170.57	448.5	peptidyl-prolyl cis-trans isomerase D [EC:5.2.1.8]	PF13624.6	1.9e-43	SurA_N_3	SurA N-terminal domain	TIGR02933	8.8e-14	nifM_nitrog: nitrogen fixation protein NifM
		c_000000000001_939	5.8*10^-139	K03309	515.6	460.5	dicarboxylate/amino acid:cation (Na+ or H+) symporter, DAACS family	PF00375.18	3e-130	SDF	Sodium:dicarboxylate symporter family
		c_000000000001_940	2.8*10^-64	K15580	360.53	215.3	oligopeptide transport system substrate-binding protein	PF00496.22	1.4e-48	SBP_bac_5	Bacterial extracellular solute-binding proteins, family 5 Middle	TIGR02294	2.1e-13	nickel_nikA: nickel ABC transporter, nickel/metallophore periplasmic binding protein
		c_000000000001_941	7.4*10^-79	K02033	215.5	263.3	peptide/nickel transport system permease protein	PF00528.22	1.1e-26	BPD_transp_1	Binding-protein-dependent transport system inner membrane component	TIGR02789	1.3e-37	nickel_nikB: nickel ABC transporter, permease subunit NikB
		c_000000000001_942	6.7*10^-78	K02034	216.7	260.2	peptide/nickel transport system permease protein	PF00528.22	5.1e-27	BPD_transp_1	Binding-protein-dependent transport system inner membrane component	TIGR02790	1.2e-30	nickel_nikC: nickel ABC transporter, permease subunit NikC
		c_000000000001_943	2.2*10^-97	K01079	106.37	324.7	phosphoserine phosphatase [EC:3.1.3.3]	PF12710.7	8.5e-15	HAD	haloacid dehalogenase-like hydrolase	TIGR00338	3.1e-74	serB: phosphoserine phosphatase SerB
		c_000000000001_944	4.7*10^-268	K02031	427.23	888.1	peptide/nickel transport system ATP-binding protein	PF00005.27	1.9e-61	ABC_tran	ABC transporter	TIGR02770	5.6e-138	nickel_nikD: nickel import ATP-binding protein NikD
		c_000000000001_945	9*10^-168	K08307	142.77	557	membrane-bound lytic murein transglycosylase D [EC:4.2.2.-]	PF01476.20	1.2e-39	LysM	LysM domain	TIGR02899	1.2e-18	spore_safA: spore coat assembly protein SafA
		c_000000000001_946	2*10^-08	K03183	249.03	31	demethylmenaquinone methyltransferase / 2-methoxy-6-polyprenyl-1,4-benzoquinol methylase [EC:2.1.1.163 2.1.1.201]	PF08241.12	3.7e-09	Methyltransf_11	Methyltransferase domain
		c_000000000001_947	2.4*10^-61	K03469	86.7	205.3	ribonuclease HI [EC:3.1.26.4]	PF00075.24	7.5e-50	RNase_H	RNase H
		c_000000000001_948	6.2*10^-88	K14159	562.43	293.3	ribonuclease HI / DNA polymerase III subunit epsilon [EC:3.1.26.4 2.7.7.7]	PF00929.24	2.1e-39	RNase_T	Exonuclease	TIGR01406	6.7e-94	dnaQ_proteo: DNA polymerase III, epsilon subunit
		c_000000000001_949	2.5*10^-12	K01470	66.87	43.2	creatinine amidohydrolase [EC:3.5.2.10]
		c_000000000001_951	1.2*10^-173	K01885	298.37	576.7	glutamyl-tRNA synthetase [EC:6.1.1.17]	PF00749.21	1.3e-111	tRNA-synt_1c	tRNA synthetases class I (E and Q), catalytic domain	TIGR00464	5.3e-183	gltX_bact: glutamate--tRNA ligase
		c_000000000001_952	6.7*10^-70	K03503	128.43	232.2	DNA polymerase V [EC:3.4.21.-]	PF00717.23	1.6e-13	Peptidase_S24	Peptidase S24-like	TIGR00498	1.5e-22	lexA: repressor LexA
		c_000000000001_953	1.6*10^-143	K03502	343.63	476	DNA polymerase V	PF00817.20	7e-31	IMS	impB/mucB/samB family
		c_000000000001_954	1.1*10^-25	K04763	317.93	88	integrase/recombinase XerD	PF00589.22	4.8e-10	Phage_integrase	Phage integrase family	TIGR02224	9e-17	recomb_XerC: tyrosine recombinase XerC
		c_000000000001_955	3*10^-34	K23240	106.37	114.5	FrmR/RcnR family transcriptional regulator, repressor of rcnA expression	PF02583.17	6.8e-20	Trns_repr_metal	Metal-sensitive transcriptional repressor
		c_000000000001_956	5.4*10^-64	K16264	317.77	214.1	cobalt-zinc-cadmium efflux system protein	PF01545.21	6.7e-38	Cation_efflux	Cation efflux family	TIGR01297	4e-64	CDF: cation diffusion facilitator family transporter
		c_000000000001_957	7.2*10^-31	K16264	317.77	104.9	cobalt-zinc-cadmium efflux system protein	PF01545.21	2e-21	Cation_efflux	Cation efflux family	TIGR01297	5.6e-28	CDF: cation diffusion facilitator family transporter
		c_000000000001_958	0	K15726	1171.03	1387	cobalt-zinc-cadmium resistance protein CzcA	PF00873.19	5e-276	ACR_tran	AcrB/AcrD/AcrF family	TIGR00914	0	2A0601: heavy metal efflux pump, CzcA family
		c_000000000001_959	1.7*10^-77	K15727	284.53	258.6	membrane fusion protein, cobalt-zinc-cadmium efflux system	PF16576.5	2.9e-35	HlyD_D23	Barrel-sandwich domain of CusB or HlyD membrane-fusion	TIGR00999	3.7e-40	8a0102: membrane fusion protein cluster 2 protein
		c_000000000001_960	2.5*10^-55	K15725	209.13	185.7	outer membrane protein, cobalt-zinc-cadmium efflux system	PF02321.18	1.7e-26	OEP	Outer membrane efflux protein	TIGR01845	3.9e-08	outer_NodT: efflux transporter, outer membrane factor (OMF) lipoprotein, NodT family
		c_000000000001_962	7.2*10^-08	K02742	92.53	29.3	SprT protein	PF10263.9	7.5e-09	SprT-like	SprT-like family
		c_000000000001_964						PF01526.17	6.5e-100	DDE_Tnp_Tn3	Tn3 transposase DDE domain
		c_000000000001_965	4.4*10^-154	K14585	406.73	509.7	trans-o-hydroxybenzylidenepyruvate hydratase-aldolase [EC:4.1.2.45]	PF00701.22	2.7e-25	DHDPS	Dihydrodipicolinate synthetase family	TIGR00674	1e-28	dapA: 4-hydroxy-tetrahydrodipicolinate synthase
		c_000000000001_966	1.1*10^-116	K00259	315.77	387.1	alanine dehydrogenase [EC:1.4.1.1]	PF01262.21	1.7e-55	AlaDh_PNT_C	Alanine dehydrogenase/PNT, C-terminal domain	TIGR00518	9.9e-106	alaDH: alanine dehydrogenase
		c_000000000001_967	1.9*10^-171	K22345	641	566.4	glucosaminate ammonia-lyase [EC:4.3.1.9]	PF07992.14	5.9e-49	Pyr_redox_2	Pyridine nucleotide-disulphide oxidoreductase	TIGR01292	3.6e-118	TRX_reduct: thioredoxin-disulfide reductase
		c_000000000001_968	6.3*10^-101	K00684	98.87	335.8	leucyl/phenylalanyl-tRNA---protein transferase [EC:2.3.2.6]	PF03588.14	1.4e-73	Leu_Phe_trans	Leucyl/phenylalanyl-tRNA protein transferase	TIGR00667	3e-65	aat: leucyl/phenylalanyl-tRNA--protein transferase
		c_000000000001_969	1.7*10^-98	K21420	153.53	328	leucyl-tRNA---protein transferase [EC:2.3.2.29]	PF04377.15	1.5e-36	ATE_C	Arginine-tRNA-protein transferase, C terminus
		c_000000000001_970	6.7*10^-47	K02518	45.57	156.3	translation initiation factor IF-1	PF01176.19	4.8e-28	eIF-1a	Translation initiation factor 1A / IF-1	TIGR00008	2e-38	infA: translation initiation factor IF-1
		c_000000000001_971	0	K03694	929.53	1225.4	ATP-dependent Clp protease ATP-binding subunit ClpA	PF07724.14	3.5e-52	AAA_2	AAA domain (Cdc48 subfamily)	TIGR02639	0	ClpA: ATP-dependent Clp protease ATP-binding subunit ClpA
		c_000000000001_972	2.4*10^-35	K06891	42.37	119.4	ATP-dependent Clp protease adaptor protein ClpS	PF02617.17	1.9e-33	ClpS	ATP-dependent Clp protease adaptor protein ClpS
		c_000000000001_974	2.1*10^-116	K01637	138.73	387.2	isocitrate lyase [EC:4.1.3.1]	PF00463.21	6.5e-45	ICL	Isocitrate lyase family	TIGR01346	3.1e-55	isocit_lyase: isocitrate lyase
		c_000000000001_975	8.9*10^-240	K01638	105.1	795.3	malate synthase [EC:2.3.3.9]	PF01274.22	1.6e-203	Malate_synthase	Malate synthase	TIGR01344	2.8e-248	malate_syn_A: malate synthase A
		c_000000000001_976	5.5*10^-57	K09681	277.9	190.3	LysR family transcriptional regulator, transcription activator of glutamate synthase operon	PF03466.20	1.1e-33	LysR_substrate	LysR substrate binding domain	TIGR03339	2.2e-39	phn_lysR: aminoethylphosphonate catabolism associated LysR family transcriptional regulator
		c_000000000001_977	3.2*10^-20	K03449	122.37	69.3	MFS transporter, CP family, cyanate transporter	PF07690.16	1.3e-36	MFS_1	Major Facilitator Superfamily	TIGR00893	5.6e-16	2A0114: D-galactonate transporter
		c_000000000001_979	2.4*10^-19	K00799	69.2	67.2	glutathione S-transferase [EC:2.5.1.18]
		c_000000000001_980	3*10^-42	K12152	108.93	141.3	phosphatase NudJ [EC:3.6.1.-]	PF00293.28	8e-13	NUDIX	NUDIX domain
		c_000000000001_981	1.2*10^-165	K00566	423.63	548.6	tRNA-uridine 2-sulfurtransferase [EC:2.8.1.13]	PF03054.16	5.4e-141	tRNA_Me_trans	tRNA methyl transferase	TIGR00420	2.8e-141	trmU: tRNA (5-methylaminomethyl-2-thiouridylate)-methyltransferase
		c_000000000001_982	1.7*10^-170	K01756	298.23	566.3	adenylosuccinate lyase [EC:4.3.2.2]	PF00206.20	9.2e-66	Lyase_1	Lyase	TIGR00928	2.2e-131	purB: adenylosuccinate lyase
		c_000000000001_984	5.7*10^-10	K02666	449.43	35.6	type IV pilus assembly protein PilQ
		c_000000000001_985	5.3*10^-142	K07637	228.2	471	two-component system, OmpR family, sensor histidine kinase PhoQ [EC:2.7.13.3]	PF02518.26	2.9e-14	HATPase_c	Histidine kinase-, DNA gyrase B-, and HSP90-like ATPase	TIGR02966	2.6e-26	phoR_proteo: phosphate regulon sensor kinase PhoR
		c_000000000001_986	1.5*10^-100	K07660	300.3	332.3	two-component system, OmpR family, response regulator PhoP	PF00072.24	1.4e-27	Response_reg	Response regulator receiver domain	TIGR01387	2.6e-59	cztR_silR_copR: heavy metal response regulator
		c_000000000001_988	1*10^-78	K04773	189.33	263	protease IV [EC:3.4.21.-]	PF01343.18	1.2e-35	Peptidase_S49	Peptidase family S49	TIGR00706	9.4e-46	SppA_dom: signal peptide peptidase SppA, 36K type
		c_000000000001_989	5.2*10^-48	K01091	116.97	161	phosphoglycolate phosphatase [EC:3.1.3.18]	PF13419.6	1e-33	HAD_2	Haloacid dehalogenase-like hydrolase	TIGR03351	4.9e-18	PhnX-like: phosphonatase-like hydrolase
		c_000000000001_990	1.4*10^-118	K06179	325.27	394	23S rRNA pseudouridine955/2504/2580 synthase [EC:5.4.99.24]	PF00849.22	4.2e-34	PseudoU_synth_2	RNA pseudouridylate synthase	TIGR00005	1.9e-87	rluA_subfam: pseudouridine synthase, RluA family
		c_000000000001_991	2.1*10^-251	K08300	737.17	833.8	ribonuclease E [EC:3.1.26.12]	PF10150.9	7e-92	RNase_E_G	Ribonuclease E/G family	TIGR00757	1.9e-155	RNaseEG: ribonuclease, Rne/Rng family
		c_000000000001_992	8.2*10^-11	K16339	252.47	38.6	acyl-coenzyme A thioesterase THEM4 [EC:3.1.2.2]
		c_000000000001_993	7*10^-101	K09461	550.13	336	anthraniloyl-CoA monooxygenase [EC:1.14.13.40]	PF00724.20	1.2e-69	Oxidored_FMN	NADH:flavin oxidoreductase / NADH oxidase family	TIGR03997	2.5e-51	mycofact_OYE_2: mycofactocin system FadH/OYE family oxidoreductase 2
		c_000000000001_994	8.1*10^-33	K07068	24.53	111.5	uncharacterized protein	PF01796.17	8.6e-15	OB_aCoA_assoc	DUF35 OB-fold domain, acyl-CoA-associated
		c_000000000001_995	1.8*10^-56	K07550	527.33	189.2	benzoylsuccinyl-CoA thiolase BbsB subunit [EC:2.3.1.-]	PF02803.18	2.1e-10	Thiolase_C	Thiolase, C-terminal domain	TIGR01930	1.4e-13	AcCoA-C-Actrans: acetyl-CoA C-acyltransferase
		c_000000000001_996	2.3*10^-133	K07749	487.3	442	formyl-CoA transferase [EC:2.8.3.16]	PF02515.17	1.4e-120	CoA_transf_3	CoA-transferase family III	TIGR03253	6.5e-68	oxalate_frc: formyl-CoA transferase
		c_000000000001_997						PF03358.15	8.3e-10	FMN_red	NADPH-dependent FMN reductase
		c_000000000001_998	2.2*10^-105	K00249	390.53	350.5	acyl-CoA dehydrogenase [EC:1.3.8.7]	PF00441.24	3.8e-33	Acyl-CoA_dh_1	Acyl-CoA dehydrogenase, C-terminal domain	TIGR03207	3.1e-47	cyc_hxne_CoA_dh: cyclohexanecarboxyl-CoA dehydrogenase
		c_000000000001_999	1*10^-52	K15234	330.4	176.2	citryl-CoA lyase [EC:4.1.3.34]	PF00285.21	3.1e-23	Citrate_synt	Citrate synthase, C-terminal domain	TIGR01800	2.9e-14	cit_synth_II: 2-methylcitrate synthase/citrate synthase II
		c_000000000001_1000	3.7*10^-37	K07068	24.53	125.7	uncharacterized protein	PF01796.17	3.4e-19	OB_aCoA_assoc	DUF35 OB-fold domain, acyl-CoA-associated
		c_000000000001_1001	1.8*10^-57	K07550	527.33	192.4	benzoylsuccinyl-CoA thiolase BbsB subunit [EC:2.3.1.-]	PF00108.23	9e-12	Thiolase_N	Thiolase, N-terminal domain	TIGR01930	6.1e-19	AcCoA-C-Actrans: acetyl-CoA C-acyltransferase
		c_000000000001_1002	8.8*10^-236	K01968	893.1	782.2	3-methylcrotonyl-CoA carboxylase alpha subunit [EC:6.4.1.4]	PF02786.17	7.5e-63	CPSase_L_D2	Carbamoyl-phosphate synthase L chain, ATP binding domain	TIGR02712	4.1e-172	urea_carbox: urea carboxylase
		c_000000000001_1003	1.1*10^-234	K01969	737.5	778.9	3-methylcrotonyl-CoA carboxylase beta subunit [EC:6.4.1.4]	PF01039.22	1.2e-122	Carboxyl_trans	Carboxyl transferase domain	TIGR01117	6.1e-84	mmdA: methylmalonyl-CoA decarboxylase alpha subunit
		c_000000000001_1004	3.7*10^-85	K01912	108.13	284.1	phenylacetate-CoA ligase [EC:6.2.1.30]	PF00501.28	2.6e-08	AMP-binding	AMP-binding enzyme	TIGR02155	5.6e-67	PA_CoA_ligase: phenylacetate-CoA ligase
		c_000000000001_1005	1.1*10^-29	K17865	179.57	100.6	3-hydroxybutyryl-CoA dehydratase [EC:4.2.1.55]	PF01575.19	1.8e-24	MaoC_dehydratas	MaoC like domain	TIGR02278	4.9e-10	PaaN-DH: phenylacetic acid degradation protein paaN
		c_000000000001_1006	3.7*10^-12	K17865	179.57	43.2	3-hydroxybutyryl-CoA dehydratase [EC:4.2.1.55]	PF13452.6	7.7e-13	MaoC_dehydrat_N	N-terminal half of MaoC dehydratase
		c_000000000001_1007	4*10^-20	K16639	111.27	69.2	endoribonuclease LACTB2 [EC:3.1.27.-]	PF00753.27	2.1e-22	Lactamase_B	Metallo-beta-lactamase superfamily	TIGR03413	7.4e-14	GSH_gloB: hydroxyacylglutathione hydrolase
		c_000000000001_1008	1.9*10^-85	K04118	511.93	284.4	pimeloyl-CoA dehydrogenase [EC:1.3.1.62]	PF00441.24	9.9e-20	Acyl-CoA_dh_1	Acyl-CoA dehydrogenase, C-terminal domain	TIGR03203	2.8e-121	pimD_small: pimeloyl-CoA dehydrogenase, small subunit
		c_000000000001_1009	7.2*10^-114	K04118	511.93	377.9	pimeloyl-CoA dehydrogenase [EC:1.3.1.62]	PF00441.24	7.4e-23	Acyl-CoA_dh_1	Acyl-CoA dehydrogenase, C-terminal domain	TIGR03204	2.8e-138	pimC_large: pimeloyl-CoA dehydrogenase, large subunit
		c_000000000001_1010	1.2*10^-80	K02617	303.4	266.9	phenylacetic acid degradation protein	PF00132.24	1.6e-11	Hexapep	Bacterial transferase hexapeptide (six repeats)	TIGR02287	1.6e-76	PaaY: phenylacetic acid degradation protein PaaY
		c_000000000001_1011	1.2*10^-143	K07536	432.17	474.3	2-ketocyclohexanecarboxyl-CoA hydrolase [EC:3.1.2.-]	PF00378.20	6.1e-75	ECH_1	Enoyl-CoA hydratase/isomerase	TIGR03210	4.3e-144	badI: 2-ketocyclohexanecarboxyl-CoA hydrolase
		c_000000000001_1012	4.8*10^-74	K01715	338.6	246.5	enoyl-CoA hydratase [EC:4.2.1.17]	PF00378.20	1.5e-53	ECH_1	Enoyl-CoA hydratase/isomerase	TIGR02280	1.1e-42	PaaB1: phenylacetate degradation probable enoyl-CoA hydratase PaaB
		c_000000000001_1013	3.8*10^-186	K04117	418.23	615.4	cyclohexanecarboxyl-CoA dehydrogenase [EC:1.3.99.-]	PF00441.24	3e-39	Acyl-CoA_dh_1	Acyl-CoA dehydrogenase, C-terminal domain	TIGR03207	9.3e-178	cyc_hxne_CoA_dh: cyclohexanecarboxyl-CoA dehydrogenase
		c_000000000001_1014	1.5*10^-70	K17724	280.23	235.3	aconitate decarboxylase [EC:4.1.1.6]	PF03972.14	4.2e-115	MmgE_PrpD	MmgE/PrpD family	TIGR02330	3.2e-10	prpD: 2-methylcitrate dehydratase
		c_000000000001_1015	9.6*10^-36	K22108	129.03	120.6	TetR/AcrR family transcriptional regulator, cholesterol catabolism regulator	PF00440.23	4.3e-19	TetR_N	Bacterial regulatory proteins, tetR family	TIGR03613	2.1e-10	RutR: pyrimidine utilization regulatory protein R
		c_000000000001_1016	1.1*10^-281	K00311	231.6	933.5	electron-transferring-flavoprotein dehydrogenase [EC:1.5.5.1]	PF05187.13	1.1e-49	ETF_QO	Electron transfer flavoprotein-ubiquinone oxidoreductase, 4Fe-4S	TIGR02032	9.3e-12	GG-red-SF: geranylgeranyl reductase family
		c_000000000001_1017	1.2*10^-120	K03522	93.17	401.1	electron transfer flavoprotein alpha subunit	PF00766.19	2.1e-34	ETF_alpha	Electron transfer flavoprotein FAD-binding domain
		c_000000000001_1018	5.9*10^-113	K03521	48.97	375.2	electron transfer flavoprotein beta subunit	PF01012.21	4.9e-49	ETF	Electron transfer flavoprotein domain	TIGR04503	8.1e-25	mft_etfB: electron transfer flavoprotein, mycofactocin-associated
		c_000000000001_1019	6.4*10^-35	K15057	-	117.6	nitrobenzene nitroreductase [EC:1.7.1.16]	PF00881.24	9.9e-35	Nitroreductase	Nitroreductase family	TIGR02476	8.5e-14	BluB: 5,6-dimethylbenzimidazole synthase
		c_000000000001_1020	1.7*10^-94	K07234	64.7	314.2	uncharacterized protein involved in response to NO	PF05940.12	1e-100	NnrS	NnrS protein
		c_000000000001_1021	2*10^-38	K01796	305.87	129.4	alpha-methylacyl-CoA racemase [EC:5.1.99.4]	PF02515.17	1.9e-41	CoA_transf_3	CoA-transferase family III	TIGR03253	2.5e-11	oxalate_frc: formyl-CoA transferase
		c_000000000001_1022	3.3*10^-133	K13774	355.07	440.3	citronellol/citronellal dehydrogenase	PF13561.6	1.1e-50	adh_short_C2	Enoyl-(Acyl carrier protein) reductase	TIGR01830	1.4e-50	3oxo_ACP_reduc: 3-oxoacyl-[acyl-carrier-protein] reductase
		c_000000000001_1023	2.1*10^-101	K07511	450.87	337.4	enoyl-CoA hydratase [EC:4.2.1.17]	PF00378.20	8.1e-69	ECH_1	Enoyl-CoA hydratase/isomerase	TIGR02280	2.9e-41	PaaB1: phenylacetate degradation probable enoyl-CoA hydratase PaaB
		c_000000000001_1024	2.9*10^-108	K08683	266.43	359.6	3-hydroxyacyl-CoA dehydrogenase / 3-hydroxy-2-methylbutyryl-CoA dehydrogenase [EC:1.1.1.35 1.1.1.178]	PF00106.25	1.1e-45	adh_short	short chain dehydrogenase	TIGR01830	1.5e-43	3oxo_ACP_reduc: 3-oxoacyl-[acyl-carrier-protein] reductase
		c_000000000001_1025	9.7*10^-136	K00632	506.4	450.2	acetyl-CoA acyltransferase [EC:2.3.1.16]	PF00108.23	9.5e-67	Thiolase_N	Thiolase, N-terminal domain	TIGR01930	9.5e-120	AcCoA-C-Actrans: acetyl-CoA C-acyltransferase
		c_000000000001_1026	3.6*10^-202	K20034	775.4	669.8	3-(methylthio)propionyl---CoA ligase [EC:6.2.1.44]	PF00501.28	4.7e-81	AMP-binding	AMP-binding enzyme	TIGR01923	7.6e-58	menE: O-succinylbenzoate-CoA ligase
		c_000000000001_1027	8.6*10^-33	K22108	129.03	110.9	TetR/AcrR family transcriptional regulator, cholesterol catabolism regulator	PF17932.1	1e-17	TetR_C_24	Tetracyclin repressor-like, C-terminal domain	TIGR03384	1.3e-09	betaine_BetI: transcriptional repressor BetI
		c_000000000001_1028	4.2*10^-176	K00255	635.63	583.3	long-chain-acyl-CoA dehydrogenase [EC:1.3.8.8]	PF00441.24	2.8e-43	Acyl-CoA_dh_1	Acyl-CoA dehydrogenase, C-terminal domain	TIGR03207	1.3e-69	cyc_hxne_CoA_dh: cyclohexanecarboxyl-CoA dehydrogenase
		c_000000000001_1029	1.4*10^-149	K00666	580.63	497.1	fatty-acyl-CoA synthase [EC:6.2.1.-]	PF00501.28	6e-90	AMP-binding	AMP-binding enzyme	TIGR03098	3.6e-62	ligase_PEP_1: acyl-CoA ligase (AMP-forming), exosortase A-associated
		c_000000000001_1030	2.6*10^-150	K00253	475.3	499.1	isovaleryl-CoA dehydrogenase [EC:1.3.8.4]	PF00441.24	4.1e-38	Acyl-CoA_dh_1	Acyl-CoA dehydrogenase, C-terminal domain	TIGR03207	3.4e-53	cyc_hxne_CoA_dh: cyclohexanecarboxyl-CoA dehydrogenase
		c_000000000001_1031						PF01841.19	2.7e-16	Transglut_core	Transglutaminase-like superfamily
		c_000000000001_1032						PF11136.8	2.2e-40	DUF2889	Protein of unknown function (DUF2889)
		c_000000000001_1033	6.6*10^-18	K10946	139.2	62	methane/ammonia monooxygenase subunit C	PF04896.12	1.1e-17	AmoC	Ammonia monooxygenase/methane monooxygenase, subunit C	TIGR03078	1.2e-15	CH4_NH3mon_ox_C: methane monooxygenase/ammonia monooxygenase, subunit C
		c_000000000001_1034	7.9*10^-83	K07535	298.93	275	2-hydroxycyclohexanecarboxyl-CoA dehydrogenase [EC:1.1.1.-]	PF13561.6	1.3e-57	adh_short_C2	Enoyl-(Acyl carrier protein) reductase	TIGR03206	2.3e-65	benzo_BadH: 2-hydroxycyclohexanecarboxyl-CoA dehydrogenase
		c_000000000001_1035	2.1*10^-17	K06889	100.8	60.4	uncharacterized protein	PF12697.7	6.7e-16	Abhydrolase_6	Alpha/beta hydrolase family	TIGR03695	1.1e-08	menH_SHCHC: 2-succinyl-6-hydroxy-2,4-cyclohexadiene-1-carboxylate synthase
		c_000000000001_1036	5*10^-41	K14449	298.5	137.9	2-methylfumaryl-CoA hydratase [EC:4.2.1.148]
		c_000000000001_1037	1.8*10^-93	K01644	157.63	310.9	citrate lyase subunit beta / citryl-CoA lyase [EC:4.1.3.34]	PF03328.14	3.4e-47	HpcH_HpaI	HpcH/HpaI aldolase/citrate lyase family	TIGR01588	4.7e-60	citE: citrate (pro-3S)-lyase, beta subunit
		c_000000000001_1038	4.8*10^-96	K00249	390.53	319.7	acyl-CoA dehydrogenase [EC:1.3.8.7]	PF00441.24	2.7e-31	Acyl-CoA_dh_1	Acyl-CoA dehydrogenase, C-terminal domain	TIGR03207	3.9e-48	cyc_hxne_CoA_dh: cyclohexanecarboxyl-CoA dehydrogenase
		c_000000000001_1039	1.2*10^-58	K01692	238.53	196.4	enoyl-CoA hydratase [EC:4.2.1.17]	PF00378.20	8.7e-44	ECH_1	Enoyl-CoA hydratase/isomerase	TIGR01929	3.8e-24	menB: naphthoate synthase
		c_000000000001_1040	2.2*10^-300	K00219	588.73	995.9	2,4-dienoyl-CoA reductase (NADPH2) [EC:1.3.1.34]	PF00724.20	1.7e-85	Oxidored_FMN	NADH:flavin oxidoreductase / NADH oxidase family	TIGR03997	3.4e-129	mycofact_OYE_2: mycofactocin system FadH/OYE family oxidoreductase 2
		c_000000000001_1041	2.7*10^-171	K02615	737.3	567	3-oxo-5,6-didehydrosuberyl-CoA/3-oxoadipyl-CoA thiolase [EC:2.3.1.223 2.3.1.174]	PF00108.23	1.5e-74	Thiolase_N	Thiolase, N-terminal domain	TIGR02430	7.9e-169	pcaF: 3-oxoadipyl-CoA thiolase
		c_000000000001_1042	3.2*10^-92	K01066	235.43	307	acetyl esterase [EC:3.1.1.-]	PF07859.13	1.7e-69	Abhydrolase_3	alpha/beta hydrolase fold
		c_000000000001_1043	3.4*10^-188	K03379	530.47	624	cyclohexanone monooxygenase [EC:1.14.13.22]	PF13738.6	3.9e-14	Pyr_redox_3	Pyridine nucleotide-disulphide oxidoreductase
		c_000000000001_1044	2*10^-190	K03379	530.47	631.3	cyclohexanone monooxygenase [EC:1.14.13.22]	PF13738.6	1.1e-12	Pyr_redox_3	Pyridine nucleotide-disulphide oxidoreductase
		c_000000000001_1045	1.2*10^-162	K04117	418.23	538	cyclohexanecarboxyl-CoA dehydrogenase [EC:1.3.99.-]	PF00441.24	1.2e-35	Acyl-CoA_dh_1	Acyl-CoA dehydrogenase, C-terminal domain	TIGR03207	1.1e-143	cyc_hxne_CoA_dh: cyclohexanecarboxyl-CoA dehydrogenase
		c_000000000001_1046	1.5*10^-210	K04116	630.27	697.4	cyclohexanecarboxylate-CoA ligase [EC:6.2.1.-]	PF00501.28	1e-84	AMP-binding	AMP-binding enzyme	TIGR03208	5.6e-185	cyc_hxne_CoA_lg: cyclohexanecarboxylate-CoA ligase
		c_000000000001_1047						PF07287.11	2.2e-116	AtuA	Acyclic terpene utilisation family protein AtuA
		c_000000000001_1048	3.6*10^-277	K13777	889.3	918.3	geranyl-CoA carboxylase alpha subunit [EC:6.4.1.5]	PF02786.17	3.4e-76	CPSase_L_D2	Carbamoyl-phosphate synthase L chain, ATP binding domain	TIGR00514	4e-186	accC: acetyl-CoA carboxylase, biotin carboxylase subunit
		c_000000000001_1049	5.5*10^-102	K13779	282.17	338.1	isohexenylglutaconyl-CoA hydratase [EC:4.2.1.57]	PF00378.20	7.9e-46	ECH_1	Enoyl-CoA hydratase/isomerase	TIGR02280	1.9e-35	PaaB1: phenylacetate degradation probable enoyl-CoA hydratase PaaB
		c_000000000001_1050	1.8*10^-246	K13778	781.07	816	geranyl-CoA carboxylase beta subunit [EC:6.4.1.5]	PF01039.22	1.4e-109	Carboxyl_trans	Carboxyl transferase domain	TIGR01117	1.2e-79	mmdA: methylmalonyl-CoA decarboxylase alpha subunit
		c_000000000001_1051	1.6*10^-183	K11731	461.7	607.4	citronellyl-CoA dehydrogenase [EC:1.3.99.-]	PF00441.24	1.7e-37	Acyl-CoA_dh_1	Acyl-CoA dehydrogenase, C-terminal domain	TIGR03207	1.9e-54	cyc_hxne_CoA_dh: cyclohexanecarboxyl-CoA dehydrogenase
		c_000000000001_1052	2.5*10^-132	K13774	355.07	437.4	citronellol/citronellal dehydrogenase	PF13561.6	5.8e-54	adh_short_C2	Enoyl-(Acyl carrier protein) reductase	TIGR01830	4.4e-53	3oxo_ACP_reduc: 3-oxoacyl-[acyl-carrier-protein] reductase
		c_000000000001_1053	1.1*10^-95	K03119	329.77	318	taurine dioxygenase [EC:1.14.11.17]	PF02668.16	1.3e-56	TauD	Taurine catabolism dioxygenase TauD, TfdA family
		c_000000000001_1056	1.6*10^-12	K12897	124.17	44.5	transformer-2 protein	PF00076.22	4.7e-11	RRM_1	RNA recognition motif. (a.k.a. RRM, RBD, or RNP domain)	TIGR01628	1.6e-09	PABP-1234: polyadenylate binding protein, human types 1, 2, 3, 4 family
		c_000000000001_1057	1.9*10^-45	K22369	411.2	152.5	epoxide hydrolase 4 [EC:3.3.-.-]	PF00561.20	2.2e-16	Abhydrolase_1	alpha/beta hydrolase fold	TIGR03056	1.7e-13	bchO_mg_che_rel: putative magnesium chelatase accessory protein
		c_000000000001_1058	2.2*10^-57	K09823	102.87	192.1	Fur family transcriptional regulator, zinc uptake regulator	PF01475.19	1.6e-09	FUR	Ferric uptake regulator family
		c_000000000001_1059	1.6*10^-64	K16087	360.77	215.8	hemoglobin/transferrin/lactoferrin receptor protein	PF00593.24	2.2e-36	TonB_dep_Rec	TonB dependent receptor	TIGR01786	4.4e-38	TonB-hemlactrns: TonB-dependent hemoglobin/transferrin/lactoferrin receptor family protein
		c_000000000001_1060	9.3*10^-165	K11927	556.43	546.6	ATP-dependent RNA helicase RhlE [EC:3.6.4.13]	PF00270.29	1e-48	DEAD	DEAD/DEAH box helicase	TIGR04121	2.7e-22	DEXH_lig_assoc: DEXH box helicase, DNA ligase-associated
		c_000000000001_1061	5.9*10^-24	K12897	124.17	82.1	transformer-2 protein	PF00076.22	6.1e-23	RRM_1	RNA recognition motif. (a.k.a. RRM, RBD, or RNP domain)	TIGR01622	7e-19	SF-CC1: splicing factor, CC1-like family
		c_000000000001_1062						PF09903.9	3.8e-102	DUF2130	Uncharacterized protein conserved in bacteria (DUF2130)
		c_000000000001_1063	2.4*10^-112	K19961	609.9	372.6	6-hydroxyhexanoate dehydrogenase [EC:1.1.1.258]	PF08240.12	4.6e-27	ADH_N	Alcohol dehydrogenase GroES-like domain	TIGR00692	1e-34	tdh: L-threonine 3-dehydrogenase
		c_000000000001_1064	2*10^-171	K00135	570.43	569	succinate-semialdehyde dehydrogenase / glutarate-semialdehyde dehydrogenase [EC:1.2.1.16 1.2.1.79 1.2.1.20]	PF00171.22	2.5e-145	Aldedh	Aldehyde dehydrogenase family	TIGR01780	2.4e-128	SSADH: succinate-semialdehyde dehydrogenase
		c_000000000001_1065	2.4*10^-211	K01905	868.67	700.8	acetate---CoA ligase (ADP-forming) subunit alpha [EC:6.2.1.13]	PF13549.6	5.3e-61	ATP-grasp_5	ATP-grasp domain	TIGR02717	7e-113	AcCoA-syn-alpha: acetyl coenzyme A synthetase (ADP forming), alpha domain
		c_000000000001_1066	6.9*10^-204	K03379	530.47	675.8	cyclohexanone monooxygenase [EC:1.14.13.22]	PF00743.19	2.1e-20	FMO-like	Flavin-binding monooxygenase-like
		c_000000000001_1067	3.2*10^-101	K14731	237.83	336.6	epsilon-lactone hydrolase [EC:3.1.1.83]	PF07859.13	7.3e-50	Abhydrolase_3	alpha/beta hydrolase fold
		c_000000000001_1068	1.4*10^-55	K07506	141.4	186.6	AraC family transcriptional regulator	PF00165.23	3e-21	HTH_AraC	Bacterial regulatory helix-turn-helix proteins, AraC family	TIGR04094	5.6e-13	adjacent_YSIRK: YSIRK-targeted surface antigen transcriptional regulator
		c_000000000001_1069	3.3*10^-22	K07107	63.2	76.8	acyl-CoA thioester hydrolase [EC:3.1.2.-]	PF13279.6	6.7e-15	4HBT_2	Thioesterase-like superfamily	TIGR00051	4.9e-09	TIGR00051: acyl-CoA thioester hydrolase, YbgC/YbaW family
		c_000000000001_1070	2.8*10^-72	K15866	287.8	241.3	2-(1,2-epoxy-1,2-dihydrophenyl)acetyl-CoA isomerase [EC:5.3.3.18]	PF00378.20	2.8e-53	ECH_1	Enoyl-CoA hydratase/isomerase	TIGR02280	9.5e-42	PaaB1: phenylacetate degradation probable enoyl-CoA hydratase PaaB
		c_000000000001_1071	9.1*10^-128	K18288	534.3	423.7	itaconate CoA-transferase [EC:2.8.3.-]	PF13336.6	3.3e-57	AcetylCoA_hyd_C	Acetyl-CoA hydrolase/transferase C-terminal domain	TIGR03948	3e-152	butyr_acet_CoA: butyryl-CoA:acetate CoA-transferase
		c_000000000001_1072	3.6*10^-57	K17865	179.57	190.9	3-hydroxybutyryl-CoA dehydratase [EC:4.2.1.55]	PF01575.19	2.7e-27	MaoC_dehydratas	MaoC like domain	TIGR02278	1.7e-16	PaaN-DH: phenylacetic acid degradation protein paaN
		c_000000000001_1073	9.7*10^-128	K11731	461.7	423.7	citronellyl-CoA dehydrogenase [EC:1.3.99.-]	PF00441.24	1.4e-42	Acyl-CoA_dh_1	Acyl-CoA dehydrogenase, C-terminal domain	TIGR03207	4.2e-68	cyc_hxne_CoA_dh: cyclohexanecarboxyl-CoA dehydrogenase
		c_000000000001_1074	5.5*10^-94	K13766	260.63	311.7	methylglutaconyl-CoA hydratase [EC:4.2.1.18]	PF00378.20	1.3e-51	ECH_1	Enoyl-CoA hydratase/isomerase	TIGR03210	7.6e-38	badI: 2-ketocyclohexanecarboxyl-CoA hydrolase
		c_000000000001_1075	4*10^-34	K22108	129.03	115.3	TetR/AcrR family transcriptional regulator, cholesterol catabolism regulator	PF17932.1	3.8e-20	TetR_C_24	Tetracyclin repressor-like, C-terminal domain	TIGR03613	1.3e-10	RutR: pyrimidine utilization regulatory protein R
		c_000000000001_1076	1.3*10^-218	K00253	475.3	724.8	isovaleryl-CoA dehydrogenase [EC:1.3.8.4]	PF00441.24	7.8e-39	Acyl-CoA_dh_1	Acyl-CoA dehydrogenase, C-terminal domain	TIGR03207	4.5e-57	cyc_hxne_CoA_dh: cyclohexanecarboxyl-CoA dehydrogenase
		c_000000000001_1077	4.7*10^-168	K00626	47.67	558.1	acetyl-CoA C-acetyltransferase [EC:2.3.1.9]	PF00108.23	1.6e-89	Thiolase_N	Thiolase, N-terminal domain	TIGR01930	2.4e-126	AcCoA-C-Actrans: acetyl-CoA C-acyltransferase
		c_000000000001_1078	2.6*10^-303	K01969	737.5	1005.8	3-methylcrotonyl-CoA carboxylase beta subunit [EC:6.4.1.4]	PF01039.22	5.2e-146	Carboxyl_trans	Carboxyl transferase domain	TIGR01117	1.3e-94	mmdA: methylmalonyl-CoA decarboxylase alpha subunit
		c_000000000001_1079	5.6*10^-284	K01968	893.1	941.6	3-methylcrotonyl-CoA carboxylase alpha subunit [EC:6.4.1.4]	PF02786.17	5.8e-75	CPSase_L_D2	Carbamoyl-phosphate synthase L chain, ATP binding domain	TIGR02712	2.5e-175	urea_carbox: urea carboxylase
		c_000000000001_1080	7.9*10^-159	K01640	130.13	527.1	hydroxymethylglutaryl-CoA lyase [EC:4.1.3.4]	PF00682.19	7e-61	HMGL-like	HMGL-like	TIGR02146	9e-25	LysS_fung_arch: homocitrate synthase
		c_000000000001_1081	4.7*10^-122	K01028	386.97	404.7	3-oxoacid CoA-transferase subunit A [EC:2.8.3.5]	PF01144.23	1.1e-75	CoA_trans	Coenzyme A transferase	TIGR02429	1.3e-75	pcaI_scoA_fam: 3-oxoacid CoA-transferase, A subunit
		c_000000000001_1082	7.7*10^-107	K01029	340	352.7	3-oxoacid CoA-transferase subunit B [EC:2.8.3.5]	PF01144.23	2.5e-42	CoA_trans	Coenzyme A transferase	TIGR02428	2.2e-97	pcaJ_scoB_fam: 3-oxoacid CoA-transferase, B subunit
		c_000000000001_1083	6.1*10^-45	K14727	373.47	151.1	3-oxoadipate enol-lactonase / 4-carboxymuconolactone decarboxylase [EC:3.1.1.24 4.1.1.44]	PF02627.20	2.6e-25	CMD	Carboxymuconolactone decarboxylase family	TIGR02425	3e-40	decarb_PcaC: 4-carboxymuconolactone decarboxylase
		c_000000000001_1085	8.2*10^-50	K03763	259.27	166.5	DNA polymerase III subunit alpha, Gram-positive type [EC:2.7.7.7]	PF00929.24	1.1e-29	RNase_T	Exonuclease	TIGR01405	1.9e-38	polC_Gram_pos: DNA polymerase III, alpha subunit, Gram-positive type
		c_000000000001_1086						PF11169.8	3.2e-35	DUF2956	Protein of unknown function (DUF2956)
		c_000000000001_1087	4.7*10^-11	K03675	90.4	39.9	glutaredoxin 2	PF13417.6	1.5e-12	GST_N_3	Glutathione S-transferase, N-terminal domain
		c_000000000001_1089	2.9*10^-27	K04763	317.93	93.3	integrase/recombinase XerD	PF00589.22	1.9e-22	Phage_integrase	Phage integrase family	TIGR02249	1.8e-33	integrase_gron: integron integrase
		c_000000000001_1090	2.3*10^-110	K00248	535.1	366.5	butyryl-CoA dehydrogenase [EC:1.3.8.1]	PF00441.24	9.5e-43	Acyl-CoA_dh_1	Acyl-CoA dehydrogenase, C-terminal domain	TIGR03207	1.5e-49	cyc_hxne_CoA_dh: cyclohexanecarboxyl-CoA dehydrogenase
		c_000000000001_1091	1.5*10^-120	K01905	868.67	400.7	acetate---CoA ligase (ADP-forming) subunit alpha [EC:6.2.1.13]	PF13607.6	5.5e-38	Succ_CoA_lig	Succinyl-CoA ligase like flavodoxin domain	TIGR02717	1.2e-101	AcCoA-syn-alpha: acetyl coenzyme A synthetase (ADP forming), alpha domain
		c_000000000001_1092	1.1*10^-35	K13355	130.23	120.6	nucleoside diphosphate-linked moiety X motif 19, mitochondrial [EC:3.6.1.-]
		c_000000000001_1093	4.2*10^-123	K18244	577.47	408	acyl-CoA dehydrogenase [EC:1.3.99.-]	PF00441.24	3.4e-46	Acyl-CoA_dh_1	Acyl-CoA dehydrogenase, C-terminal domain	TIGR03207	1.8e-49	cyc_hxne_CoA_dh: cyclohexanecarboxyl-CoA dehydrogenase
		c_000000000001_1094	2.6*10^-18	K04748	172.07	63.7	nitric oxide reductase NorQ protein	PF00004.29	2.3e-13	AAA	ATPase family associated with various cellular activities (AAA)
		c_000000000001_1095	4.3*10^-178	K09989	134.43	589.4	uncharacterized protein	PF05762.14	3.8e-08	VWA_CoxE	VWA domain containing CoxE-like protein
		c_000000000001_1096	1*10^-79	K00059	272.83	265.8	3-oxoacyl-[acyl-carrier protein] reductase [EC:1.1.1.100]	PF13561.6	1.6e-66	adh_short_C2	Enoyl-(Acyl carrier protein) reductase	TIGR03971	2.4e-60	SDR_subfam_1: SDR family mycofactocin-dependent oxidoreductase
		c_000000000001_1097	1.4*10^-28	K15055	-	97.1	2-nitrobenzoate nitroreductase [EC:1.7.1.-]	PF01613.18	7.1e-24	Flavin_Reduct	Flavin reductase like domain
		c_000000000001_1098	8.7*10^-66	K01692	238.53	220	enoyl-CoA hydratase [EC:4.2.1.17]	PF00378.20	5.9e-50	ECH_1	Enoyl-CoA hydratase/isomerase	TIGR02280	2.6e-39	PaaB1: phenylacetate degradation probable enoyl-CoA hydratase PaaB
		c_000000000001_1099	6*10^-239	K23617	835.4	791.9	medium-chain acyl-CoA ligase, mitochondrial [EC:6.2.1.2]	PF00501.28	1.2e-103	AMP-binding	AMP-binding enzyme	TIGR03208	2.6e-86	cyc_hxne_CoA_lg: cyclohexanecarboxylate-CoA ligase
		c_000000000001_1100	2.6*10^-80	K12405	785.6	267.7	(3R)-3-hydroxyacyl-CoA dehydrogenase / 3a,7a,12a-trihydroxy-5b-cholest-24-enoyl-CoA hydratase / enoyl-CoA hydratase 2 [EC:1.1.1.- 4.2.1.107 4.2.1.119]	PF00106.25	5e-44	adh_short	short chain dehydrogenase	TIGR01830	1e-55	3oxo_ACP_reduc: 3-oxoacyl-[acyl-carrier-protein] reductase
		c_000000000001_1101	1.6*10^-86	K15866	287.8	288.1	2-(1,2-epoxy-1,2-dihydrophenyl)acetyl-CoA isomerase [EC:5.3.3.18]	PF00378.20	2.6e-62	ECH_1	Enoyl-CoA hydratase/isomerase	TIGR02280	1e-55	PaaB1: phenylacetate degradation probable enoyl-CoA hydratase PaaB
		c_000000000001_1102	1.3*10^-38	K22820	552.07	130.5	3-oxochol-4-en-24-oyl-CoA dehydrogenase [EC:1.3.99.-]	PF00441.24	2.5e-14	Acyl-CoA_dh_1	Acyl-CoA dehydrogenase, C-terminal domain	TIGR03203	9.8e-17	pimD_small: pimeloyl-CoA dehydrogenase, small subunit
		c_000000000001_1103	3.2*10^-81	K22818	530.13	270.3	3-oxocholest-4-en-26-oyl-CoA dehydrogenase alpha subunit [EC:1.3.99.-]	PF02771.16	2.1e-24	Acyl-CoA_dh_N	Acyl-CoA dehydrogenase, N-terminal domain	TIGR03204	1.3e-54	pimC_large: pimeloyl-CoA dehydrogenase, large subunit
		c_000000000001_1104	2.6*10^-126	K17754	369.37	417.1	cyclopentanol dehydrogenase [EC:1.1.1.163]	PF13561.6	7.2e-69	adh_short_C2	Enoyl-(Acyl carrier protein) reductase	TIGR01830	2.7e-59	3oxo_ACP_reduc: 3-oxoacyl-[acyl-carrier-protein] reductase
		c_000000000001_1105	4.7*10^-104	K00249	390.53	346.1	acyl-CoA dehydrogenase [EC:1.3.8.7]	PF00441.24	1e-35	Acyl-CoA_dh_1	Acyl-CoA dehydrogenase, C-terminal domain	TIGR03207	6.3e-52	cyc_hxne_CoA_dh: cyclohexanecarboxyl-CoA dehydrogenase
		c_000000000001_1106	4.6*10^-121	K07749	487.3	401.5	formyl-CoA transferase [EC:2.8.3.16]	PF02515.17	2.1e-117	CoA_transf_3	CoA-transferase family III	TIGR03253	2.4e-53	oxalate_frc: formyl-CoA transferase
		c_000000000001_1107	3.2*10^-159	K21023	614.83	528.9	diguanylate cyclase [EC:2.7.7.65]	PF00563.20	2.7e-66	EAL	EAL domain	TIGR00254	9.5e-48	GGDEF: diguanylate cyclase (GGDEF) domain
		c_000000000001_1108						PF08668.12	7.4e-58	HDOD	HDOD domain	TIGR00277	1e-09	HDIG: HDIG domain
		c_000000000001_1109	1.3*10^-39	K11355	212.7	132.3	two-component system, chemotaxis family, response regulator Rcp1	PF00072.24	9.5e-22	Response_reg	Response regulator receiver domain	TIGR02154	6e-17	PhoB: phosphate regulon transcriptional regulatory protein PhoB
		c_000000000001_1110	7.2*10^-54	K07636	339.7	180.6	two-component system, OmpR family, phosphate regulon sensor histidine kinase PhoR [EC:2.7.13.3]	PF02518.26	2.5e-21	HATPase_c	Histidine kinase-, DNA gyrase B-, and HSP90-like ATPase	TIGR02966	1.3e-35	phoR_proteo: phosphate regulon sensor kinase PhoR
		c_000000000001_1111	5*10^-58	K02044	108.93	194.7	phosphonate transport system substrate-binding protein	PF12974.7	1e-59	Phosphonate-bd	ABC transporter, phosphonate, periplasmic substrate-binding protein	TIGR04553	2.6e-61	ABC_peri_selen: putative selenate ABC transporter periplasmic binding protein
		c_000000000001_1112	1.7*10^-164	K21023	614.83	546.4	diguanylate cyclase [EC:2.7.7.65]	PF00563.20	2.7e-65	EAL	EAL domain	TIGR00229	1.2e-43	sensory_box: PAS domain S-box protein
		c_000000000001_1113	3.6*10^-47	K09857	90.3	158.2	uncharacterized protein	PF03886.13	2.8e-39	ABC_trans_aux	ABC-type transport auxiliary lipoprotein component
		c_000000000001_1114	4*10^-146	K06192	126.53	485.1	paraquat-inducible protein B	PF02470.20	3.2e-33	MlaD	MlaD protein	TIGR04430	9.3e-15	OM_asym_MlaD: outer membrane lipid asymmetry maintenance protein MlaD
		c_000000000001_1115	2.2*10^-78	K03808	38.87	261.6	paraquat-inducible protein A	PF04403.13	3.3e-52	PqiA	Paraquat-inducible protein A	TIGR00155	1.2e-54	pqiA_fam: integral membrane protein, PqiA family
		c_000000000001_1116	2.7*10^-44	K03808	38.87	148.9	paraquat-inducible protein A	PF04403.13	6e-38	PqiA	Paraquat-inducible protein A	TIGR00155	2e-27	pqiA_fam: integral membrane protein, PqiA family
		c_000000000001_1118						PF11769.8	1.3e-40	DUF3313	Protein of unknown function (DUF3313)
		c_000000000001_1119						PF11742.8	3.6e-38	DUF3302	Protein of unknown function (DUF3302)
		c_000000000001_1120	1.9*10^-48	K15549	363.9	162	membrane fusion protein, multidrug efflux system	PF16576.5	3.5e-10	HlyD_D23	Barrel-sandwich domain of CusB or HlyD membrane-fusion	TIGR00998	5.7e-36	8a0101: efflux pump membrane protein
		c_000000000001_1121	5.3*10^-15	K10716	164.7	52	voltage-gated potassium channel	PF07885.16	3.9e-12	Ion_trans_2	Ion channel
		c_000000000001_1122	3.3*10^-45	K11105	287.7	151.6	cell volume regulation protein A	PF00999.21	9e-39	Na_H_Exchanger	Sodium/hydrogen exchanger family	TIGR00844	9.4e-14	c_cpa1: sodium/hydrogen antiporter
		c_000000000001_1123	2.2*10^-121	K18300	543.63	402.9	outer membrane protein, multidrug efflux system	PF02321.18	1.9e-44	OEP	Outer membrane efflux protein	TIGR01845	2.1e-96	outer_NodT: efflux transporter, outer membrane factor (OMF) lipoprotein, NodT family
		c_000000000001_1125						PF11964.8	1.5e-08	SpoIIAA-like	SpoIIAA-like
		c_000000000001_1126	1.5*10^-91	K19416	171.3	303.4	modulator of FtsH protease	PF01027.20	4.4e-39	Bax1-I	Inhibitor of apoptosis-promoting Bax1
		c_000000000001_1127	5.9*10^-166	K01875	74.9	550.4	seryl-tRNA synthetase [EC:6.1.1.11]	PF00587.25	1.1e-33	tRNA-synt_2b	tRNA synthetase class II core domain (G, H, P, S and T)	TIGR00414	8.3e-170	serS: serine--tRNA ligase
		c_000000000001_1128	1.1*10^-24	K09137	47.43	84.3	uncharacterized protein	PF02641.15	2e-16	DUF190	Uncharacterized ACR, COG1993
		c_000000000001_1129	4.9*10^-33	K06199	27.27	111.7	fluoride exporter	PF02537.15	6.5e-25	CRCB	CrcB-like protein, Camphor Resistance (CrcB)	TIGR00494	4.5e-30	crcB: protein CrcB
		c_000000000001_1130	8.9*10^-136	K08963	263.33	451	methylthioribose-1-phosphate isomerase [EC:5.3.1.23]	PF01008.17	5.2e-67	IF-2B	Initiation factor 2 subunit family	TIGR00512	3.3e-118	salvage_mtnA: S-methyl-5-thioribose-1-phosphate isomerase
		c_000000000001_1131	9*10^-186	K12960	397.37	616	5-methylthioadenosine/S-adenosylhomocysteine deaminase [EC:3.5.4.31 3.5.4.28]	PF01979.20	2.4e-74	Amidohydro_1	Amidohydrolase family	TIGR03314	2.1e-51	Se_ssnA: putative selenium metabolism protein SsnA
		c_000000000001_1132	1.8*10^-89	K00568	280.03	298.1	2-polyprenyl-6-hydroxyphenyl methylase / 3-demethylubiquinone-9 3-methyltransferase [EC:2.1.1.222 2.1.1.64]	PF13489.6	1.1e-26	Methyltransf_23	Methyltransferase domain	TIGR01983	3.5e-83	UbiG: 3-demethylubiquinone-9 3-O-methyltransferase
		c_000000000001_1133	4.3*10^-85	K22292	226.33	282	N-acetyl-D-muramate 6-phosphate phosphatase [EC:3.1.3.105]	PF13419.6	1.7e-33	HAD_2	Haloacid dehalogenase-like hydrolase	TIGR01449	5.4e-52	PGP_bact: phosphoglycolate phosphatase, bacterial
		c_000000000001_1134	9.1*10^-117	K09760	136.83	388.5	DNA recombination protein RmuC	PF02646.16	3.4e-97	RmuC	RmuC family
		c_000000000001_1135	1.6*10^-33	K00059	272.83	113.6	3-oxoacyl-[acyl-carrier protein] reductase [EC:1.1.1.100]	PF00106.25	1.4e-31	adh_short	short chain dehydrogenase	TIGR01963	1.1e-23	PHB_DH: 3-hydroxybutyrate dehydrogenase
		c_000000000001_1136	8.8*10^-164	K04487	292.97	544	cysteine desulfurase [EC:2.8.1.7]	PF00266.19	5.9e-81	Aminotran_5	Aminotransferase class-V	TIGR03402	6.4e-132	FeS_nifS: cysteine desulfurase NifS
		c_000000000001_1137	2.8*10^-95	K00640	109.53	316	serine O-acetyltransferase [EC:2.3.1.30]	PF00132.24	1.1e-14	Hexapep	Bacterial transferase hexapeptide (six repeats)	TIGR01172	4.2e-77	cysE: serine O-acetyltransferase
		c_000000000001_1138	9*10^-100	K15396	317.03	330.7	tRNA (cytidine32/uridine32-2'-O)-methyltransferase [EC:2.1.1.200]	PF00588.19	4.1e-36	SpoU_methylase	SpoU rRNA Methylase family	TIGR00050	6.4e-73	rRNA_methyl_1: RNA methyltransferase, TrmH family, group 1
		c_000000000001_1139	7.4*10^-97	K01092	205.37	322.5	myo-inositol-1(or 4)-monophosphatase [EC:3.1.3.25]	PF00459.25	1.3e-65	Inositol_P	Inositol monophosphatase family	TIGR02067	1.1e-48	his_9_HisN: histidinol-phosphatase
		c_000000000001_1140	9.5*10^-122	K03074	331.63	403.8	preprotein translocase subunit SecF	PF02355.16	2.4e-73	SecD_SecF	Protein export membrane protein	TIGR00966	1.6e-86	3a0501s07: protein-export membrane protein SecF
		c_000000000001_1141	1.8*10^-149	K03072	444.37	495.9	preprotein translocase subunit SecD	PF13721.6	7.6e-36	SecD-TM1	SecD export protein N-terminal TM region	TIGR01129	6.1e-146	secD: protein-export membrane protein SecD
		c_000000000001_1142	5.7*10^-34	K03210	36.3	114.9	preprotein translocase subunit YajC	PF02699.15	3.8e-27	YajC	Preprotein translocase subunit	TIGR00739	4.9e-27	yajC: preprotein translocase, YajC subunit
		c_000000000001_1143	1.2*10^-185	K00773	284.97	616.2	queuine tRNA-ribosyltransferase [EC:2.4.2.29]	PF01702.18	2.6e-151	TGT	Queuine tRNA-ribosyltransferase	TIGR00430	4.8e-167	Q_tRNA_tgt: tRNA-guanine transglycosylase
		c_000000000001_1144	1.2*10^-155	K07568	64.9	516.1	S-adenosylmethionine:tRNA ribosyltransferase-isomerase [EC:2.4.99.17]	PF02547.15	2.1e-130	Queuosine_synth	Queuosine biosynthesis protein	TIGR00113	5e-134	queA: S-adenosylmethionine:tRNA ribosyltransferase-isomerase
		c_000000000001_1145	5.9*10^-70	K03503	128.43	232.4	DNA polymerase V [EC:3.4.21.-]	PF00717.23	2.1e-13	Peptidase_S24	Peptidase S24-like	TIGR00498	1.8e-22	lexA: repressor LexA
		c_000000000001_1146	1.6*10^-101	K18336	520.97	336.1	2,4-diketo-3-deoxy-L-fuconate hydrolase [EC:3.7.1.-]	PF01557.18	3.5e-62	FAA_hydrolase	Fumarylacetoacetate (FAA) hydrolase family	TIGR02303	1.5e-45	HpaG-C-term: 4-hydroxyphenylacetate degradation bifunctional isomerase/decarboxylase, C-terminal subunit
		c_000000000001_1147						PF01124.18	1.8e-14	MAPEG	MAPEG family
		c_000000000001_1148	1.1*10^-37	K02016	98.87	127.2	iron complex transport system substrate-binding protein	PF01497.18	8.9e-25	Peripla_BP_2	Periplasmic binding protein	TIGR04281	1.1e-32	peripla_PGF_1: putative ABC transporter PGF-CTERM-modified substrate-binding protein
		c_000000000001_1149	4.2*10^-98	K02015	66.6	326.3	iron complex transport system permease protein	PF01032.18	3.5e-87	FecCD	FecCD transport family	TIGR03869	4.5e-58	F420-0_ABCperm: proposed F420-0 ABC transporter, permease protein
		c_000000000001_1150	8.2*10^-92	K02013	259.07	305.5	iron complex transport system ATP-binding protein [EC:7.2.2.-]	PF00005.27	8.2e-31	ABC_tran	ABC transporter	TIGR03873	2e-66	F420-0_ABC_ATP: proposed F420-0 ABC transporter, ATP-binding protein
		c_000000000001_1151	3.1*10^-174	K16092	439.3	578.6	vitamin B12 transporter	PF00593.24	1.9e-43	TonB_dep_Rec	TonB dependent receptor	TIGR01779	6.8e-165	TonB-B12: TonB-dependent vitamin B12 receptor
		c_000000000001_1152	6.6*10^-78	K07689	214.03	258.1	two-component system, NarL family, invasion response regulator UvrY	PF00072.24	1.9e-25	Response_reg	Response regulator receiver domain	TIGR02875	1e-15	spore_0_A: sporulation transcription factor Spo0A
		c_000000000001_1156	1.7*10^-163	K21023	614.83	543.1	diguanylate cyclase [EC:2.7.7.65]	PF00563.20	4.9e-70	EAL	EAL domain	TIGR00254	1.3e-41	GGDEF: diguanylate cyclase (GGDEF) domain
		c_000000000001_1157	6*10^-59	K13633	322.27	196.8	AraC family transcriptional regulator, transcriptional activator FtrA	PF12833.7	8.5e-19	HTH_18	Helix-turn-helix domain	TIGR04094	6.6e-15	adjacent_YSIRK: YSIRK-targeted surface antigen transcriptional regulator
		c_000000000001_1158						PF14026.6	1.3e-29	DUF4242	Protein of unknown function (DUF4242)
		c_000000000001_1159	1.5*10^-159	K14676	538.3	530.2	lysophospholipid hydrolase [EC:3.1.1.5]	PF01734.22	4.4e-28	Patatin	Patatin-like phospholipase	TIGR03896	9.7e-08	cyc_nuc_ocin: bacteriocin-type transport-associated protein
		c_000000000001_1160	4.6*10^-81	K17285	90.73	270.2	methanethiol oxidase [EC:1.8.3.4]	PF05694.11	8.4e-44	SBP56	56kDa selenium binding protein (SBP56)
		c_000000000001_1161	1.1*10^-32	K07152	58.7	110.9	protein SCO1	PF02630.14	1.8e-17	SCO1-SenC	SCO1/SenC
		c_000000000001_1162	1*10^-107	K00428	31.4	358.7	cytochrome c peroxidase [EC:1.11.1.5]	PF03150.14	8.6e-49	CCP_MauG	Di-haem cytochrome c peroxidase	TIGR04039	3.3e-75	MXAN_0977_Heme2: di-heme enzyme, MXAN_0977 family
		c_000000000001_1163	2.1*10^-222	K00121	647.93	738	S-(hydroxymethyl)glutathione dehydrogenase / alcohol dehydrogenase [EC:1.1.1.284 1.1.1.1]	PF00107.26	2.4e-25	ADH_zinc_N	Zinc-binding dehydrogenase	TIGR02818	6.9e-219	adh_III_F_hyde: S-(hydroxymethyl)glutathione dehydrogenase/class III alcohol dehydrogenase
		c_000000000001_1166	4.6*10^-141	K10945	122.03	467.6	methane/ammonia monooxygenase subunit B	PF04744.12	3.8e-138	Monooxygenase_B	Monooxygenase subunit B protein	TIGR03079	3.8e-129	CH4_NH3mon_ox_B: methane monooxygenase/ammonia monooxygenase, subunit B
		c_000000000001_1167	4.5*10^-93	K10944	177.07	308.2	methane/ammonia monooxygenase subunit A [EC:1.14.18.3 1.14.99.39]	PF02461.16	4e-89	AMO	Ammonia monooxygenase	TIGR03080	4e-85	CH4_NH3mon_ox_A: methane monooxygenase/ammonia monooxygenase, subunit A
		c_000000000001_1168	1.4*10^-96	K10946	139.2	319.9	methane/ammonia monooxygenase subunit C	PF04896.12	1.7e-90	AmoC	Ammonia monooxygenase/methane monooxygenase, subunit C	TIGR03078	1.3e-80	CH4_NH3mon_ox_C: methane monooxygenase/ammonia monooxygenase, subunit C
		c_000000000001_1170						PF03600.16	1.5e-58	CitMHS	Citrate transporter	TIGR00775	5.3e-133	NhaD: Na+/H+ antiporter, NhaD family
		c_000000000001_1171	8.4*10^-62	K03753	46.57	206.7	molybdopterin-guanine dinucleotide biosynthesis adapter protein	PF03205.14	3.9e-50	MobB	Molybdopterin guanine dinucleotide synthesis protein B	TIGR00176	2.4e-44	mobB: molybdopterin-guanine dinucleotide biosynthesis protein B
		c_000000000001_1172	3.6*10^-133	K03750	258.8	442.2	molybdopterin molybdotransferase [EC:2.10.1.1]	PF03453.17	3.1e-40	MoeA_N	MoeA N-terminal region (domain I and II)	TIGR00177	1.3e-34	molyb_syn: molybdenum cofactor synthesis domain
		c_000000000001_1173	9.5*10^-112	K12448	446.6	371	UDP-arabinose 4-epimerase [EC:5.1.3.5]	PF16363.5	6.9e-56	GDP_Man_Dehyd	GDP-mannose 4,6 dehydratase	TIGR01179	2.1e-136	galE: UDP-glucose 4-epimerase GalE
		c_000000000001_1175	1*10^-130	K19793	550.53	433	(5-formylfuran-3-yl)methyl phosphate transaminase [EC:2.6.1.108]	PF00155.21	9.5e-65	Aminotran_1_2	Aminotransferase class I and II	TIGR03540	2.8e-68	DapC_direct: LL-diaminopimelate aminotransferase
		c_000000000001_1176	1.5*10^-60	K06204	40.47	203.2	DnaK suppressor protein	PF01258.17	6.8e-12	zf-dskA_traR	Prokaryotic dksA/traR C4-type zinc finger	TIGR02420	7.6e-49	dksA: RNA polymerase-binding protein DksA
		c_000000000001_1177	1.3*10^-111	K01894	310.67	370.2	glutamyl-Q tRNA(Asp) synthetase [EC:6.1.1.-]	PF00749.21	8.6e-48	tRNA-synt_1c	tRNA synthetases class I (E and Q), catalytic domain	TIGR03838	3.8e-104	queuosine_YadB: glutamyl-queuosine tRNA(Asp) synthetase
		c_000000000001_1178	1.2*10^-16	K22881	59.33	58.5	polyhydroxyalkanoate synthase subunit PhaE	PF09712.10	2.1e-10	PHA_synth_III_E	Poly(R)-hydroxyalkanoic acid synthase subunit (PHA_synth_III_E)	TIGR01834	5e-10	PHA_synth_III_E: poly(R)-hydroxyalkanoic acid synthase, class III, PhaE subunit
		c_000000000001_1179	6.2*10^-85	K03821	155.07	283.5	polyhydroxyalkanoate synthase subunit PhaC [EC:2.3.1.-]	PF00561.20	5.4e-20	Abhydrolase_1	alpha/beta hydrolase fold	TIGR01836	4.2e-112	PHA_synth_III_C: poly(R)-hydroxyalkanoic acid synthase, class III, PhaC subunit
		c_000000000001_1181						PF09361.10	2.7e-17	Phasin_2	Phasin protein	TIGR01841	3.1e-10	phasin: phasin family protein
		c_000000000001_1182	5.1*10^-111	K00023	323.1	367.4	acetoacetyl-CoA reductase [EC:1.1.1.36]	PF13561.6	1.1e-61	adh_short_C2	Enoyl-(Acyl carrier protein) reductase	TIGR01829	9.4e-108	AcAcCoA_reduct: acetoacetyl-CoA reductase
		c_000000000001_1183	4*10^-100	K09861	38.6	332.8	uncharacterized protein	PF03883.14	2.4e-89	H2O2_YaaD	Peroxide stress protein YaaA
		c_000000000001_1185	0	K03580	168.23	1070.3	ATP-dependent helicase HepA [EC:3.6.4.-]	PF12137.8	2.8e-129	RapA_C	RNA polymerase recycling family C-terminal
		c_000000000001_1186	5.5*10^-87	K09773	266.93	289	[pyruvate, water dikinase]-phosphate phosphotransferase / [pyruvate, water dikinase] kinase [EC:2.7.4.28 2.7.11.33]	PF03618.14	2.5e-72	Kinase-PPPase	Kinase/pyrophosphorylase
		c_000000000001_1187	0	K01007	477.4	1124.5	pyruvate, water dikinase [EC:2.7.9.2]	PF01326.19	4.4e-119	PPDK_N	Pyruvate phosphate dikinase, PEP/pyruvate binding domain	TIGR01418	0	PEP_synth: phosphoenolpyruvate synthase
		c_000000000001_1188	5.5*10^-165	K00830	425.33	547.1	alanine-glyoxylate transaminase / serine-glyoxylate transaminase / serine-pyruvate transaminase [EC:2.6.1.44 2.6.1.45 2.6.1.51]	PF00266.19	3.3e-34	Aminotran_5	Aminotransferase class-V	TIGR03301	7.3e-55	PhnW-AepZ: 2-aminoethylphosphonate aminotransferase
		c_000000000001_1189	7.4*10^-82	K01613	45.13	272.9	phosphatidylserine decarboxylase [EC:4.1.1.65]	PF02666.15	4.8e-59	PS_Dcarbxylase	Phosphatidylserine decarboxylase	TIGR00163	7.9e-73	PS_decarb: phosphatidylserine decarboxylase
		c_000000000001_1190	1.9*10^-83	K08984	79.97	276	putative membrane protein	PF09997.9	4.3e-57	DUF2238	Predicted membrane protein (DUF2238)
		c_000000000001_1191	5.7*10^-118	K04568	299.8	391.2	elongation factor P--(R)-beta-lysine ligase [EC:6.3.1.-]	PF00152.20	1.3e-42	tRNA-synt_2	tRNA synthetases class II (D, K and N)	TIGR00462	3.8e-114	genX: EF-P lysine aminoacylase GenX
		c_000000000001_1192	2.4*10^-83	K02356	108.13	275.7	elongation factor P	PF09285.11	7.7e-26	Elong-fact-P_C	Elongation factor P, C-terminal	TIGR00038	2.8e-77	efp: translation elongation factor P
		c_000000000001_1193	3.3*10^-134	K19810	403.67	444.2	L-lysine 2,3-aminomutase [EC:5.4.3.-]					TIGR03821	3e-129	EFP_modif_epmB: EF-P beta-lysylation protein EpmB
		c_000000000001_1194	9.3*10^-67	K23127	148.77	222.7	cyclic-di-GMP-binding protein
		c_000000000001_1195	1.9*10^-158	K21025	433.37	525.9	multidomain signaling protein FimX	PF00563.20	5.9e-53	EAL	EAL domain	TIGR00254	9.7e-19	GGDEF: diguanylate cyclase (GGDEF) domain
		c_000000000001_1196						PF06189.12	4.5e-113	5-nucleotidase	5'-nucleotidase
		c_000000000001_1199	4*10^-111	K05820	179.43	368.9	MFS transporter, PPP family, 3-phenylpropionic acid transporter	PF12832.7	3.3e-72	MFS_1_like	MFS_1 like family	TIGR00902	1.5e-35	2A0127: MFS transporter, phenyl propionate permease (PPP) family
		c_000000000001_1200	3.4*10^-188	K01736	234.3	624.9	chorismate synthase [EC:4.2.3.5]	PF01264.21	1.8e-136	Chorismate_synt	Chorismate synthase	TIGR00033	1.8e-137	aroC: chorismate synthase
		c_000000000001_1201	4.4*10^-121	K07320	264.27	401.4	ribosomal protein L3 glutamine methyltransferase [EC:2.1.1.298]	PF05175.14	5.9e-21	MTS	Methyltransferase small domain	TIGR03533	2.1e-109	L3_gln_methyl: protein-(glutamine-N5) methyltransferase, ribosomal protein L3-specific
		c_000000000001_1202						PF08668.12	2.8e-40	HDOD	HDOD domain
		c_000000000001_1203						PF02120.16	1e-15	Flg_hook	Flagellar hook-length control protein FliK
		c_000000000001_1204	8.1*10^-34	K04061	107	114	flagellar biosynthesis protein	PF01312.19	6.7e-20	Bac_export_2	FlhB HrpN YscU SpaS Family	TIGR00789	1.4e-21	flhB_rel: FlhB domain protein
		c_000000000001_1205						PF10975.8	1.1e-17	DUF2802	Protein of unknown function (DUF2802)
		c_000000000001_1207	7.1*10^-38	K03408	100.33	127.8	purine-binding chemotaxis protein CheW	PF01584.19	1.8e-32	CheW	CheW-like domain
		c_000000000001_1209	4.5*10^-68	K03496	134.83	227.9	chromosome partitioning protein	PF13614.6	3.8e-50	AAA_31	AAA domain	TIGR03453	5.6e-31	partition_RepA: plasmid partitioning protein RepA
		c_000000000001_1210	4.8*10^-70	K02557	137.1	233.6	chemotaxis protein MotB	PF13677.6	7.1e-22	MotB_plug	Membrane MotB of proton-channel complex MotA/MotB	TIGR03350	2.2e-36	type_VI_ompA: type VI secretion system peptidoglycan-associated domain
		c_000000000001_1211	2.4*10^-87	K02556	73.77	290.3	chemotaxis protein MotA	PF01618.16	1.7e-29	MotA_ExbB	MotA/TolQ/ExbB proton channel family	TIGR03818	2.2e-25	MotA1: flagellar motor stator protein MotA
		c_000000000001_1212	7.5*10^-212	K03407	498.37	703.2	two-component system, chemotaxis family, sensor kinase CheA [EC:2.7.13.3]	PF01584.19	9.7e-24	CheW	CheW-like domain
		c_000000000001_1213	2.5*10^-60	K03414	44.57	201.6	chemotaxis protein CheZ	PF04344.13	1.4e-67	CheZ	Chemotaxis phosphatase, CheZ
		c_000000000001_1214	4.8*10^-49	K03413	138.33	164.6	two-component system, chemotaxis family, chemotaxis protein CheY	PF00072.24	7.7e-30	Response_reg	Response regulator receiver domain	TIGR02154	3.6e-23	PhoB: phosphate regulon transcriptional regulatory protein PhoB
		c_000000000001_1215	2.4*10^-85	K02405	187.87	284.7	RNA polymerase sigma factor for flagellar operon FliA	PF04542.14	9.1e-17	Sigma70_r2	Sigma-70 region 2	TIGR02479	4.4e-74	FliA_WhiG: RNA polymerase sigma factor, FliA/WhiG family
		c_000000000001_1216	1.1*10^-106	K04562	199.77	354.2	flagellar biosynthesis protein FlhG	PF10609.9	4e-20	ParA	NUBPL iron-transfer P-loop NTPase	TIGR01969	1e-42	minD_arch: cell division ATPase MinD
		c_000000000001_1217	2.1*10^-134	K02404	163.9	447	flagellar biosynthesis protein FlhF	PF00448.22	4.9e-37	SRP54	SRP54-type protein, GTPase domain	TIGR03499	4.2e-80	FlhF: flagellar biosynthesis protein FlhF
		c_000000000001_1218	0	K02400	740.77	1025.4	flagellar biosynthesis protein FlhA	PF00771.20	5.4e-271	FHIPEP	FHIPEP family	TIGR01398	1.5e-271	FlhA: flagellar biosynthesis protein FlhA
		c_000000000001_1219	1.5*10^-138	K02401	363.6	459.6	flagellar biosynthetic protein FlhB	PF01312.19	2.3e-119	Bac_export_2	FlhB HrpN YscU SpaS Family	TIGR00328	3.9e-121	flhB: flagellar biosynthetic protein FlhB
		c_000000000001_1220	6.9*10^-76	K02421	168.33	252.5	flagellar biosynthetic protein FliR	PF01311.20	6e-65	Bac_export_1	Bacterial export proteins, family 1	TIGR01400	1.6e-69	fliR: flagellar biosynthetic protein FliR
		c_000000000001_1221	8.6*10^-32	K02420	85.33	106.3	flagellar biosynthetic protein FliQ	PF01313.19	1.1e-29	Bac_export_3	Bacterial export proteins, family 3	TIGR01402	9.8e-30	fliQ: flagellar biosynthetic protein FliQ
		c_000000000001_1222	7.3*10^-123	K02419	284.7	408.3	flagellar biosynthetic protein FliP	PF00813.20	1.4e-80	FliP	FliP family	TIGR01103	1.8e-85	fliP: flagellar biosynthetic protein FliP
		c_000000000001_1223	4.2*10^-25	K02418	23.67	85.8	flagellar protein FliO/FliZ	PF04347.13	2.1e-15	FliO	Flagellar biosynthesis protein, FliO	TIGR03500	1.1e-17	FliO_TIGR: flagellar biosynthetic protein FliO
		c_000000000001_1224	3.3*10^-48	K02417	66.4	161.5	flagellar motor switch protein FliN/FliY	PF01052.20	2.1e-25	FliMN_C	Type III flagellar switch regulator (C-ring) FliN C-term	TIGR02480	2.6e-32	fliN: flagellar motor switch protein FliN
		c_000000000001_1225	1.3*10^-107	K02416	109.53	357.4	flagellar motor switch protein FliM	PF02154.15	9e-72	FliM	Flagellar motor switch protein FliM	TIGR01397	4.5e-104	fliM_switch: flagellar motor switch protein FliM
		c_000000000001_1226	1.5*10^-37	K02415	34.67	127.1	flagellar FliL protein	PF03748.14	3e-23	FliL	Flagellar basal body-associated protein FliL
		c_000000000001_1227	2.5*10^-46	K02414	57.53	156.5	flagellar hook-length control protein FliK	PF02120.16	2.6e-22	Flg_hook	Flagellar hook-length control protein FliK
		c_000000000001_1228	3.2*10^-49	K06076	54.43	165.1	long-chain fatty acid transport protein	PF03349.16	4.3e-25	Toluene_X	Outer membrane protein transport protein (OMPP1/FadL/TodX)
		c_000000000001_1229	2.8*10^-89	K03802	326.03	298	cyanophycin synthetase [EC:6.3.2.29 6.3.2.30]					TIGR02068	7.6e-57	cya_phycin_syn: cyanophycin synthetase
		c_000000000001_1230	4.7*10^-39	K01750	399	131.6	ornithine cyclodeaminase [EC:4.3.1.12]	PF02423.15	3.6e-29	OCD_Mu_crystall	Ornithine cyclodeaminase/mu-crystallin family	TIGR02371	1.3e-20	ala_DH_arch: alanine dehydrogenase
		c_000000000001_1231	0	K11942	838.73	1856.1	isobutyryl-CoA mutase [EC:5.4.99.13]	PF01642.22	1.6e-138	MM_CoA_mutase	Methylmalonyl-CoA mutase	TIGR00641	1.3e-112	acid_CoA_mut_N: methylmalonyl-CoA mutase N-terminal domain
		c_000000000001_1232	5.7*10^-193	K01896	925.63	640	medium-chain acyl-CoA synthetase [EC:6.2.1.2]	PF00501.28	2.2e-85	AMP-binding	AMP-binding enzyme	TIGR02188	1.7e-91	Ac_CoA_lig_AcsA: acetate--CoA ligase
		c_000000000001_1233	1.1*10^-186	K01939	72.2	619.1	adenylosuccinate synthase [EC:6.3.4.4]	PF00709.21	2.6e-176	Adenylsucc_synt	Adenylosuccinate synthetase	TIGR00184	1.2e-179	purA: adenylosuccinate synthase
		c_000000000001_1234	5.3*10^-113	K02502	254.9	375.5	ATP phosphoribosyltransferase regulatory subunit	PF13393.6	2.1e-106	tRNA-synt_His	Histidyl-tRNA synthetase	TIGR00443	3.9e-87	hisZ_biosyn_reg: ATP phosphoribosyltransferase, regulatory subunit
		c_000000000001_1235	1.1*10^-20	K09937	43.83	70.8	uncharacterized protein	PF09838.9	4.3e-20	DUF2065	Uncharacterized protein conserved in bacteria (DUF2065)
		c_000000000001_1236	6.1*10^-118	K04087	199.67	391	modulator of FtsH protease HflC	PF01145.25	1.5e-31	Band_7	SPFH domain / Band 7 family	TIGR01932	1.1e-83	hflC: HflC protein
		c_000000000001_1237	5.4*10^-152	K04088	175.2	503.8	modulator of FtsH protease HflK	PF01145.25	2.3e-24	Band_7	SPFH domain / Band 7 family	TIGR01933	3.4e-97	hflK: HflK protein
		c_000000000001_1238	3.5*10^-175	K03665	110.07	581.6	GTPase	PF13167.6	2.8e-31	GTP-bdg_N	GTP-binding GTPase N-terminal	TIGR03156	2.4e-153	GTP_HflX: GTP-binding protein HflX
		c_000000000001_1239	1.9*10^-42	K03666	18.93	142.3	host factor-I protein	PF17209.3	1.4e-31	Hfq	Hfq protein	TIGR02383	1.1e-29	Hfq: RNA chaperone Hfq
		c_000000000001_1240	2.3*10^-113	K00791	177.33	376.3	tRNA dimethylallyltransferase [EC:2.5.1.75]	PF01715.17	1.3e-84	IPPT	IPP transferase	TIGR00174	6.3e-103	miaA: tRNA dimethylallyltransferase
		c_000000000001_1241	1.1*10^-227	K03572	415.47	754.6	DNA mismatch repair protein MutL	PF08676.11	1.1e-48	MutL_C	MutL C terminal dimerisation domain	TIGR00585	9.1e-97	mutl: DNA mismatch repair protein MutL
		c_000000000001_1242	1.4*10^-72	K01448	29.4	242.1	N-acetylmuramoyl-L-alanine amidase [EC:3.5.1.28]	PF01520.18	1.2e-48	Amidase_3	N-acetylmuramoyl-L-alanine amidase	TIGR02883	1e-32	spore_cwlD: N-acetylmuramoyl-L-alanine amidase CwlD
		c_000000000001_1243	5.2*10^-47	K06925	41.2	157.8	tRNA threonylcarbamoyladenosine biosynthesis protein TsaE	PF02367.17	6.8e-39	TsaE	Threonylcarbamoyl adenosine biosynthesis protein TsaE	TIGR00150	9.7e-49	T6A_YjeE: tRNA threonylcarbamoyl adenosine modification protein YjeE
		c_000000000001_1244	4.3*10^-161	K17758	208.97	534.7	ADP-dependent NAD(P)H-hydrate dehydratase [EC:4.2.1.136]	PF01256.17	5.7e-62	Carb_kinase	Carbohydrate kinase	TIGR00196	6.7e-73	yjeF_cterm: YjeF family C-terminal domain
		c_000000000001_1245	5.6*10^-161	K18979	79.87	534.1	epoxyqueuosine reductase [EC:1.17.99.6]	PF08331.10	1.5e-23	DUF1730	Domain of unknown function (DUF1730)	TIGR00276	1.8e-153	TIGR00276: epoxyqueuosine reductase
		c_000000000001_1246	8*10^-66	K03406	59.27	220.4	methyl-accepting chemotaxis protein	PF00015.21	6.9e-37	MCPsignal	Methyl-accepting chemotaxis protein (MCP) signalling domain
		c_000000000001_1247	5.4*10^-90	K13288	57.33	299	oligoribonuclease [EC:3.1.-.-]	PF00929.24	2.6e-34	RNase_T	Exonuclease
		c_000000000001_1248	3.6*10^-146	K06013	130.13	485.9	STE24 endopeptidase [EC:3.4.24.84]	PF16491.5	3.3e-55	Peptidase_M48_N	CAAX prenyl protease N-terminal, five membrane helices
		c_000000000001_1250	2.9*10^-97	K06949	74.7	323.4	ribosome biogenesis GTPase / thiamine phosphate phosphatase [EC:3.6.1.- 3.1.3.100]	PF03193.16	1.2e-51	RsgA_GTPase	RsgA GTPase	TIGR00157	1.5e-76	TIGR00157: ribosome small subunit-dependent GTPase A
		c_000000000001_1251	3.9*10^-52	K02503	90.73	174.6	histidine triad (HIT) family protein	PF01230.23	1.7e-26	HIT	HIT domain
		c_000000000001_1252	6.6*10^-95	K06187	70.87	315.7	recombination protein RecR	PF13662.6	9.2e-25	Toprim_4	Toprim domain	TIGR00615	5.7e-76	recR: recombination protein RecR
		c_000000000001_1253	3.4*10^-44	K09747	24.83	147.7	uncharacterized protein	PF02575.16	6.4e-34	YbaB_DNA_bd	YbaB/EbfC DNA-binding family	TIGR00103	6.5e-34	DNA_YbaB_EbfC: DNA-binding protein, YbaB/EbfC family
		c_000000000001_1254	1.4*10^-174	K02343	230.77	579.2	DNA polymerase III subunit gamma/tau [EC:2.7.7.7]	PF13177.6	2.3e-44	DNA_pol3_delta2	DNA polymerase III, delta subunit	TIGR02397	2.3e-126	dnaX_nterm: DNA polymerase III, subunit gamma and tau
		c_000000000001_1255	4*10^-102	K06178	257.93	338.9	23S rRNA pseudouridine2605 synthase [EC:5.4.99.22]	PF00849.22	4.3e-15	PseudoU_synth_2	RNA pseudouridylate synthase	TIGR00093	1e-50	TIGR00093: pseudouridine synthase
		c_000000000001_1256	7.7*10^-85	K06024	44.8	282.4	segregation and condensation protein B	PF04079.16	1.8e-53	SMC_ScpB	Segregation and condensation complex subunit ScpB	TIGR00281	1.8e-38	TIGR00281: segregation and condensation protein B
		c_000000000001_1257	1.6*10^-76	K05896	44.8	255.6	segregation and condensation protein A	PF02616.14	4e-34	SMC_ScpA	Segregation and condensation protein ScpA
		c_000000000001_1258	2.7*10^-163	K00873	46.07	542.6	pyruvate kinase [EC:2.7.1.40]	PF00224.21	3.9e-117	PK	Pyruvate kinase, barrel domain	TIGR01064	7.7e-163	pyruv_kin: pyruvate kinase
		c_000000000001_1259	3.6*10^-44	K09913	71.87	146.4	purine/pyrimidine-nucleoside phosphorylase [EC:2.4.2.1 2.4.2.2]	PF06865.11	8e-39	Ppnp	Pyrimidine/purine nucleoside phosphorylase
		c_000000000001_1260	3.7*10^-125	K01867	129.9	416.4	tryptophanyl-tRNA synthetase [EC:6.1.1.2]	PF00579.25	6.8e-64	tRNA-synt_1b	tRNA synthetases class I (W and Y)	TIGR00233	1.9e-86	trpS: tryptophan--tRNA ligase
		c_000000000001_1261	7.2*10^-19	K06402	98.83	65.3	stage IV sporulation protein FB [EC:3.4.24.-]	PF02163.22	1.7e-09	Peptidase_M50	Peptidase family M50
		c_000000000001_1262	1.5*10^-30	K07566	93	103.8	L-threonylcarbamoyladenylate synthase [EC:2.7.7.87]	PF01300.18	2.2e-40	Sua5_yciO_yrdC	Telomere recombination	TIGR00057	1.1e-59	TIGR00057: tRNA threonylcarbamoyl adenosine modification protein, Sua5/YciO/YrdC/YwlC family
		c_000000000001_1263	8*10^-75	K14742	86.3	249.4	tRNA threonylcarbamoyladenosine biosynthesis protein TsaB	PF00814.25	1.8e-28	Peptidase_M22	Glycoprotease family	TIGR03725	1.3e-58	T6A_YeaZ: tRNA threonylcarbamoyl adenosine modification protein YeaZ
		c_000000000001_1264	8.3*10^-218	K03722	255.77	722.8	ATP-dependent DNA helicase DinG [EC:3.6.4.12]	PF13307.6	1.7e-37	Helicase_C_2	Helicase C-terminal domain	TIGR01407	3.4e-108	dinG_rel: putative DnaQ family exonuclease/DinG family helicase
		c_000000000001_1266	4.7*10^-08	K02656	103.37	29.6	type IV pilus assembly protein PilF
		c_000000000001_1267	8.8*10^-303	K05365	652.7	1003.5	penicillin-binding protein 1B [EC:2.4.1.129 3.4.16.4]	PF00912.22	1.4e-57	Transgly	Transglycosylase	TIGR02071	2.9e-263	PBP_1b: penicillin-binding protein 1B
		c_000000000001_1268	1*10^-11	K20964	882.57	40.6	c-di-GMP phosphodiesterase [EC:3.1.4.52]	PF00563.20	2.4e-08	EAL	EAL domain
		c_000000000001_1269	7.6*10^-100	K21023	614.83	332.5	diguanylate cyclase [EC:2.7.7.65]	PF00563.20	2e-51	EAL	EAL domain	TIGR00254	9e-34	GGDEF: diguanylate cyclase (GGDEF) domain
		c_000000000001_1270	7.1*10^-11	K07181	420.27	38.7	c-di-GMP phosphodiesterase [EC:3.1.4.52]	PF08668.12	7.9e-61	HDOD	HDOD domain
		c_000000000001_1271	6.6*10^-14	K07008	194.17	48.7	gamma-glutamyl hercynylcysteine S-oxide hydrolase [EC:3.5.1.118]	PF13230.6	5e-108	GATase_4	Glutamine amidotransferases class-II	TIGR03442	3.7e-08	TIGR03442: ergothioneine biosynthesis protein EgtC
		c_000000000001_1274	3.4*10^-104	K01772	56.4	346.7	protoporphyrin/coproporphyrin ferrochelatase [EC:4.99.1.1 4.99.1.9]	PF00762.19	2e-107	Ferrochelatase	Ferrochelatase	TIGR00109	4.6e-95	hemH: ferrochelatase
		c_000000000001_1275	3.4*10^-97	K01495	41.8	322.3	GTP cyclohydrolase IA [EC:3.5.4.16]	PF01227.22	4.4e-76	GTP_cyclohydroI	GTP cyclohydrolase I	TIGR00063	6.1e-77	folE: GTP cyclohydrolase I
		c_000000000001_1276	1.2*10^-151	K05539	202.03	503	tRNA-dihydrouridine synthase A [EC:1.-.-.-]	PF01207.17	6.5e-88	Dus	Dihydrouridine synthase (Dus)	TIGR00742	1.1e-138	yjbN: tRNA dihydrouridine synthase A
		c_000000000001_1277	3.1*10^-11	K14986	393.87	39.8	two-component system, LuxR family, sensor kinase FixL [EC:2.7.13.3]	PF13426.7	8.3e-08	PAS_9	PAS domain	TIGR00229	1.5e-11	sensory_box: PAS domain S-box protein
		c_000000000001_1278	4.1*10^-193	K20509	214.3	640.1	carboxybiotin decarboxylase [EC:7.2.4.1]	PF03977.13	8.3e-157	OAD_beta	Na+-transporting oxaloacetate decarboxylase beta subunit	TIGR01109	1.3e-164	Na_pump_decarbB: sodium ion-translocating decarboxylase, beta subunit
		c_000000000001_1279	3.1*10^-253	K01571	791.73	838.6	oxaloacetate decarboxylase (Na+ extruding) subunit alpha [EC:7.2.4.2]	PF02436.18	7.1e-58	PYC_OADA	Conserved carboxylase domain	TIGR01108	2.9e-256	oadA: oxaloacetate decarboxylase alpha subunit
		c_000000000001_1280	3.4*10^-20	K01573	53.33	69.8	oxaloacetate decarboxylase (Na+ extruding) subunit gamma	PF04277.13	2.4e-11	OAD_gamma	Oxaloacetate decarboxylase, gamma chain	TIGR01195	3.9e-13	oadG_fam: sodium pump decarboxylases, gamma subunit
		c_000000000001_1281	1.4*10^-28	K02413	35.57	97.6	flagellar FliJ protein	PF02050.16	5.1e-23	FliJ	Flagellar FliJ protein	TIGR02473	6e-25	flagell_FliJ: flagellar export protein FliJ
		c_000000000001_1282	5.4*10^-214	K02412	628.07	709.1	flagellum-specific ATP synthase [EC:7.4.2.8]	PF00006.25	2.2e-75	ATP-synt_ab	ATP synthase alpha/beta family, nucleotide-binding domain	TIGR03496	1.4e-191	FliI_clade1: flagellar protein export ATPase FliI
		c_000000000001_1283	9.7*10^-49	K02411	77.33	164.2	flagellar assembly protein FliH	PF02108.16	1.5e-36	FliH	Flagellar assembly protein FliH	TIGR03825	2.1e-16	FliH_bacil: flagellar assembly protein FliH
		c_000000000001_1284	8.7*10^-101	K02410	57.17	335.4	flagellar motor switch protein FliG	PF14842.6	3.4e-41	FliG_N	FliG N-terminal domain	TIGR00207	5.5e-100	fliG: flagellar motor switch protein FliG
		c_000000000001_1285	2.9*10^-168	K02409	129.57	558.3	flagellar M-ring protein FliF	PF01514.17	5.4e-67	YscJ_FliF	Secretory protein of YscJ/FliF family	TIGR00206	7.5e-99	fliF: flagellar M-ring protein FliF
		c_000000000001_1286	2.2*10^-33	K02408	33.03	112.9	flagellar hook-basal body complex protein FliE	PF02049.18	7.3e-28	FliE	Flagellar hook-basal body complex protein FliE	TIGR00205	7.9e-23	fliE: flagellar hook-basal body complex protein FliE
		c_000000000001_1287	2.6*10^-183	K10943	542.53	607.4	two-component system, response regulator FlrC	PF00158.26	3.2e-67	Sigma54_activat	Sigma-54 interaction domain	TIGR01818	5.7e-118	ntrC: nitrogen regulation protein NR(I)
		c_000000000001_1288	3.7*10^-114	K10942	301.43	378.8	two-component system, sensor histidine kinase FlrB [EC:2.7.13.3]	PF02518.26	2.5e-19	HATPase_c	Histidine kinase-, DNA gyrase B-, and HSP90-like ATPase	TIGR02966	2.9e-26	phoR_proteo: phosphate regulon sensor kinase PhoR
		c_000000000001_1289	1.3*10^-181	K10941	467.73	601.7	sigma-54 dependent transcriptional regulator, flagellar regulatory protein	PF00158.26	8.7e-73	Sigma54_activat	Sigma-54 interaction domain	TIGR01817	5.7e-113	nifA: Nif-specific regulatory protein
		c_000000000001_1290	6.1*10^-98	K03699	311.17	325.8	putative hemolysin	PF01595.20	9.2e-45	DUF21	Cyclin M transmembrane N-terminal domain	TIGR03520	1.2e-63	GldE: gliding motility-associated protein GldE
		c_000000000001_1291	1.9*10^-08	K21397	344.9	30.1	ABC transport system ATP-binding/permease protein	PF16697.5	8.1e-10	Yop-YscD_cpl	Inner membrane component of T3SS, cytoplasmic domain
		c_000000000001_1292						PF07238.14	1.1e-11	PilZ	PilZ domain
		c_000000000001_1293	1.3*10^-196	K04485	136.67	651.6	DNA repair protein RadA/Sms	PF06745.13	5e-18	ATPase	KaiC	TIGR00416	3.4e-189	sms: DNA repair protein RadA
		c_000000000001_1294	1.1*10^-128	K01775	89.17	427.5	alanine racemase [EC:5.1.1.1]	PF01168.20	1.7e-62	Ala_racemase_N	Alanine racemase, N-terminal domain	TIGR00492	3.9e-113	alr: alanine racemase
		c_000000000001_1295	6.8*10^-198	K02314	116.63	656	replicative DNA helicase [EC:3.6.4.12]	PF03796.15	3.6e-116	DnaB_C	DnaB-like helicase C terminal domain	TIGR00665	2.3e-180	DnaB: replicative DNA helicase
		c_000000000001_1296	4.3*10^-50	K02939	55.83	168.2	large subunit ribosomal protein L9	PF03948.14	5.3e-25	Ribosomal_L9_C	Ribosomal protein L9, C-terminal domain	TIGR00158	1.5e-46	L9: ribosomal protein bL9
		c_000000000001_1297						PF09991.9	6.4e-11	DUF2232	Predicted membrane protein (DUF2232)
		c_000000000001_1298	5.4*10^-26	K02963	73.53	89.1	small subunit ribosomal protein S18	PF01084.20	2.7e-23	Ribosomal_S18	Ribosomal protein S18	TIGR00165	2.3e-32	S18: ribosomal protein bS18
		c_000000000001_1299	2*10^-42	K02990	25.87	142.8	small subunit ribosomal protein S6	PF01250.17	3.3e-27	Ribosomal_S6	Ribosomal protein S6	TIGR00166	4.6e-34	S6: ribosomal protein bS6
		c_000000000001_1300						PF14317.6	7.3e-10	YcxB	YcxB-like protein
		c_000000000001_1301	8.1*10^-95	K03218	219.03	315.1	23S rRNA (guanosine2251-2'-O)-methyltransferase [EC:2.1.1.185]	PF00588.19	4.9e-40	SpoU_methylase	SpoU rRNA Methylase family	TIGR00186	2e-74	rRNA_methyl_3: RNA methyltransferase, TrmH family, group 3
		c_000000000001_1302	1.4*10^-280	K12573	475.93	930.4	ribonuclease R [EC:3.1.13.1]	PF00773.19	7.9e-101	RNB	RNB domain	TIGR02063	3.8e-253	RNase_R: ribonuclease R
		c_000000000001_1303	2.9*10^-197	K02474	464.7	652.9	UDP-N-acetyl-D-galactosamine dehydrogenase [EC:1.1.1.-]	PF00984.19	5e-26	UDPG_MGDP_dh	UDP-glucose/GDP-mannose dehydrogenase family, central domain	TIGR03026	5.1e-108	NDP-sugDHase: nucleotide sugar dehydrogenase
		c_000000000001_1304	1.6*10^-94	K15866	287.8	314.5	2-(1,2-epoxy-1,2-dihydrophenyl)acetyl-CoA isomerase [EC:5.3.3.18]	PF00378.20	6.8e-56	ECH_1	Enoyl-CoA hydratase/isomerase	TIGR02280	5.1e-59	PaaB1: phenylacetate degradation probable enoyl-CoA hydratase PaaB
		c_000000000001_1305	9.9*10^-145	K01897	455.37	481	long-chain acyl-CoA synthetase [EC:6.2.1.3]	PF00501.28	4.6e-107	AMP-binding	AMP-binding enzyme	TIGR03205	1.3e-93	pimA: dicarboxylate--CoA ligase PimA
		c_000000000001_1306	2.4*10^-156	K00632	506.4	518.2	acetyl-CoA acyltransferase [EC:2.3.1.16]	PF00108.23	5e-67	Thiolase_N	Thiolase, N-terminal domain	TIGR01930	2.4e-132	AcCoA-C-Actrans: acetyl-CoA C-acyltransferase
		c_000000000001_1307	1.7*10^-105	K07516	723.8	351.3	3-hydroxyacyl-CoA dehydrogenase [EC:1.1.1.35]	PF02737.18	1.4e-44	3HCDH_N	3-hydroxyacyl-CoA dehydrogenase, NAD binding domain	TIGR02437	1.3e-49	FadB: fatty oxidation complex, alpha subunit FadB
		c_000000000001_1308	4.9*10^-208	K20035	791.03	689.8	3-(methylthio)propanoyl-CoA dehydrogenase [EC:1.3.8.-]	PF12806.7	1.2e-29	Acyl-CoA_dh_C	Acetyl-CoA dehydrogenase C-terminal like	TIGR03207	4.4e-17	cyc_hxne_CoA_dh: cyclohexanecarboxyl-CoA dehydrogenase
		c_000000000001_1309	2.1*10^-27	K02237	75.93	93.7	competence protein ComEA	PF12836.7	2.7e-21	HHH_3	Helix-hairpin-helix motif	TIGR00426	1.1e-25	TIGR00426: competence protein ComEA helix-hairpin-helix repeat region
		c_000000000001_1310	2.8*10^-115	K19804	135.97	382.8	lipopolysaccharide assembly protein B	PF18073.1	3.2e-08	Rubredoxin_2	Rubredoxin metal binding domain	TIGR02917	2.6e-14	PEP_TPR_lipo: putative PEP-CTERM system TPR-repeat lipoprotein
		c_000000000001_1311	1.6*10^-17	K08992	29.6	60.8	lipopolysaccharide assembly protein A	PF06305.11	7.9e-13	LapA_dom	Lipopolysaccharide assembly protein A domain
		c_000000000001_1312	7.7*10^-47	K05788	121.7	156.5	integration host factor subunit beta	PF00216.21	5e-27	Bac_DNA_binding	Bacterial DNA-binding protein	TIGR00988	5.5e-45	hip: integration host factor, beta subunit
		c_000000000001_1313	5.9*10^-152	K02945	147.67	504.4	small subunit ribosomal protein S1	PF00575.23	6.3e-88	S1	S1 RNA binding domain	TIGR00717	1.1e-207	rpsA: ribosomal protein bS1
		c_000000000001_1314	5.3*10^-86	K00945	114.93	286.6	CMP/dCMP kinase [EC:2.7.4.25]	PF02224.18	4.6e-70	Cytidylate_kin	Cytidylate kinase	TIGR00017	3.3e-76	cmk: cytidylate kinase
		c_000000000001_1315	8.9*10^-196	K00220	603.47	649.2	cyclohexadieny/prephenate dehydrogenase [EC:1.3.1.43 1.3.1.12]	PF00275.20	3.1e-119	EPSP_synthase	EPSP synthase (3-phosphoshikimate 1-carboxyvinyltransferase)	TIGR01356	4.7e-128	aroA: 3-phosphoshikimate 1-carboxyvinyltransferase
		c_000000000001_1316	1.1*10^-109	K00220	603.47	364.7	cyclohexadieny/prephenate dehydrogenase [EC:1.3.1.43 1.3.1.12]	PF02153.17	2.2e-71	PDH	Prephenate dehydrogenase
		c_000000000001_1317	1.1*10^-116	K00817	291.9	388	histidinol-phosphate aminotransferase [EC:2.6.1.9]	PF00155.21	2.1e-54	Aminotran_1_2	Aminotransferase class I and II	TIGR01141	2.7e-104	hisC: histidinol-phosphate transaminase
		c_000000000001_1318	2.3*10^-156	K14170	363.8	518.8	chorismate mutase / prephenate dehydratase [EC:5.4.99.5 4.2.1.51]	PF00800.18	8.8e-64	PDT	Prephenate dehydratase	TIGR01807	1.7e-26	CM_P2: chorismate mutase
		c_000000000001_1319	3.2*10^-101	K00058	329.4	336.6	D-3-phosphoglycerate dehydrogenase / 2-oxoglutarate reductase [EC:1.1.1.95 1.1.1.399]	PF02826.19	2e-37	2-Hacid_dh_C	D-isomer specific 2-hydroxyacid dehydrogenase, NAD binding domain	TIGR01327	8e-74	PGDH: phosphoglycerate dehydrogenase
		c_000000000001_1320	5.4*10^-170	K00831	116.3	563.2	phosphoserine aminotransferase [EC:2.6.1.52]	PF00266.19	7.9e-63	Aminotran_5	Aminotransferase class-V	TIGR01364	2.5e-158	serC_1: phosphoserine transaminase
		c_000000000001_1321	0	K02469	1034.5	1405.2	DNA gyrase subunit A [EC:5.6.2.2]	PF00521.20	6.4e-151	DNA_topoisoIV	DNA gyrase/topoisomerase IV, subunit A	TIGR01063	0	gyrA: DNA gyrase, A subunit
		c_000000000001_1322	3.7*10^-61	K13590	243.6	204.9	diguanylate cyclase [EC:2.7.7.65]	PF00990.21	8.2e-45	GGDEF	Diguanylate cyclase, GGDEF domain	TIGR00254	4.9e-52	GGDEF: diguanylate cyclase (GGDEF) domain
		c_000000000001_1323	0	K01972	101.83	1043	DNA ligase (NAD+) [EC:6.5.1.2]	PF01653.18	2.4e-124	DNA_ligase_aden	NAD-dependent DNA ligase adenylation domain	TIGR00575	4.6e-258	dnlj: DNA ligase, NAD-dependent
		c_000000000001_1324	2.5*10^-42	K03528	72.77	142.6	cell division protein ZipA	PF04354.13	7.9e-34	ZipA_C	ZipA, C-terminal FtsZ-binding domain	TIGR02205	2.8e-28	septum_zipA: cell division protein ZipA
		c_000000000001_1325	5*10^-291	K03529	586.17	965.7	chromosome segregation protein	PF02463.19	5.7e-61	SMC_N	RecF/RecN/SMC N terminal domain	TIGR02168	0	SMC_prok_B: chromosome segregation protein SMC
		c_000000000001_1326	5.4*10^-62	K09457	108.6	205.9	7-cyano-7-deazaguanine reductase [EC:1.7.1.13]	PF14489.6	2.7e-33	QueF	QueF-like protein	TIGR03139	5e-52	QueF-II: 7-cyano-7-deazaguanine reductase
		c_000000000001_1328	4.7*10^-226	K04079	41.97	749.9	molecular chaperone HtpG	PF00183.18	2.5e-129	HSP90	Hsp90 protein
		c_000000000001_1329	1.3*10^-08	K07181	420.27	31.2	c-di-GMP phosphodiesterase [EC:3.1.4.52]	PF08668.12	6.8e-46	HDOD	HDOD domain
		c_000000000001_1330						PF13682.6	1e-08	CZB	Chemoreceptor zinc-binding domain
		c_000000000001_1331	7.8*10^-59	K07124	217	196.7	uncharacterized protein	PF00106.25	3.6e-51	adh_short	short chain dehydrogenase	TIGR01830	1.1e-36	3oxo_ACP_reduc: 3-oxoacyl-[acyl-carrier-protein] reductase
		c_000000000001_1332	2.7*10^-195	K03544	134.43	647.3	ATP-dependent Clp protease ATP-binding subunit ClpX	PF07724.14	2.7e-47	AAA_2	AAA domain (Cdc48 subfamily)	TIGR00382	4.8e-201	clpX: ATP-dependent Clp protease, ATP-binding subunit ClpX
		c_000000000001_1333	2.5*10^-110	K01358	41.3	366.7	ATP-dependent Clp protease, protease subunit [EC:3.4.21.92]	PF00574.23	4.7e-87	CLP_protease	Clp protease	TIGR00493	1e-104	clpP: ATP-dependent Clp endopeptidase, proteolytic subunit ClpP
		c_000000000001_1334	5.5*10^-119	K03545	62.9	395.7	trigger factor	PF05697.13	7.7e-40	Trigger_N	Bacterial trigger factor protein (TF)	TIGR00115	2.1e-128	tig: trigger factor
		c_000000000001_1335	3.5*10^-19	K07052	24.23	66.1	uncharacterized protein	PF02517.16	1.3e-11	CPBP	CPBP intramembrane metalloprotease
		c_000000000001_1337	4*10^-262	K04759	109.2	869.3	ferrous iron transport protein B	PF02421.18	5.1e-60	FeoB_N	Ferrous iron transport protein B	TIGR00437	1.6e-185	feoB: ferrous iron transport protein B
		c_000000000001_1338	9*10^-12	K10123	72.5	42.3	putative ferrous iron transport protein C	PF09012.10	3.3e-19	FeoC	FeoC like transcriptional regulator
		c_000000000001_1339	4.5*10^-103	K03736	210.43	341.6	ethanolamine ammonia-lyase small subunit [EC:4.3.1.7]	PF05985.11	1.9e-85	EutC	Ethanolamine ammonia-lyase light chain (EutC)
		c_000000000001_1340	1.5*10^-226	K03735	170.43	749.5	ethanolamine ammonia-lyase large subunit [EC:4.3.1.7]	PF06751.11	3.2e-217	EutB	Ethanolamine ammonia lyase large subunit (EutB)
		c_000000000001_1341	3.4*10^-38	K04771	395.93	129.4	serine protease Do [EC:3.4.21.107]	PF13365.6	5.5e-23	Trypsin_2	Trypsin-like peptidase domain	TIGR02037	3.1e-30	degP_htrA_DO: peptidase Do
		c_000000000001_1342						PF18433.1	9.9e-35	DUF5610	Domain of unknown function (DUF5610)
		c_000000000001_1343	1.5*10^-211	K14748	580.3	700	ethylbenzene dioxygenase subunit alpha [EC:1.14.12.-]	PF00848.19	5.4e-28	Ring_hydroxyl_A	Ring hydroxylating alpha subunit (catalytic domain)	TIGR03229	1.8e-44	benzo_1_2_benA: benzoate 1,2-dioxygenase, large subunit
		c_000000000001_1344	5.6*10^-68	K14749	195.4	225.2	ethylbenzene dioxygenase subunit beta [EC:1.14.12.-]	PF00866.18	1.2e-38	Ring_hydroxyl_B	Ring hydroxylating beta subunit	TIGR03232	1.4e-15	benzo_1_2_benB: benzoate 1,2-dioxygenase, small subunit
		c_000000000001_1345	9.9*10^-161	K14751	585.1	530.9	2,3-dihydroxyethylbenzene 1,2-dioxygenase [EC:1.13.11.-]	PF00903.25	1.5e-16	Glyoxalase	Glyoxalase/Bleomycin resistance protein/Dioxygenase superfamily	TIGR03213	6.8e-102	23dbph12diox: 2,3-dihydroxybiphenyl 1,2-dioxygenase
		c_000000000001_1347						PF13795.6	8.9e-50	HupE_UreJ_2	HupE / UreJ protein
		c_000000000001_1348	1.2*10^-11	K02423	23.4	41.9	flagellar protein FliT	PF05400.13	2.5e-13	FliT	Flagellar protein FliT
		c_000000000001_1349	1.9*10^-41	K02422	35.83	139.7	flagellar protein FliS	PF02561.14	8.2e-37	FliS	Flagellar protein FliS	TIGR00208	4.8e-28	fliS: flagellar protein FliS
		c_000000000001_1350	1.6*10^-114	K02407	65.73	380.9	flagellar hook-associated protein 2	PF07195.12	5.5e-47	FliD_C	Flagellar hook-associated protein 2 C-terminus
		c_000000000001_1351	3.5*10^-26	K06603	29.57	89.4	flagellar protein FlaG	PF03646.15	2.6e-21	FlaG	FlaG protein
		c_000000000001_1352	1.6*10^-114	K02406	135.83	380.4	flagellin	PF00669.20	3.7e-41	Flagellin_N	Bacterial flagellin N-terminal helical region	TIGR02550	7.7e-25	flagell_flgL: flagellar hook-associated protein 3
		c_000000000001_1354	2*10^-26	K07491	17.13	90.3	putative transposase	PF01797.16	2.4e-11	Y1_Tnp	Transposase IS200 like
		c_000000000001_1355	3.6*10^-83	K02397	155.4	276.8	flagellar hook-associated protein 3 FlgL	PF00669.20	7.9e-21	Flagellin_N	Bacterial flagellin N-terminal helical region	TIGR02550	3.2e-85	flagell_flgL: flagellar hook-associated protein 3
		c_000000000001_1356	4*10^-145	K02396	88.5	482.1	flagellar hook-associated protein 1 FlgK	PF06429.13	8e-09	Flg_bbr_C	Flagellar basal body rod FlgEFG protein C-terminal	TIGR02492	3.2e-98	flgK_ends: flagellar hook-associated protein FlgK
		c_000000000001_1357	1*10^-92	K02395	44.6	308.9	flagellar protein FlgJ	PF01832.20	4.8e-23	Glucosaminidase	Mannosyl-glycoprotein endo-beta-N-acetylglucosaminidase	TIGR02541	1.2e-96	flagell_FlgJ: flagellar rod assembly protein/muramidase FlgJ
		c_000000000001_1358	5.4*10^-155	K02394	81.73	513.3	flagellar P-ring protein precursor FlgI	PF02119.16	4.3e-139	FlgI	Flagellar P-ring protein
		c_000000000001_1359	6.8*10^-75	K02393	53.6	248.5	flagellar L-ring protein precursor FlgH	PF02107.16	6.3e-61	FlgH	Flagellar L-ring protein
		c_000000000001_1360	3.6*10^-99	K02392	241.6	330.5	flagellar basal-body rod protein FlgG	PF06429.13	2.7e-23	Flg_bbr_C	Flagellar basal body rod FlgEFG protein C-terminal	TIGR02488	7.4e-117	flgG_G_neg: flagellar basal-body rod protein FlgG
		c_000000000001_1361	5.1*10^-86	K02391	223	286	flagellar basal-body rod protein FlgF	PF06429.13	7.9e-19	Flg_bbr_C	Flagellar basal body rod FlgEFG protein C-terminal	TIGR02490	1.9e-55	flgF: flagellar basal-body rod protein FlgF
		c_000000000001_1362	3.6*10^-134	K02390	310.3	446.2	flagellar hook protein FlgE	PF07559.14	1.7e-24	FlaE	Flagellar basal body protein FlaE	TIGR03506	9.1e-98	FlgEFG_subfam: flagellar hook-basal body protein
		c_000000000001_1363	2.7*10^-57	K02389	37.53	192.2	flagellar basal-body rod modification protein FlgD	PF03963.14	1.4e-20	FlgD	Flagellar hook capping protein - N-terminal region
		c_000000000001_1364	4.6*10^-51	K02388	61.67	170.6	flagellar basal-body rod protein FlgC	PF06429.13	1e-10	Flg_bbr_C	Flagellar basal body rod FlgEFG protein C-terminal	TIGR01395	1.3e-47	FlgC: flagellar basal-body rod protein FlgC
		c_000000000001_1365	1.7*10^-46	K02387	71.97	155.7	flagellar basal-body rod protein FlgB	PF00460.20	2.2e-08	Flg_bb_rod	Flagella basal body rod protein	TIGR01396	6.4e-36	FlgB: flagellar basal-body rod protein FlgB
		c_000000000001_1366	4.8*10^-79	K00575	232.77	263.6	chemotaxis protein methyltransferase CheR [EC:2.1.1.80]	PF01739.18	3.1e-52	CheR	CheR methyltransferase, SAM binding domain
		c_000000000001_1367	6.1*10^-115	K03415	166.13	381	two-component system, chemotaxis family, chemotaxis protein CheV	PF01584.19	2.4e-35	CheW	CheW-like domain
		c_000000000001_1368	6.1*10^-51	K02386	44.9	171.3	flagella basal body P-ring formation protein FlgA	PF13144.6	9.4e-32	ChapFlgA	Chaperone for flagella basal body P-ring formation	TIGR03170	8.2e-38	flgA_cterm: flagella basal body P-ring formation protein FlgA
		c_000000000001_1369	4.1*10^-19	K02398	24.63	66.7	negative regulator of flagellin synthesis FlgM	PF04316.13	4e-14	FlgM	Anti-sigma-28 factor, FlgM	TIGR03824	1.5e-20	FlgM_jcvi: flagellar biosynthesis anti-sigma factor FlgM
		c_000000000001_1370	2.9*10^-31	K02399	40.73	106.1	flagella synthesis protein FlgN	PF05130.12	9.5e-27	FlgN	FlgN protein
		c_000000000001_1371	7.7*10^-24	K21087	66.1	81.6	flagellar brake protein	PF07238.14	3.4e-09	PilZ	PilZ domain
		c_000000000001_1372	0	K00164	1092.57	1297.9	2-oxoglutarate dehydrogenase E1 component [EC:1.2.4.2]	PF02779.24	1.6e-67	Transket_pyr	Transketolase, pyrimidine binding domain	TIGR00239	0	2oxo_dh_E1: oxoglutarate dehydrogenase (succinyl-transferring), E1 component
		c_000000000001_1373	1.4*10^-180	K00658	473.4	599.2	2-oxoglutarate dehydrogenase E2 component (dihydrolipoamide succinyltransferase) [EC:2.3.1.61]	PF00198.23	2.1e-81	2-oxoacid_dh	2-oxoacid dehydrogenases acyltransferase (catalytic domain)	TIGR01347	1.9e-171	sucB: dihydrolipoyllysine-residue succinyltransferase, E2 component of oxoglutarate dehydrogenase (succinyl-transferring) complex
		c_000000000001_1374	6*10^-191	K00382	455.73	632.8	dihydrolipoamide dehydrogenase [EC:1.8.1.4]	PF07992.14	7.3e-69	Pyr_redox_2	Pyridine nucleotide-disulphide oxidoreductase	TIGR01350	3.3e-165	lipoamide_DH: dihydrolipoyl dehydrogenase
		c_000000000001_1375	2.3*10^-193	K01676	366.53	641.1	fumarate hydratase, class I [EC:4.2.1.2]	PF05681.14	4.3e-102	Fumerase	Fumarate hydratase (Fumerase)	TIGR00722	1.1e-65	ttdA_fumA_fumB: hydrolyase, tartrate alpha subunit/fumarate domain protein, Fe-S type
		c_000000000001_1376	4.6*10^-296	K02621	863.47	981.8	topoisomerase IV subunit A [EC:5.6.2.2]	PF00521.20	4.8e-135	DNA_topoisoIV	DNA gyrase/topoisomerase IV, subunit A	TIGR01062	0	parC_Gneg: DNA topoisomerase IV, A subunit
		c_000000000001_1377	6*10^-263	K02622	866.23	871.2	topoisomerase IV subunit B [EC:5.6.2.2]	PF00204.25	2.5e-41	DNA_gyraseB	DNA gyrase B	TIGR01055	3.1e-294	parE_Gneg: DNA topoisomerase IV, B subunit
		c_000000000001_1378	2.1*10^-111	K21023	614.83	370.8	diguanylate cyclase [EC:2.7.7.65]	PF00563.20	2.7e-58	EAL	EAL domain	TIGR00254	5.5e-43	GGDEF: diguanylate cyclase (GGDEF) domain
		c_000000000001_1379						PF12007.8	6.3e-69	DUF3501	Protein of unknown function (DUF3501)
		c_000000000001_1380	3.5*10^-90	K00113	271.6	299.9	glycerol-3-phosphate dehydrogenase subunit C	PF02754.16	4.1e-13	CCG	Cysteine-rich domain	TIGR03379	5.8e-45	glycerol3P_GlpC: glycerol-3-phosphate dehydrogenase, anaerobic, C subunit
		c_000000000001_1381	2.2*10^-17	K19824	176.33	60.7	rubrerythrin	PF02915.17	2.5e-29	Rubrerythrin	Rubrerythrin
		c_000000000001_1382	8*10^-24	K03602	20.9	81.7	exodeoxyribonuclease VII small subunit [EC:3.1.11.6]	PF02609.16	1.1e-19	Exonuc_VII_S	Exonuclease VII small subunit	TIGR01280	2.7e-21	xseB: exodeoxyribonuclease VII, small subunit
		c_000000000001_1383	1.2*10^-124	K00795	382.4	413.8	farnesyl diphosphate synthase [EC:2.5.1.1 2.5.1.10]	PF00348.17	4.1e-54	polyprenyl_synt	Polyprenyl synthetase	TIGR02748	6.9e-31	GerC3_HepT: heptaprenyl diphosphate synthase component II
		c_000000000001_1384	6.9*10^-293	K01662	305.63	970.7	1-deoxy-D-xylulose-5-phosphate synthase [EC:2.2.1.7]	PF13292.6	3.5e-123	DXP_synthase_N	1-deoxy-D-xylulose-5-phosphate synthase	TIGR00204	1.2e-274	dxs: 1-deoxy-D-xylulose-5-phosphate synthase
		c_000000000001_1385	3.1*10^-112	K09007	234.43	371.8	GTP cyclohydrolase IB [EC:3.5.4.16]	PF02649.14	3.9e-91	GCHY-1	Type I GTP cyclohydrolase folE2	TIGR00294	3.6e-34	TIGR00294: GTP cyclohydrolase
		c_000000000001_1386	1*10^-231	K01610	87.03	768.7	phosphoenolpyruvate carboxykinase (ATP) [EC:4.1.1.49]	PF01293.20	9.5e-208	PEPCK_ATP	Phosphoenolpyruvate carboxykinase	TIGR00224	2.3e-264	pckA: phosphoenolpyruvate carboxykinase (ATP)
		c_000000000001_1387	1.2*10^-248	K22515	564.83	823.4	formate dehydrogenase beta subunit [EC:1.17.1.9]	PF01512.17	5e-43	Complex1_51K	Respiratory-chain NADH dehydrogenase 51 Kd subunit	TIGR01959	1.6e-112	nuoF_fam: NADH oxidoreductase (quinone), F subunit
		c_000000000001_1388	6.3*10^-296	K05299	1300.3	981	formate dehydrogenase (NADP+) alpha subunit [EC:1.17.1.10]	PF00384.22	9.9e-92	Molybdopterin	Molybdopterin oxidoreductase	TIGR01591	1.4e-229	Fdh-alpha: formate dehydrogenase, alpha subunit
		c_000000000001_1389	7.3*10^-60	K03752	92.1	200.3	molybdenum cofactor guanylyltransferase [EC:2.7.7.77]	PF12804.7	9.1e-35	NTP_transf_3	MobA-like NTP transferase domain	TIGR02665	1.1e-56	molyb_mobA: molybdenum cofactor guanylyltransferase
		c_000000000001_1390	1.8*10^-73	K02379	71.03	245.3	FdhD protein	PF02634.15	9e-71	FdhD-NarQ	FdhD/NarQ family	TIGR00129	1.2e-40	fdhD_narQ: formate dehydrogenase family accessory protein FdhD
		c_000000000001_1391	7.6*10^-157	K00025	543	519.8	malate dehydrogenase [EC:1.1.1.37]	PF02866.18	5.8e-36	Ldh_1_C	lactate/malate dehydrogenase, alpha/beta C-terminal domain	TIGR01759	1.8e-147	MalateDH-SF1: malate dehydrogenase
		c_000000000001_1392						PF10993.8	5.4e-33	DUF2818	Protein of unknown function (DUF2818)
		c_000000000001_1393	1.9*10^-36	K03075	25.37	122.9	preprotein translocase subunit SecG	PF03840.14	3.9e-20	SecG	Preprotein translocase SecG subunit	TIGR00810	6.1e-25	secG: preprotein translocase, SecG subunit
		c_000000000001_1394	4.5*10^-101	K01803	45.03	336.5	triosephosphate isomerase (TIM) [EC:5.3.1.1]	PF00121.18	3.2e-86	TIM	Triosephosphate isomerase	TIGR00419	3.5e-65	tim: triose-phosphate isomerase
		c_000000000001_1395	2.2*10^-208	K03431	451.23	691	phosphoglucosamine mutase [EC:5.4.2.10]	PF02878.16	9.3e-45	PGM_PMM_I	Phosphoglucomutase/phosphomannomutase, alpha/beta/alpha domain I	TIGR01455	2.5e-182	glmM: phosphoglucosamine mutase
		c_000000000001_1396	3.6*10^-128	K00796	259.27	426.5	dihydropteroate synthase [EC:2.5.1.15]	PF00809.22	1.6e-87	Pterin_bind	Pterin binding enzyme	TIGR01496	3.2e-101	DHPS: dihydropteroate synthase
		c_000000000001_1397	4*10^-281	K03798	773.63	932.3	cell division protease FtsH [EC:3.4.24.-]	PF01434.18	8e-68	Peptidase_M41	Peptidase family M41	TIGR01241	2.3e-234	FtsH_fam: ATP-dependent metallopeptidase HflB
		c_000000000001_1398	2.1*10^-90	K02427	276.23	300.7	23S rRNA (uridine2552-2'-O)-methyltransferase [EC:2.1.1.166]	PF01728.19	2.9e-50	FtsJ	FtsJ-like methyltransferase	TIGR00438	7.5e-75	rrmJ: ribosomal RNA large subunit methyltransferase J
		c_000000000001_1399	8.6*10^-36	K07574	41.43	121	RNA-binding protein	PF01985.21	2.3e-23	CRS1_YhbY	CRS1 / YhbY (CRM) domain	TIGR00253	1.9e-29	RNA_bind_YhbY: putative RNA-binding protein, YhbY family
		c_000000000001_1400	3.9*10^-65	K03624	151.17	216.1	transcription elongation factor GreA	PF03449.15	2.3e-30	GreA_GreB_N	Transcription elongation factor, N-terminal	TIGR01462	7e-56	greA: transcription elongation factor GreA
		c_000000000001_1401	0	K01955	1485.67	1742.4	carbamoyl-phosphate synthase large subunit [EC:6.3.5.5]	PF02786.17	2.1e-112	CPSase_L_D2	Carbamoyl-phosphate synthase L chain, ATP binding domain	TIGR01369	0	CPSaseII_lrg: carbamoyl-phosphate synthase, large subunit
		c_000000000001_1402	3.7*10^-192	K01956	500.27	637.8	carbamoyl-phosphate synthase small subunit [EC:6.3.5.5]	PF00988.22	4e-53	CPSase_sm_chain	Carbamoyl-phosphate synthase small chain, CPSase domain	TIGR01368	3.8e-145	CPSaseIIsmall: carbamoyl-phosphate synthase, small subunit
		c_000000000001_1403	7.7*10^-80	K18359	595.37	265.9	phenylglyoxylate dehydrogenase epsilon subunit [EC:1.2.1.58]	PF07992.14	2.6e-47	Pyr_redox_2	Pyridine nucleotide-disulphide oxidoreductase	TIGR03385	9.7e-48	CoA_CoA_reduc: CoA-disulfide reductase
		c_000000000001_1404	8.4*10^-95	K00215	122.67	315	4-hydroxy-tetrahydrodipicolinate reductase [EC:1.17.1.8]	PF05173.14	2.8e-43	DapB_C	Dihydrodipicolinate reductase, C-terminus	TIGR00036	1e-97	dapB: 4-hydroxy-tetrahydrodipicolinate reductase
		c_000000000001_1405	1.5*10^-156	K03686	411.2	520.2	molecular chaperone DnaJ	PF01556.18	2.6e-44	DnaJ_C	DnaJ C terminal domain	TIGR02349	1.9e-134	DnaJ_bact: chaperone protein DnaJ
		c_000000000001_1406	9.2*10^-292	K04043	813.27	967.1	molecular chaperone DnaK	PF00012.20	2.1e-262	HSP70	Hsp70 protein	TIGR02350	2.8e-286	prok_dnaK: chaperone protein DnaK
		c_000000000001_1407	6.3*10^-65	K03687	30.73	217	molecular chaperone GrpE	PF01025.19	1.9e-54	GrpE	GrpE
		c_000000000001_1408	9.8*10^-120	K03705	64.43	397.5	heat-inducible transcriptional repressor	PF01628.21	9.1e-62	HrcA	HrcA protein C terminal domain	TIGR00331	7.6e-101	hrcA: heat-inducible transcription repressor HrcA
		c_000000000001_1409	1.3*10^-74	K00858	29.93	248.9	NAD+ kinase [EC:2.7.1.23]	PF01513.21	4.2e-59	NAD_kinase	ATP-NAD kinase
		c_000000000001_1410	1.5*10^-188	K03631	144.23	626	DNA repair protein RecN (Recombination protein N)	PF02463.19	3.5e-20	SMC_N	RecF/RecN/SMC N terminal domain	TIGR00634	2.6e-148	recN: DNA repair protein RecN
		c_000000000001_1411	3.4*10^-55	K03711	134.93	185	Fur family transcriptional regulator, ferric uptake regulator	PF01475.19	8.5e-46	FUR	Ferric uptake regulator family
		c_000000000001_1412	2.5*10^-45	K06186	35.17	152.8	outer membrane protein assembly factor BamE	PF04355.13	2e-23	SmpA_OmlA	SmpA / OmlA family
		c_000000000001_1413	4.9*10^-09	K17362	90.17	33.4	acyl-coenzyme A thioesterase 13 [EC:3.1.2.-]	PF03061.22	3.9e-10	4HBT	Thioesterase superfamily	TIGR00369	4.4e-11	unchar_dom_1: uncharacterized domain 1
		c_000000000001_1415	6.2*10^-136	K20147	-	450.9	nitrilotriacetate monooxygenase [EC:1.14.14.10]	PF00296.20	1.6e-63	Bac_luciferase	Luciferase-like monooxygenase	TIGR03860	4.3e-172	FMN_nitrolo: FMN-dependent oxidoreductase, nitrilotriacetate monooxygenase family
		c_000000000001_1416	7.1*10^-193	K01649	457.13	640	2-isopropylmalate synthase [EC:2.3.3.13]	PF00682.19	5.9e-98	HMGL-like	HMGL-like	TIGR00973	2.7e-212	leuA_bact: 2-isopropylmalate synthase
		c_000000000001_1417	2.3*10^-39	K09801	46.83	132.6	uncharacterized protein	PF03658.14	7.4e-34	Ub-RnfH	RnfH family Ubiquitin
		c_000000000001_1418	2.8*10^-36	K18588	56.07	122.7	coenzyme Q-binding protein COQ10	PF03364.20	3.6e-26	Polyketide_cyc	Polyketide cyclase / dehydrase and lipid transport
		c_000000000001_1419	1*10^-186	K03308	369.8	619.5	neurotransmitter:Na+ symporter, NSS family	PF00209.18	2.4e-50	SNF	Sodium:neurotransmitter symporter family
		c_000000000001_1420	5.9*10^-72	K03664	32.87	239.1	SsrA-binding protein	PF01668.18	4.6e-57	SmpB	SmpB protein	TIGR00086	5.9e-52	smpB: SsrA-binding protein
		c_000000000001_1421	4.4*10^-17	K10946	139.2	59.3	methane/ammonia monooxygenase subunit C	PF04896.12	1.2e-15	AmoC	Ammonia monooxygenase/methane monooxygenase, subunit C	TIGR03078	1.8e-16	CH4_NH3mon_ox_C: methane monooxygenase/ammonia monooxygenase, subunit C
		c_000000000001_1422	4.5*10^-26	K14059	156.8	89.1	integrase	PF13356.6	1.7e-20	Arm-DNA-bind_3	Arm DNA-binding domain
		c_000000000001_1424	7.1*10^-23	K07733	30.43	78.8	prophage regulatory protein	PF05930.12	1.4e-20	Phage_AlpA	Prophage CP4-57 regulatory protein (AlpA)
		c_000000000001_1426						PF05840.13	1.5e-87	Phage_GPA	Bacteriophage replication gene A protein (GPA)
		c_000000000001_1428	1.3*10^-08	K20283	684.67	29.3	golgin subfamily A member 4	PF13250.6	3.3e-16	DUF4041	Domain of unknown function (DUF4041)
		c_000000000001_1430	4.9*10^-29	K07319	238.8	98.8	adenine-specific DNA-methyltransferase [EC:2.1.1.72]	PF01555.18	3.8e-21	N6_N4_Mtase	DNA methylase
		c_000000000001_1431	1.1*10^-83	K07716	405.67	279.4	two-component system, cell cycle sensor histidine kinase PleC [EC:2.7.13.3]	PF02518.26	2.5e-26	HATPase_c	Histidine kinase-, DNA gyrase B-, and HSP90-like ATPase	TIGR02956	1e-62	TMAO_torS: TMAO reductase sytem sensor TorS
		c_000000000001_1432	7.2*10^-17	K20964	882.57	57.7	c-di-GMP phosphodiesterase [EC:3.1.4.52]	PF08495.10	1.1e-34	FIST	FIST N domain
		c_000000000001_1433	9.9*10^-94	K13246	706.87	311.9	c-di-GMP phosphodiesterase [EC:3.1.4.52]	PF00563.20	5.1e-63	EAL	EAL domain	TIGR02956	5e-39	TMAO_torS: TMAO reductase sytem sensor TorS
		c_000000000001_1434	2.3*10^-88	K20977	268.93	294	two-component system, HptB-dependent secretion and biofilm response regulator	PF00072.24	1.1e-25	Response_reg	Response regulator receiver domain	TIGR02154	1.4e-26	PhoB: phosphate regulon transcriptional regulatory protein PhoB
		c_000000000001_1435	7*10^-64	K21084	443.9	213.4	diguanylate cyclase [EC:2.7.7.65]	PF00990.21	3.5e-38	GGDEF	Diguanylate cyclase, GGDEF domain	TIGR00254	4e-43	GGDEF: diguanylate cyclase (GGDEF) domain
		c_000000000001_1436						PF17963.1	1.1e-17	Big_9	Bacterial Ig domain	TIGR03296	2.4e-10	M6dom_TIGR03296: M6 family metalloprotease domain
		c_000000000001_1437	6.9*10^-09	K02855	261.53	32.7	AraC family transcriptional regulator, L-rhamnose operon regulatory protein RhaS	PF07883.11	4.9e-14	Cupin_2	Cupin domain
		c_000000000001_1439	8.8*10^-13	K03981	114.27	45.5	thiol:disulfide interchange protein DsbC [EC:5.3.4.1]	PF13462.6	4.8e-36	Thioredoxin_4	Thioredoxin
		c_000000000001_1440	1.1*10^-132	K07713	576.73	440.6	two-component system, NtrC family, response regulator HydG	PF00158.26	3.1e-69	Sigma54_activat	Sigma-54 interaction domain	TIGR02915	1.5e-123	PEP_resp_reg: PEP-CTERM-box response regulator transcription factor
		c_000000000001_1441	1.3*10^-171	K18366	519.43	566.8	acetaldehyde/propanal dehydrogenase [EC:1.2.1.10 1.2.1.87]	PF09290.11	1.3e-60	AcetDehyd-dimer	Prokaryotic acetaldehyde dehydrogenase, dimerisation	TIGR03215	4.1e-137	ac_ald_DH_ac: acetaldehyde dehydrogenase (acetylating)
		c_000000000001_1442	6.6*10^-186	K18365	593.6	614.5	4-hydroxy-2-oxovalerate/4-hydroxy-2-oxohexanoate aldolase [EC:4.1.3.39 4.1.3.43]	PF00682.19	1.4e-59	HMGL-like	HMGL-like	TIGR03217	8.8e-162	4OH_2_O_val_ald: 4-hydroxy-2-oxovalerate aldolase
		c_000000000001_1444	2.6*10^-236	K05592	531.57	783.3	ATP-dependent RNA helicase DeaD [EC:3.6.4.13]	PF00270.29	2.7e-50	DEAD	DEAD/DEAH box helicase	TIGR01389	8e-21	recQ: ATP-dependent DNA helicase RecQ
		c_000000000001_1445	6.1*10^-20	K03745	36.3	68.6	SlyX protein	PF04102.12	4.5e-22	SlyX	SlyX
		c_000000000001_1446	9.4*10^-124	K14540	284.4	410.5	ribosome biogenesis GTPase A	PF01926.23	5.7e-17	MMR_HSR1	50S ribosome-binding GTPase	TIGR03596	9.4e-102	GTPase_YlqF: ribosome biogenesis GTP-binding protein YlqF
		c_000000000001_1447	1*10^-174	K18691	146.23	579.1	membrane-bound lytic murein transglycosylase F [EC:4.2.2.-]	PF00497.20	3.7e-30	SBP_bac_3	Bacterial extracellular solute-binding proteins, family 3	TIGR01096	2.3e-10	3A0103s03R: lysine-arginine-ornithine-binding periplasmic protein
		c_000000000001_1448	2.6*10^-72	K01054	310.07	240.7	acylglycerol lipase [EC:3.1.1.23]	PF12146.8	1.9e-70	Hydrolase_4	Serine aminopeptidase, S33	TIGR03695	9.6e-15	menH_SHCHC: 2-succinyl-6-hydroxy-2,4-cyclohexadiene-1-carboxylate synthase
		c_000000000001_1449	9*10^-71	K11991	163.63	236.5	tRNA(adenine34) deaminase [EC:3.5.4.33]	PF14437.6	4.7e-33	MafB19-deam	MafB19-like deaminase	TIGR00326	7.2e-14	eubact_ribD: riboflavin biosynthesis protein RibD
		c_000000000001_1450	5.9*10^-220	K01951	106.73	728.6	GMP synthase (glutamine-hydrolysing) [EC:6.3.5.2]	PF00958.22	1e-41	GMP_synt_C	GMP synthase C terminal domain	TIGR00884	2.6e-148	guaA_Cterm: GMP synthase (glutamine-hydrolyzing), C-terminal domain
		c_000000000001_1451	1.2*10^-212	K00088	269.77	706	IMP dehydrogenase [EC:1.1.1.205]	PF00478.25	4.3e-161	IMPDH	IMP dehydrogenase / GMP reductase domain	TIGR01302	1.9e-187	IMP_dehydrog: inosine-5'-monophosphate dehydrogenase
		c_000000000001_1452	3.4*10^-171	K03601	141.2	568.3	exodeoxyribonuclease VII large subunit [EC:3.1.11.6]	PF02601.15	4.9e-100	Exonuc_VII_L	Exonuclease VII, large subunit	TIGR00237	1.2e-147	xseA: exodeoxyribonuclease VII, large subunit
		c_000000000001_1453	3.5*10^-37	K19304	151.07	125.7	murein DD-endopeptidase [EC:3.4.24.-]	PF01551.22	5.3e-30	Peptidase_M23	Peptidase family M23
		c_000000000001_1455	9.7*10^-195	K03977	251.17	646.5	GTPase	PF01926.23	7.4e-53	MMR_HSR1	50S ribosome-binding GTPase	TIGR03594	5.5e-169	GTPase_EngA: ribosome-associated GTPase EngA
		c_000000000001_1456	4.1*10^-104	K17713	131.3	346.8	outer membrane protein assembly factor BamB	PF13360.6	7.5e-60	PQQ_2	PQQ-like domain	TIGR03300	5.9e-117	assembly_YfgL: outer membrane assembly lipoprotein YfgL
		c_000000000001_1457						PF09976.9	5.1e-42	TPR_21	Tetratricopeptide repeat-like domain
		c_000000000001_1458	6.6*10^-101	K01892	277.8	335.7	histidyl-tRNA synthetase [EC:6.1.1.21]	PF13393.6	5.8e-46	tRNA-synt_His	Histidyl-tRNA synthetase	TIGR00442	1.2e-146	hisS: histidine--tRNA ligase
		c_000000000001_1459	2.4*10^-75	K02656	103.37	251.5	type IV pilus assembly protein PilF	PF07719.17	3e-19	TPR_2	Tetratricopeptide repeat	TIGR02521	6e-65	type_IV_pilW: type IV pilus biogenesis/stability protein PilW
		c_000000000001_1460	4.1*10^-158	K06941	72.77	523.7	23S rRNA (adenine2503-C2)-methyltransferase [EC:2.1.1.192]	PF04055.21	4.6e-19	Radical_SAM	Radical SAM superfamily	TIGR00048	3.4e-145	rRNA_mod_RlmN: 23S rRNA (adenine(2503)-C(2))-methyltransferase
		c_000000000001_1461	3*10^-62	K00940	151.13	207.9	nucleoside-diphosphate kinase [EC:2.7.4.6]	PF00334.19	3.4e-56	NDK	Nucleoside diphosphate kinase
		c_000000000001_1462	3.6*10^-45	K13628	145.97	150.9	iron-sulfur cluster assembly protein	PF01521.20	2.8e-23	Fe-S_biosyn	Iron-sulphur cluster biosynthesis	TIGR02011	4.4e-47	IscA: iron-sulfur cluster assembly protein IscA
		c_000000000001_1464	3.4*10^-33	K03117	76.7	113	sec-independent protein translocase protein TatB					TIGR01410	4.8e-24	tatB: twin arginine-targeting protein translocase TatB
		c_000000000001_1465	9.4*10^-53	K07088	137.2	176.8	uncharacterized protein	PF03547.18	1.1e-21	Mem_trans	Membrane transport protein	TIGR00946	2.2e-26	2a69: auxin efflux carrier
		c_000000000001_1466	1.5*10^-40	K03704	82.63	137.1	cold shock protein	PF00313.22	2e-33	CSD	'Cold-shock' DNA-binding domain	TIGR02381	9.3e-29	cspD: cold shock domain protein CspD
		c_000000000001_1467	4.2*10^-211	K11927	556.43	699.7	ATP-dependent RNA helicase RhlE [EC:3.6.4.13]	PF00270.29	2.2e-54	DEAD	DEAD/DEAH box helicase	TIGR01389	1.2e-21	recQ: ATP-dependent DNA helicase RecQ
		c_000000000001_1468	7.3*10^-169	K06158	603.47	561.1	ATP-binding cassette, subfamily F, member 3	PF00005.27	7.6e-43	ABC_tran	ABC transporter	TIGR03719	1.5e-91	ABC_ABC_ChvD: ATP-binding cassette protein, ChvD family
		c_000000000001_1469	1.7*10^-75	K09941	65.43	250.6	uncharacterized protein	PF07209.12	9.5e-66	DUF1415	Protein of unknown function (DUF1415)
		c_000000000001_1470	3.2*10^-58	K09912	71.4	194.1	uncharacterized protein	PF09831.9	1.8e-55	DUF2058	Uncharacterized protein conserved in bacteria (DUF2058)
		c_000000000001_1471	1.5*10^-24	K02004	46.13	83.5	putative ABC transport system permease protein	PF02687.21	4.6e-08	FtsX	FtsX-like permease family	TIGR02212	2e-10	lolCE: lipoprotein releasing system, transmembrane protein, LolC/E family
		c_000000000001_1472	1*10^-94	K02003	293.07	315.4	putative ABC transport system ATP-binding protein	PF00005.27	2.4e-34	ABC_tran	ABC transporter	TIGR02211	8.8e-78	LolD_lipo_ex: lipoprotein releasing system, ATP-binding protein
		c_000000000001_1473	5*10^-80	K10804	86.57	266.6	acyl-CoA thioesterase I [EC:3.1.2.- 3.1.2.2 3.1.1.2 3.1.1.5]	PF13472.6	1.1e-22	Lipase_GDSL_2	GDSL-like Lipase/Acylhydrolase family
		c_000000000001_1474	4.5*10^-190	K07679	704.5	631.5	two-component system, NarL family, sensor histidine kinase EvgS [EC:2.7.13.3]	PF05227.13	3.7e-126	CHASE3	CHASE3 domain	TIGR02956	4.1e-142	TMAO_torS: TMAO reductase sytem sensor TorS
		c_000000000001_1475						PF12570.8	2.7e-48	DUF3750	Protein of unknown function (DUF3750)
		c_000000000001_1478	1.3*10^-23	K09384	95.33	80.5	uncharacterized protein	PF09848.9	3.6e-90	DUF2075	Uncharacterized conserved protein (DUF2075)
		c_000000000001_1479	7.7*10^-96	K08195	476.93	319	MFS transporter, AAHS family, 4-hydroxybenzoate transporter	PF07690.16	8.6e-37	MFS_1	Major Facilitator Superfamily	TIGR00895	5e-86	2A0115: MFS transporter, aromatic acid:H+ symporter (AAHS) family
		c_000000000001_1480	2.5*10^-14	K04748	172.07	50.5	nitric oxide reductase NorQ protein	PF07728.14	4.3e-11	AAA_5	AAA domain (dynein-related subfamily)	TIGR02640	1.9e-09	gas_vesic_GvpN: gas vesicle protein GvpN
		c_000000000001_1481	7.9*10^-75	K07161	117.83	249.6	uncharacterized protein	PF05762.14	5.1e-49	VWA_CoxE	VWA domain containing CoxE-like protein
		c_000000000001_1482						PF04134.12	1.1e-14	DUF393	Protein of unknown function, DUF393
		c_000000000001_1483	1.8*10^-33	K09165	30.33	113.1	dodecin	PF07311.12	1e-30	Dodecin	Dodecin
		c_000000000001_1484	3.5*10^-77	K01673	26.87	257.5	carbonic anhydrase [EC:4.2.1.1]	PF00484.19	2.2e-54	Pro_CA	Carbonic anhydrase
		c_000000000001_1485						PF11026.8	4.5e-30	DUF2721	Protein of unknown function (DUF2721)
		c_000000000001_1486	4.8*10^-65	K12340	284.83	217.5	outer membrane protein	PF02321.18	9.6e-55	OEP	Outer membrane efflux protein	TIGR01844	1.9e-38	type_I_sec_TolC: type I secretion outer membrane protein, TolC family
		c_000000000001_1487	4.1*10^-204	K03296	1168.13	677.9	hydrophobic/amphiphilic exporter-1 (mainly G- bacteria), HAE1 family	PF00873.19	1.8e-143	ACR_tran	AcrB/AcrD/AcrF family	TIGR00915	2.9e-82	2A0602: RND transporter, hydrophobe/amphiphile efflux-1 (HAE1) family
		c_000000000001_1488	1.2*10^-57	K03585	401.57	193	membrane fusion protein, multidrug efflux system	PF16576.5	1.2e-23	HlyD_D23	Barrel-sandwich domain of CusB or HlyD membrane-fusion	TIGR01730	2.9e-59	RND_mfp: efflux transporter, RND family, MFP subunit
		c_000000000001_1489	3.3*10^-23	K09017	150.1	79.9	TetR/AcrR family transcriptional regulator	PF00440.23	4.3e-15	TetR_N	Bacterial regulatory proteins, tetR family	TIGR03384	9.6e-08	betaine_BetI: transcriptional repressor BetI
		c_000000000001_1490	0	K18303	1454.07	1326.8	multidrug efflux pump	PF00873.19	1.2e-157	ACR_tran	AcrB/AcrD/AcrF family	TIGR00915	1.2e-91	2A0602: RND transporter, hydrophobe/amphiphile efflux-1 (HAE1) family
		c_000000000001_1491	5.1*10^-95	K18302	346.37	315.6	membrane fusion protein, multidrug efflux system	PF16576.5	9.2e-20	HlyD_D23	Barrel-sandwich domain of CusB or HlyD membrane-fusion	TIGR01730	4.3e-65	RND_mfp: efflux transporter, RND family, MFP subunit
		c_000000000001_1492	1.3*10^-31	K11329	344.8	106.8	two-component system, OmpR family, response regulator RpaB	PF00072.24	2.5e-22	Response_reg	Response regulator receiver domain	TIGR02154	2.2e-23	PhoB: phosphate regulon transcriptional regulatory protein PhoB
		c_000000000001_1493						PF11220.8	4.9e-12	DUF3015	Protein of unknown function (DUF3015)
		c_000000000001_1494						PF13387.6	2.9e-46	DUF4105	Domain of unknown function (DUF4105)
		c_000000000001_1495	8.6*10^-143	K02453	281.27	474.6	general secretion pathway protein D	PF00263.21	3.2e-47	Secretin	Bacterial type II and III secretion system protein	TIGR02517	1.2e-139	type_II_gspD: type II secretion system protein D
		c_000000000001_1497	6.8*10^-15	K02462	50.23	53.2	general secretion pathway protein M	PF10741.9	1.8e-18	T2SSM_b	Type II secretion system (T2SS), protein M subtype b
		c_000000000001_1498	3.7*10^-28	K02461	65.93	96.6	general secretion pathway protein L	PF05137.13	1.7e-11	PilN	Fimbrial assembly protein (PilN)
		c_000000000001_1499	1.2*10^-46	K02460	52.43	157.1	general secretion pathway protein K	PF03934.13	1.7e-22	T2SSK	Type II secretion system (T2SS), protein K
		c_000000000001_1500	3.6*10^-24	K02459	63.27	82.9	general secretion pathway protein J					TIGR01711	5e-09	gspJ: type II secretion system protein J
		c_000000000001_1501	1.1*10^-21	K02458	58.5	75	general secretion pathway protein I
		c_000000000001_1502	1.4*10^-20	K02457	76.5	71.2	general secretion pathway protein H					TIGR01708	8.8e-16	typeII_sec_gspH: type II secretion system protein H
		c_000000000001_1503	6.3*10^-46	K02456	81.43	154.6	general secretion pathway protein G	PF08334.11	2.2e-38	T2SSG	Type II secretion system (T2SS), protein G	TIGR01710	9.1e-47	typeII_sec_gspG: type II secretion system protein G
		c_000000000001_1504	2.7*10^-123	K02455	430.73	409.1	general secretion pathway protein F	PF00482.23	4.3e-55	T2SSF	Type II secretion system (T2SS), protein F	TIGR02120	5.1e-106	GspF: type II secretion system protein F
		c_000000000001_1505	6.6*10^-196	K02652	711.3	650.3	type IV pilus assembly protein PilB	PF00437.20	5.4e-81	T2SSE	Type II/IV secretion system protein	TIGR02533	2.7e-172	type_II_gspE: type II secretion system protein E
		c_000000000001_1506						PF09039.11	7.2e-21	HTH_Tnp_Mu_2	Mu DNA binding, I gamma subdomain
		c_000000000001_1511						PF10076.9	3.9e-41	DUF2313	Uncharacterised protein conserved in bacteria (DUF2313)
		c_000000000001_1512						PF04865.14	3.2e-66	Baseplate_J	Baseplate J-like protein	TIGR02243	6.3e-08	TIGR02243: putative baseplate assembly protein
		c_000000000001_1513						PF07409.12	7.2e-39	GP46	Phage protein GP46
		c_000000000001_1515						PF06890.12	5.8e-28	Phage_Mu_Gp45	Bacteriophage Mu Gp45 protein	TIGR01644	4.7e-10	phage_P2_V: phage baseplate assembly protein V
		c_000000000001_1517						PF07157.12	2.1e-34	DNA_circ_N	DNA circularisation protein N-terminus
		c_000000000001_1519						PF10109.9	3.1e-09	Phage_TAC_7	Phage tail assembly chaperone proteins, E, or 41 or 14
		c_000000000001_1520						PF10618.9	2.1e-27	Tail_tube	Phage tail tube protein
		c_000000000001_1521						PF04984.14	2.8e-23	Phage_sheath_1	Phage tail sheath protein subtilisin-like domain
		c_000000000001_1522						PF10948.8	1.8e-15	DUF2635	Protein of unknown function (DUF2635)
		c_000000000001_1523						PF08873.11	2.4e-13	DUF1834	Domain of unknown function (DUF1834)
		c_000000000001_1524						PF07030.12	5.3e-38	DUF1320	Protein of unknown function (DUF1320)
		c_000000000001_1526						PF10124.9	2.1e-71	Mu-like_gpT	Mu-like prophage major head subunit gpT
		c_000000000001_1528						PF10123.9	2.1e-96	Mu-like_Pro	Mu-like prophage I protein
		c_000000000001_1529						PF05069.13	2.6e-30	Phage_tail_S	Phage virion morphogenesis family	TIGR01635	1.9e-17	tail_comp_S: phage virion morphogenesis protein
		c_000000000001_1530						PF18810.1	1.6e-18	PBECR2	phage-Barnase-EndoU-ColicinE5/D-RelE like nuclease2
		c_000000000001_1531						PF06074.12	8.7e-178	DUF935	Protein of unknown function (DUF935)
		c_000000000001_1533						PF11985.8	6e-50	DUF3486	Protein of unknown function (DUF3486)
		c_000000000001_1539	3.6*10^-12	K06204	40.47	44	DnaK suppressor protein					TIGR02419	1e-11	C4_traR_proteo: phage/conjugal plasmid C-4 type zinc finger protein, TraR family
		c_000000000001_1541	4.8*10^-11	K03806	218.7	39.7	N-acetyl-anhydromuramoyl-L-alanine amidase [EC:3.5.1.28]	PF01510.25	6.7e-16	Amidase_2	N-acetylmuramoyl-L-alanine amidase
		c_000000000001_1549						PF06252.12	4.3e-26	DUF1018	Protein of unknown function (DUF1018)
		c_000000000001_1552						PF11363.8	2.4e-75	DUF3164	Protein of unknown function (DUF3164)
		c_000000000001_1556	2.4*10^-35	K07132	127.1	119.6	ATP-dependent target DNA activator [EC:3.6.1.3]	PF13401.6	4e-12	AAA_22	AAA domain
		c_000000000001_1557						PF02914.15	1.5e-101	DDE_2	Bacteriophage Mu transposase
		c_000000000001_1558						PF02316.16	4.7e-10	HTH_Tnp_Mu_1	Mu DNA-binding domain
		c_000000000001_1563	5.3*10^-228	K15578	416.67	752.1	nitrate/nitrite transport system ATP-binding protein [EC:3.6.3.-]	PF00005.27	1e-60	ABC_tran	ABC transporter	TIGR01184	6.6e-181	ntrCD: nitrate ABC transporter, ATP-binding proteins C and D
		c_000000000001_1564	1.5*10^-101	K15577	288.23	336.2	nitrate/nitrite transport system permease protein	PF00528.22	1.4e-21	BPD_transp_1	Binding-protein-dependent transport system inner membrane component	TIGR01183	2.3e-46	ntrB: nitrate ABC transporter, permease protein
		c_000000000001_1565	9.2*10^-189	K15576	506.37	625.5	nitrate/nitrite transport system substrate-binding protein	PF13379.6	7.4e-104	NMT1_2	NMT1-like family	TIGR01728	1.1e-08	SsuA_fam: ABC transporter, substrate-binding protein, aliphatic sulfonates family
		c_000000000001_1566	1.9*10^-54	K07183	179.97	182.1	two-component system, response regulator / RNA-binding antiterminator	PF03861.14	5.9e-19	ANTAR	ANTAR domain
		c_000000000001_1568	1.4*10^-26	K16669	1433.67	88.5	protocadherin Fat 4	PF17963.1	5.7e-10	Big_9	Bacterial Ig domain	TIGR01965	1.3e-12	VCBS_repeat: VCBS repeat
		c_000000000001_1569	4.7*10^-09	K12460	332.57	31.2	ankyrin repeat-rich membrane spanning protein	PF07693.14	3.8e-11	KAP_NTPase	KAP family P-loop domain
		c_000000000001_1570	2.8*10^-101	K06920	110.53	336.8	7-cyano-7-deazaguanine synthase [EC:6.3.4.20]	PF06508.13	4e-82	QueC	Queuosine biosynthesis protein QueC	TIGR00364	3.9e-64	TIGR00364: queuosine biosynthesis protein QueC
		c_000000000001_1571	2.6*10^-59	K10026	93.83	197.9	7-carboxy-7-deazaguanine synthase [EC:4.3.99.3]	PF04055.21	2.7e-14	Radical_SAM	Radical SAM superfamily	TIGR04349	3.1e-107	rSAM_QueE_gams: putative 7-cyano-7-deazaguanosine (preQ0) biosynthesis protein QueE
		c_000000000001_1572	1.9*10^-16	K05807	64.07	57.7	outer membrane protein assembly factor BamD	PF16331.5	1.8e-18	TolA_bind_tri	TolA binding protein trimerisation	TIGR02795	1.4e-36	tol_pal_ybgF: tol-pal system protein YbgF
		c_000000000001_1573	3.4*10^-50	K03640	143.77	168.1	peptidoglycan-associated lipoprotein	PF00691.20	4e-18	OmpA	OmpA family	TIGR02802	2.9e-38	Pal_lipo: peptidoglycan-associated lipoprotein
		c_000000000001_1574	3.9*10^-98	K03641	112.77	327	TolB protein	PF07676.12	1.6e-35	PD40	WD40-like Beta Propeller Repeat	TIGR02800	9.1e-160	propeller_TolB: Tol-Pal system beta propeller repeat protein TolB
		c_000000000001_1575	1.4*10^-47	K03646	75.7	160.1	colicin import membrane protein	PF13103.6	8.7e-16	TonB_2	TonB C terminal	TIGR02794	4.9e-39	tolA_full: protein TolA
		c_000000000001_1576	3.1*10^-53	K03560	158.37	177.3	biopolymer transport protein TolR	PF02472.16	1.1e-29	ExbD	Biopolymer transport protein ExbD/TolR	TIGR02801	4.6e-45	tolR: protein TolR
		c_000000000001_1577	1.2*10^-100	K03562	251.93	334.1	biopolymer transport protein TolQ	PF01618.16	1.5e-40	MotA_ExbB	MotA/TolQ/ExbB proton channel family	TIGR02796	7.7e-89	tolQ: protein TolQ
		c_000000000001_1578	2.8*10^-37	K07107	63.2	126.1	acyl-CoA thioester hydrolase [EC:3.1.2.-]	PF03061.22	8.2e-19	4HBT	Thioesterase superfamily	TIGR02799	2.5e-48	thio_ybgC: tol-pal system-associated acyl-CoA thioesterase
		c_000000000001_1579	2.7*10^-181	K03551	91.17	599.9	holliday junction DNA helicase RuvB [EC:3.6.4.12]	PF05496.12	1.2e-82	RuvB_N	Holliday junction DNA helicase RuvB P-loop domain	TIGR00635	2.2e-146	ruvB: Holliday junction DNA helicase RuvB
		c_000000000001_1580	1.4*10^-71	K03550	51.27	238.4	holliday junction DNA helicase RuvA [EC:3.6.4.12]	PF01330.21	3.6e-20	RuvA_N	RuvA N terminal domain	TIGR00084	2.1e-55	ruvA: Holliday junction DNA helicase RuvA
		c_000000000001_1581	5.1*10^-71	K01159	35.57	236.2	crossover junction endodeoxyribonuclease RuvC [EC:3.1.22.4]	PF02075.17	6.6e-58	RuvC	Crossover junction endodeoxyribonuclease RuvC	TIGR00228	2.6e-62	ruvC: crossover junction endodeoxyribonuclease RuvC
		c_000000000001_1582	4.2*10^-62	K18189	129.2	207.3	translational activator of cytochrome c oxidase 1	PF01709.20	9.2e-94	Transcrip_reg	Transcriptional regulator	TIGR01033	1.7e-96	TIGR01033: DNA-binding regulatory protein, YebC/PmpR family
		c_000000000001_1583	3.6*10^-11	K21919	150.07	39.7	BTB/POZ domain-containing protein KCTD9	PF00805.22	9.5e-19	Pentapeptide	Pentapeptide repeats (8 copies)
		c_000000000001_1584	3.4*10^-267	K04077	123.27	885.7	chaperonin GroEL	PF00118.24	5.9e-92	Cpn60_TCP1	TCP-1/cpn60 chaperonin family	TIGR02348	4.6e-251	GroEL: chaperonin GroL
		c_000000000001_1585	2*10^-43	K04078	24.17	145.8	chaperonin GroES	PF00166.21	1.2e-34	Cpn10	Chaperonin 10 Kd subunit
		c_000000000001_1586	5.3*10^-107	K21029	321.23	355.2	molybdopterin-synthase adenylyltransferase [EC:2.7.7.80]	PF00899.21	8.7e-66	ThiF	ThiF family	TIGR02355	2.9e-93	moeB: molybdopterin synthase sulfurylase MoeB
		c_000000000001_1587	9*10^-120	K06136	169.3	396.5	pyrroloquinoline quinone biosynthesis protein B	PF12706.7	3.8e-42	Lactamase_B_2	Beta-lactamase superfamily domain	TIGR02108	2.4e-122	PQQ_syn_pqqB: coenzyme PQQ biosynthesis protein B
		c_000000000001_1588	2.2*10^-110	K06137	99.73	366.6	pyrroloquinoline-quinone synthase [EC:1.3.3.11]	PF03070.16	1.2e-63	TENA_THI-4	TENA/THI-4/PQQC family	TIGR02111	9.7e-115	PQQ_syn_pqqC: coenzyme PQQ biosynthesis protein C
		c_000000000001_1589	9.4*10^-26	K06138	35.9	86.9	pyrroloquinoline quinone biosynthesis protein D	PF05402.12	1.7e-14	PqqD	Coenzyme PQQ synthesis protein D (PqqD)	TIGR03859	3.8e-28	PQQ_PqqD: coenzyme PQQ biosynthesis protein PqqD
		c_000000000001_1590	8.1*10^-180	K06139	236.6	595.2	PqqA peptide cyclase [EC:1.21.98.4]	PF04055.21	3.5e-24	Radical_SAM	Radical SAM superfamily	TIGR02109	3.8e-162	PQQ_syn_pqqE: coenzyme PQQ biosynthesis enzyme PqqE
		c_000000000001_1591	4.7*10^-40	K11940	66.4	134.4	heat shock protein HspQ	PF08755.11	9.5e-25	YccV-like	Hemimethylated DNA-binding protein YccV like	TIGR02097	2.3e-28	yccV: hemimethylated DNA binding domain
		c_000000000001_1592	4.1*10^-118	K01259	127.1	392.6	proline iminopeptidase [EC:3.4.11.5]	PF00561.20	4.7e-30	Abhydrolase_1	alpha/beta hydrolase fold	TIGR01249	9.4e-101	pro_imino_pep_1: prolyl aminopeptidase
		c_000000000001_1593	2.9*10^-90	K03153	267.87	300.3	glycine oxidase [EC:1.4.3.19]	PF01266.24	1.1e-67	DAO	FAD dependent oxidoreductase	TIGR02352	4.7e-81	thiamin_ThiO: glycine oxidase ThiO
		c_000000000001_1594	1.5*10^-52	K09826	109.1	174.8	Fur family transcriptional regulator, iron response regulator	PF01475.19	9.1e-21	FUR	Ferric uptake regulator family
		c_000000000001_1595	1.2*10^-102	K07019	338.47	341.3	uncharacterized protein	PF00561.20	2.4e-18	Abhydrolase_1	alpha/beta hydrolase fold
		c_000000000001_1596	3.5*10^-70	K17247	78.43	233.9	methionine sulfoxide reductase heme-binding subunit	PF01794.19	9.4e-16	Ferric_reduct	Ferric reductase like transmembrane component
		c_000000000001_1597	9*10^-150	K07147	127.57	496.1	methionine sulfoxide reductase catalytic subunit [EC:1.8.-.-]	PF00174.19	8e-28	Oxidored_molyb	Oxidoreductase molybdopterin binding domain
		c_000000000001_1598	5.2*10^-154	K08195	476.93	510.9	MFS transporter, AAHS family, 4-hydroxybenzoate transporter	PF07690.16	1.3e-56	MFS_1	Major Facilitator Superfamily	TIGR00895	2.5e-123	2A0115: MFS transporter, aromatic acid:H+ symporter (AAHS) family
		c_000000000001_1600	1.6*10^-70	K04760	186.17	234	transcription elongation factor GreB	PF01272.19	4.4e-24	GreA_GreB	Transcription elongation factor, GreA/GreB, C-term	TIGR01461	2.9e-59	greB: transcription elongation factor GreB
		c_000000000001_1601	4.4*10^-52	K09858	59.8	173.9	SEC-C motif domain protein	PF17775.1	1.5e-25	UPF0225	UPF0225 domain	TIGR04102	1.5e-09	SWIM_PBPRA1643: SWIM/SEC-C metal-binding motif protein, PBPRA1643 family
		c_000000000001_1602	4.5*10^-60	K21019	271.53	201.1	diguanylate cyclase [EC:2.7.7.65]	PF00990.21	4.2e-43	GGDEF	Diguanylate cyclase, GGDEF domain	TIGR00254	3.7e-48	GGDEF: diguanylate cyclase (GGDEF) domain
		c_000000000001_1603	7.9*10^-14	K08982	33.23	48.9	putative membrane protein
		c_000000000001_1604	0	K01952	628.97	2012.8	phosphoribosylformylglycinamidine synthase [EC:6.3.5.3]	PF13507.6	2e-103	GATase_5	CobB/CobQ-like glutamine amidotransferase domain	TIGR01735	0	FGAM_synt: phosphoribosylformylglycinamidine synthase
		c_000000000001_1605	2.2*10^-21	K06167	134.23	73.4	phosphoribosyl 1,2-cyclic phosphate phosphodiesterase [EC:3.1.4.55]	PF12706.7	3.4e-19	Lactamase_B_2	Beta-lactamase superfamily domain	TIGR02651	5.9e-09	RNase_Z: ribonuclease Z
		c_000000000001_1606	6.8*10^-14	K07287	28.77	49.4	outer membrane protein assembly factor BamC	PF06804.11	1.4e-11	Lipoprotein_18	NlpB/DapX lipoprotein
		c_000000000001_1607	4.3*10^-113	K01714	258.87	375.7	4-hydroxy-tetrahydrodipicolinate synthase [EC:4.3.3.7]	PF00701.22	1.6e-101	DHDPS	Dihydrodipicolinate synthetase family	TIGR00674	1.8e-107	dapA: 4-hydroxy-tetrahydrodipicolinate synthase
		c_000000000001_1608	5*10^-63	K03564	137.37	210.7	peroxiredoxin Q/BCP [EC:1.11.1.15]	PF00578.21	2.2e-31	AhpC-TSA	AhpC/TSA family	TIGR03137	2.2e-16	AhpC: peroxiredoxin
		c_000000000001_1609	8.3*10^-13	K04065	38.63	46.1	hyperosmotically inducible periplasmic protein	PF04972.17	6.1e-15	BON	BON domain
		c_000000000001_1610	5.4*10^-136	K03548	181.57	451	putative permease	PF01594.16	3.3e-59	AI-2E_transport	AI-2E family transporter	TIGR02872	4.2e-26	spore_ytvI: sporulation integral membrane protein YtvI
		c_000000000001_1612	5.4*10^-73	K14696	139.17	243.6	solute carrier family 30 (zinc transporter), member 9	PF01545.21	2.5e-29	Cation_efflux	Cation efflux family	TIGR01297	2.2e-42	CDF: cation diffusion facilitator family transporter
		c_000000000001_1613	7.2*10^-65	K01247	175.03	216.9	DNA-3-methyladenine glycosylase II [EC:3.2.2.21]
		c_000000000001_1614	1.5*10^-35	K15268	141.8	119.7	O-acetylserine/cysteine efflux transporter	PF00892.20	2.4e-41	EamA	EamA-like transporter family	TIGR00950	3.7e-20	2A78: carboxylate/amino acid/amine transporter
		c_000000000001_1615	4.8*10^-20	K07107	63.2	69.7	acyl-CoA thioester hydrolase [EC:3.1.2.-]	PF13279.6	2e-11	4HBT_2	Thioesterase-like superfamily	TIGR00051	1.5e-08	TIGR00051: acyl-CoA thioester hydrolase, YbgC/YbaW family
		c_000000000001_1616	1.2*10^-130	K01561	208.73	433.4	haloacetate dehalogenase [EC:3.8.1.3]	PF00561.20	5.2e-26	Abhydrolase_1	alpha/beta hydrolase fold	TIGR03056	1.9e-15	bchO_mg_che_rel: putative magnesium chelatase accessory protein
		c_000000000001_1617	1.6*10^-121	K00970	357.67	403.9	poly(A) polymerase [EC:2.7.7.19]	PF01743.20	6.4e-38	PolyA_pol	Poly A polymerase head domain	TIGR01942	1.8e-150	pcnB: poly(A) polymerase
		c_000000000001_1618	2.2*10^-59	K00950	37.83	198	2-amino-4-hydroxy-6-hydroxymethyldihydropteridine diphosphokinase [EC:2.7.6.3]	PF01288.20	6.4e-37	HPPK	7,8-dihydro-6-hydroxymethylpterin-pyrophosphokinase (HPPK)	TIGR01498	2.9e-42	folK: 2-amino-4-hydroxy-6-hydroxymethyldihydropteridine diphosphokinase
		c_000000000001_1619	5.2*10^-52	K15518	199.67	174	deoxyguanosine kinase [EC:2.7.1.113]	PF01712.19	1.8e-36	dNK	Deoxynucleoside kinase	TIGR00041	1.2e-08	DTMP_kinase: dTMP kinase
		c_000000000001_1620	5*10^-123	K00606	47.23	409.1	3-methyl-2-oxobutanoate hydroxymethyltransferase [EC:2.1.2.11]	PF02548.15	2.3e-107	Pantoate_transf	Ketopantoate hydroxymethyltransferase	TIGR00222	8.6e-105	panB: 3-methyl-2-oxobutanoate hydroxymethyltransferase
		c_000000000001_1621	2.4*10^-126	K01918	139.3	419.6	pantoate--beta-alanine ligase [EC:6.3.2.1]	PF02569.15	5.1e-103	Pantoate_ligase	Pantoate-beta-alanine ligase	TIGR00018	1.2e-102	panC: pantoate--beta-alanine ligase
		c_000000000001_1622	3.2*10^-140	K16052	228.87	466.1	MscS family membrane protein	PF00924.18	2.8e-49	MS_channel	Mechanosensitive ion channel
		c_000000000001_1623	3.8*10^-56	K01579	51.03	187	aspartate 1-decarboxylase [EC:4.1.1.11]	PF02261.16	2e-46	Asp_decarbox	Aspartate decarboxylase	TIGR00223	2.6e-49	panD: aspartate 1-decarboxylase
		c_000000000001_1625	1.1*10^-51	K17725	157.53	173.2	sulfur dioxygenase [EC:1.13.11.18]	PF00581.20	1.5e-15	Rhodanese	Rhodanese-like domain	TIGR03413	2e-26	GSH_gloB: hydroxyacylglutathione hydrolase
		c_000000000001_1629	4.2*10^-73	K02553	103.67	243.6	regulator of ribonuclease activity A	PF03737.15	3.6e-41	RraA-like	Aldolase/RraA	TIGR01935	3.3e-62	NOT-MenG: RraA family
		c_000000000001_1630	1.1*10^-80	K00798	50.2	267.7	cob(I)alamin adenosyltransferase [EC:2.5.1.17]	PF01923.18	5.6e-61	Cob_adeno_trans	Cobalamin adenosyltransferase	TIGR00636	1.3e-61	PduO_Nterm: ATP:cob(I)alamin adenosyltransferase
		c_000000000001_1631	2.4*10^-147	K03527	44.57	489.3	4-hydroxy-3-methylbut-2-en-1-yl diphosphate reductase [EC:1.17.7.4]	PF02401.18	1.7e-92	LYTB	LytB protein	TIGR00216	1.7e-100	ispH_lytB: 4-hydroxy-3-methylbut-2-enyl diphosphate reductase
		c_000000000001_1632	1.2*10^-166	K00626	47.67	553.5	acetyl-CoA C-acetyltransferase [EC:2.3.1.9]	PF00108.23	6.2e-88	Thiolase_N	Thiolase, N-terminal domain	TIGR01930	2.3e-135	AcCoA-C-Actrans: acetyl-CoA C-acyltransferase
		c_000000000001_1633	2.2*10^-25	K01055	277.33	86.8	3-oxoadipate enol-lactonase [EC:3.1.1.24]	PF00561.20	1.2e-15	Abhydrolase_1	alpha/beta hydrolase fold	TIGR03695	2.5e-18	menH_SHCHC: 2-succinyl-6-hydroxy-2,4-cyclohexadiene-1-carboxylate synthase
		c_000000000001_1634	2.1*10^-28	K03499	135.77	96.5	trk system potassium uptake protein	PF02254.18	2.8e-33	TrkA_N	TrkA-N domain
		c_000000000001_1636	3.5*10^-17	K06938	20.93	60.1	uncharacterized protein	PF06945.13	4.2e-17	DUF1289	Protein of unknown function (DUF1289)
		c_000000000001_1637	3.6*10^-248	K03821	155.07	823.9	polyhydroxyalkanoate synthase subunit PhaC [EC:2.3.1.-]	PF07167.13	8.5e-72	PhaC_N	Poly-beta-hydroxybutyrate polymerase (PhaC) N-terminus	TIGR01838	6.1e-215	PHA_synth_I: poly(R)-hydroxyalkanoic acid synthase, class I
		c_000000000001_1638						PF07661.13	1.1e-12	MORN_2	MORN repeat variant
		c_000000000001_1639	1.6*10^-23	K17230	89.37	80.5	cytochrome subunit of sulfide dehydrogenase
		c_000000000001_1640	3*10^-16	K17230	89.37	56.8	cytochrome subunit of sulfide dehydrogenase
		c_000000000001_1641	4.6*10^-21	K03676	79.5	72.5	glutaredoxin 3	PF00462.24	2.2e-20	Glutaredoxin	Glutaredoxin	TIGR02181	2.9e-30	GRX_bact: glutaredoxin 3
		c_000000000001_1642	7.2*10^-44	K04762	55.43	147.7	ribosome-associated heat shock protein Hsp15	PF01479.25	1.3e-15	S4	S4 domain
		c_000000000001_1643	8.2*10^-39	K11179	136.03	129.5	tRNA 2-thiouridine synthesizing protein E [EC:2.8.1.-]	PF04358.13	9.2e-35	DsrC	DsrC like protein	TIGR03342	4.5e-36	dsrC_tusE_dsvC: sulfur relay protein, TusE/DsrC/DsvC family
		c_000000000001_1644	4.9*10^-22	K07237	37.53	75.5	tRNA 2-thiouridine synthesizing protein B	PF04077.12	1e-19	DsrH	DsrH like protein	TIGR03011	1e-18	sulf_tusB_dsrH: sulfur relay protein TusB/DsrH
		c_000000000001_1645	2.5*10^-37	K07236	59.87	124.7	tRNA 2-thiouridine synthesizing protein C	PF02635.15	1.1e-17	DrsE	DsrE/DsrF-like family	TIGR03010	1.3e-30	sulf_tusC_dsrF: sulfur relay protein TusC/DsrF
		c_000000000001_1646	7.2*10^-44	K07235	75.4	146.8	tRNA 2-thiouridine synthesizing protein D [EC:2.8.1.-]	PF02635.15	2e-27	DrsE	DsrE/DsrF-like family	TIGR03012	2.8e-41	sulf_tusD_dsrE: sulfur relay protein TusD/DsrE
		c_000000000001_1647	5.1*10^-142	K01423	162.73	472	beta-barrel assembly-enhancing protease [EC:3.4.-.-]	PF01435.18	6.7e-26	Peptidase_M48	Peptidase family M48
		c_000000000001_1648						PF06271.12	1.1e-24	RDD	RDD family
		c_000000000001_1649	6.6*10^-91	K11720	210.73	302.2	lipopolysaccharide export system permease protein	PF03739.14	4.7e-66	LptF_LptG	Lipopolysaccharide export system permease LptF/LptG	TIGR04408	2.8e-110	LptG_lptG: LPS export ABC transporter permease LptG
		c_000000000001_1650	8.3*10^-86	K07091	208.27	285.9	lipopolysaccharide export system permease protein	PF03739.14	2.9e-66	LptF_LptG	Lipopolysaccharide export system permease LptF/LptG	TIGR04407	1e-102	LptF_YjgP: LPS export ABC transporter permease LptF
		c_000000000001_1651	5*10^-177	K01255	410.2	588	leucyl aminopeptidase [EC:3.4.11.1]	PF00883.21	1.7e-123	Peptidase_M17	Cytosol aminopeptidase family, catalytic domain
		c_000000000001_1652	1.1*10^-47	K02339	33.6	159	DNA polymerase III subunit chi [EC:2.7.7.7]	PF04364.13	4.7e-43	DNA_pol3_chi	DNA polymerase III chi subunit, HolC
		c_000000000001_1653	0	K01873	586.27	1373.9	valyl-tRNA synthetase [EC:6.1.1.9]	PF00133.22	2.9e-223	tRNA-synt_1	tRNA synthetases class I (I, L, M and V)	TIGR00422	0	valS: valine--tRNA ligase
		c_000000000001_1654						PF11174.8	6.6e-21	DUF2970	Protein of unknown function (DUF2970)
		c_000000000001_1655	3*10^-41	K03413	138.33	139.1	two-component system, chemotaxis family, chemotaxis protein CheY	PF00072.24	7.4e-44	Response_reg	Response regulator receiver domain	TIGR02154	1.4e-25	PhoB: phosphate regulon transcriptional regulatory protein PhoB
		c_000000000001_1656	1.2*10^-44	K00721	188.47	150.1	dolichol-phosphate mannosyltransferase [EC:2.4.1.83]	PF00535.26	1.1e-31	Glycos_transf_2	Glycosyl transferase family 2	TIGR04182	1.2e-34	glyco_TIGR04182: glycosyltransferase, TIGR04182 family
		c_000000000001_1657	8.6*10^-63	K13668	252.93	209.6	phosphatidyl-myo-inositol dimannoside synthase [EC:2.4.1.346]	PF00534.20	2.8e-42	Glycos_transf_1	Glycosyl transferases group 1	TIGR03999	1.5e-36	thiol_BshA: N-acetyl-alpha-D-glucosaminyl L-malate synthase BshA
		c_000000000001_1658	2.5*10^-50	K00754	272.57	168.9	L-malate glycosyltransferase [EC:2.4.1.-]	PF13692.6	2.1e-23	Glyco_trans_1_4	Glycosyl transferases group 1	TIGR03999	1.8e-29	thiol_BshA: N-acetyl-alpha-D-glucosaminyl L-malate synthase BshA
		c_000000000001_1659	1.7*10^-40	K00754	272.57	136.6	L-malate glycosyltransferase [EC:2.4.1.-]	PF13692.6	3.3e-22	Glyco_trans_1_4	Glycosyl transferases group 1	TIGR03088	3.5e-21	stp2: sugar transferase, PEP-CTERM/EpsH1 system associated
		c_000000000001_1660	1.2*10^-20	K00568	280.03	70.9	2-polyprenyl-6-hydroxyphenyl methylase / 3-demethylubiquinone-9 3-methyltransferase [EC:2.1.1.222 2.1.1.64]	PF13489.6	3.1e-16	Methyltransf_23	Methyltransferase domain	TIGR01983	1.4e-12	UbiG: 3-demethylubiquinone-9 3-O-methyltransferase
		c_000000000001_1661	8.7*10^-08	K09666	249.6	27.6	beta-1,2-N-acetylglucosaminyltransferase [EC:2.4.1.-]
		c_000000000001_1662	3.5*10^-191	K06118	111.63	635	UDP-sulfoquinovose synthase [EC:3.13.1.1]	PF01370.21	3.7e-26	Epimerase	NAD dependent epimerase/dehydratase family	TIGR01179	2.7e-17	galE: UDP-glucose 4-epimerase GalE
		c_000000000001_1664	1.3*10^-51	K03328	172.1	173.3	polysaccharide transporter, PST family	PF01943.17	3.2e-26	Polysacc_synt	Polysaccharide biosynthesis protein
		c_000000000001_1665	2.6*10^-56	K13002	179.6	188	glycosyltransferase [EC:2.4.1.-]	PF00535.26	1.4e-24	Glycos_transf_2	Glycosyl transferase family 2	TIGR04283	6.2e-27	glyco_like_mftF: transferase 2, rSAM/selenodomain-associated
		c_000000000001_1666	3.4*10^-229	K02652	711.3	760.4	type IV pilus assembly protein PilB	PF00437.20	3.3e-91	T2SSE	Type II/IV secretion system protein	TIGR02538	1.4e-259	type_IV_pilB: type IV-A pilus assembly ATPase PilB
		c_000000000001_1667	3.2*10^-153	K02653	439.87	508	type IV pilus assembly protein PilC	PF00482.23	8.1e-62	T2SSF	Type II secretion system (T2SS), protein F	TIGR02120	2.5e-113	GspF: type II secretion system protein F
		c_000000000001_1668	1.1*10^-84	K02464	315.83	281.2	general secretion pathway protein O [EC:3.4.23.43 2.1.1.-]	PF06750.13	3.2e-34	DiS_P_DiS	Bacterial Peptidase A24 N-terminal domain
		c_000000000001_1669	5*10^-69	K00859	50.2	230.3	dephospho-CoA kinase [EC:2.7.1.24]	PF01121.20	7.9e-59	CoaE	Dephospho-CoA kinase	TIGR00152	4.4e-54	TIGR00152: dephospho-CoA kinase
		c_000000000001_1670	6.4*10^-90	K18778	103.53	298.2	cell division protein ZapD	PF07072.11	6.8e-71	ZapD	Cell division protein
		c_000000000001_1671	7.3*10^-24	K09862	37.17	81.2	uncharacterized protein	PF03884.14	1.8e-24	YacG	DNA gyrase inhibitor YacG
		c_000000000001_1672	2.3*10^-36	K00788	170.2	122.7	thiamine-phosphate pyrophosphorylase [EC:2.5.1.3]	PF02581.17	5e-42	TMP-TENI	Thiamine monophosphate synthase	TIGR00586	1.9e-36	mutt: mutator mutT protein
		c_000000000001_1673	7.6*10^-161	K00620	209.9	533.7	glutamate N-acetyltransferase / amino-acid N-acetyltransferase [EC:2.3.1.35 2.3.1.1]	PF01960.18	1.2e-139	ArgJ	ArgJ family	TIGR00120	8.4e-122	ArgJ: glutamate N-acetyltransferase/amino-acid acetyltransferase
		c_000000000001_1674	0	K03070	116.07	1259.5	preprotein translocase subunit SecA [EC:7.4.2.8]	PF07517.14	1.1e-134	SecA_DEAD	SecA DEAD-like domain	TIGR00963	0	secA: preprotein translocase, SecA subunit
		c_000000000001_1675	2*10^-41	K08259	167.93	139.8	lysostaphin [EC:3.4.24.75]	PF01551.22	1.1e-32	Peptidase_M23	Peptidase family M23
		c_000000000001_1676						PF05258.12	1.6e-09	DciA	Dna[CI] antecedent, DciA
		c_000000000001_1677	8*10^-126	K02535	326.03	417.1	UDP-3-O-[3-hydroxymyristoyl] N-acetylglucosamine deacetylase [EC:3.5.1.108]	PF03331.13	9e-109	LpxC	UDP-3-O-acyl N-acetylglycosamine deacetylase	TIGR00325	1.3e-122	lpxC: UDP-3-O-[3-hydroxymyristoyl] N-acetylglucosamine deacetylase
		c_000000000001_1678	4.9*10^-160	K03531	142.07	530.2	cell division protein FtsZ	PF00091.25	6.2e-40	Tubulin	Tubulin/FtsZ family, GTPase domain	TIGR00065	5e-132	ftsZ: cell division protein FtsZ
		c_000000000001_1679	6.8*10^-167	K03590	125.53	553.2	cell division protein FtsA	PF14450.6	2.2e-38	FtsA	Cell division protein FtsA	TIGR01174	1.9e-155	ftsA: cell division protein FtsA
		c_000000000001_1680	5.6*10^-40	K03589	49.53	135.2	cell division protein FtsQ	PF03799.15	4e-16	FtsQ	Cell division protein FtsQ
		c_000000000001_1681	3.9*10^-109	K01921	162.4	362.9	D-alanine-D-alanine ligase [EC:6.3.2.4]	PF07478.13	1.6e-56	Dala_Dala_lig_C	D-ala D-ala ligase C-terminus	TIGR01205	2.9e-101	D_ala_D_alaTIGR: D-alanine--D-alanine ligase
		c_000000000001_1682	3.7*10^-91	K00075	62.53	303.1	UDP-N-acetylmuramate dehydrogenase [EC:1.3.1.98]	PF02873.16	2e-30	MurB_C	UDP-N-acetylenolpyruvoylglucosamine reductase, C-terminal domain	TIGR00179	3.3e-66	murB: UDP-N-acetylenolpyruvoylglucosamine reductase
		c_000000000001_1683	1.3*10^-189	K01924	368.7	628.4	UDP-N-acetylmuramate--alanine ligase [EC:6.3.2.8]	PF08245.12	3e-30	Mur_ligase_M	Mur ligase middle domain	TIGR01082	1.9e-173	murC: UDP-N-acetylmuramate--L-alanine ligase
		c_000000000001_1684	4*10^-127	K02563	199.83	422	UDP-N-acetylglucosamine--N-acetylmuramyl-(pentapeptide) pyrophosphoryl-undecaprenol N-acetylglucosamine transferase [EC:2.4.1.227]	PF04101.16	2.6e-40	Glyco_tran_28_C	Glycosyltransferase family 28 C-terminal domain	TIGR01133	1.3e-102	murG: undecaprenyldiphospho-muramoylpentapeptide beta-N-acetylglucosaminyltransferase
		c_000000000001_1685	2*10^-123	K03588	343.77	409.6	cell division protein FtsW	PF01098.19	2.1e-102	FTSW_RODA_SPOVE	Cell cycle protein	TIGR02614	1.2e-124	ftsW: cell division protein FtsW
		c_000000000001_1686	1.1*10^-158	K01925	367.57	526.9	UDP-N-acetylmuramoylalanine--D-glutamate ligase [EC:6.3.2.9]	PF08245.12	8e-29	Mur_ligase_M	Mur ligase middle domain	TIGR01087	2.3e-126	murD: UDP-N-acetylmuramoylalanine--D-glutamate ligase
		c_000000000001_1687	2*10^-131	K01000	185.57	435.6	phospho-N-acetylmuramoyl-pentapeptide-transferase [EC:2.7.8.13]	PF00953.21	8.5e-36	Glycos_transf_4	Glycosyl transferase family 4	TIGR00445	2.7e-136	mraY: phospho-N-acetylmuramoyl-pentapeptide-transferase
		c_000000000001_1688	8*10^-153	K01929	366.47	507.6	UDP-N-acetylmuramoyl-tripeptide--D-alanyl-D-alanine ligase [EC:6.3.2.10]	PF08245.12	1.6e-49	Mur_ligase_M	Mur ligase middle domain	TIGR01143	1.2e-136	murF: UDP-N-acetylmuramoyl-tripeptide--D-alanyl-D-alanine ligase
		c_000000000001_1689	9.2*10^-172	K01928	455.17	570.9	UDP-N-acetylmuramoyl-L-alanyl-D-glutamate--2,6-diaminopimelate ligase [EC:6.3.2.13]	PF08245.12	4e-48	Mur_ligase_M	Mur ligase middle domain	TIGR01085	4.6e-147	murE: UDP-N-acetylmuramyl-tripeptide synthetase
		c_000000000001_1690	4.5*10^-206	K03587	451.1	683.2	cell division protein FtsI (penicillin-binding protein 3) [EC:3.4.16.4]	PF00905.22	8.1e-75	Transpeptidase	Penicillin binding protein transpeptidase domain	TIGR02214	4.6e-115	spoVD_pbp: stage V sporulation protein D
		c_000000000001_1691	2.3*10^-31	K03586	41.5	105.6	cell division protein FtsL	PF04999.13	6.1e-26	FtsL	Cell division protein FtsL	TIGR02209	1.3e-24	ftsL_broad: cell division protein FtsL
		c_000000000001_1692	6.5*10^-129	K03438	70.17	428	16S rRNA (cytosine1402-N4)-methyltransferase [EC:2.1.1.199]	PF01795.19	6.7e-110	Methyltransf_5	MraW methylase family	TIGR00006	1.9e-111	TIGR00006: 16S rRNA (cytosine(1402)-N(4))-methyltransferase
		c_000000000001_1693	3.9*10^-48	K03925	39.17	160.8	MraZ protein	PF02381.18	2.9e-36	MraZ	MraZ protein, putative antitoxin-like	TIGR00242	5.6e-45	TIGR00242: division/cell wall cluster transcriptional repressor MraZ
		c_000000000001_1694						PF10544.9	1.2e-15	T5orf172	T5orf172 domain
		c_000000000001_1695						PF11071.8	3.6e-67	Nuc_deoxyri_tr3	Nucleoside 2-deoxyribosyltransferase YtoQ	TIGR03646	2.3e-67	YtoQ_fam: YtoQ family protein
		c_000000000001_1696						PF04280.15	6.7e-15	Tim44	Tim44-like domain
		c_000000000001_1699	6.7*10^-42	K06915	122.4	141	uncharacterized protein	PF01935.17	7.1e-08	DUF87	Helicase HerA, central domain
		c_000000000001_1701	1.6*10^-139	K19788	526.37	463.8	obg-like ATPase 1	PF06071.13	5e-41	YchF-GTPase_C	Protein of unknown function (DUF933)	TIGR00092	8.9e-157	TIGR00092: GTP-binding protein YchF
		c_000000000001_1702	6.4*10^-268	K00549	47.23	888.1	5-methyltetrahydropteroyltriglutamate--homocysteine methyltransferase [EC:2.1.1.14]	PF01717.18	5.4e-160	Meth_synt_2	Cobalamin-independent synthase, Catalytic domain	TIGR01371	0	met_syn_B12ind: 5-methyltetrahydropteroyltriglutamate--homocysteine S-methyltransferase
		c_000000000001_1703	3.3*10^-117	K03576	212.33	388.3	LysR family transcriptional regulator, regulator for metE and metH	PF03466.20	1.9e-36	LysR_substrate	LysR substrate binding domain	TIGR03339	2.3e-32	phn_lysR: aminoethylphosphonate catabolism associated LysR family transcriptional regulator
		c_000000000001_1704	2.5*10^-236	K00525	355.03	783.7	ribonucleoside-diphosphate reductase alpha chain [EC:1.17.4.1]	PF02867.15	7.3e-185	Ribonuc_red_lgC	Ribonucleotide reductase, barrel domain	TIGR02506	5.8e-215	NrdE_NrdA: ribonucleoside-diphosphate reductase, alpha subunit
		c_000000000001_1705	1.5*10^-104	K00526	159.43	347.4	ribonucleoside-diphosphate reductase beta chain [EC:1.17.4.1]	PF00268.21	1.3e-59	Ribonuc_red_sm	Ribonucleotide reductase, small chain	TIGR04171	7.7e-15	RNR_1b_NrdF: ribonucleoside-diphosphate reductase, class 1b, beta subunit
		c_000000000001_1706	8.8*10^-131	K00052	392.2	434.5	3-isopropylmalate dehydrogenase [EC:1.1.1.85]	PF00180.20	2.8e-107	Iso_dh	Isocitrate/isopropylmalate dehydrogenase	TIGR00169	1.4e-107	leuB: 3-isopropylmalate dehydrogenase
		c_000000000001_1707	1.8*10^-196	K09011	621.1	650.7	(R)-citramalate synthase [EC:2.3.1.182]	PF00682.19	3.3e-50	HMGL-like	HMGL-like	TIGR00973	1.2e-80	leuA_bact: 2-isopropylmalate synthase
		c_000000000001_1708	4.9*10^-86	K01704	134.63	285.9	3-isopropylmalate/(R)-2-methylmalate dehydratase small subunit [EC:4.2.1.33 4.2.1.35]	PF00694.19	1.2e-35	Aconitase_C	Aconitase C-terminal domain	TIGR00171	7.9e-83	leuD: 3-isopropylmalate dehydratase, small subunit
		c_000000000001_1709	8*10^-223	K01702	1139.7	738.8	3-isopropylmalate dehydratase [EC:4.2.1.33]	PF00330.20	2.9e-153	Aconitase	Aconitase family (aconitate hydratase)	TIGR00170	1e-225	leuC: 3-isopropylmalate dehydratase, large subunit
		c_000000000001_1710	1.2*10^-123	K10222	580.67	408.7	2,6-dioxo-6-phenylhexa-3-enoate hydrolase [EC:3.7.1.8]	PF00561.20	1.7e-22	Abhydrolase_1	alpha/beta hydrolase fold	TIGR03343	4.9e-124	biphenyl_bphD: 2-hydroxy-6-oxo-6-phenylhexa-2,4-dienoate hydrolase
		c_000000000001_1712	8.4*10^-60	K03525	45.37	199.9	type III pantothenate kinase [EC:2.7.1.33]	PF03309.14	1.3e-43	Pan_kinase	Type III pantothenate kinase	TIGR00671	7.7e-36	baf: pantothenate kinase, type III
		c_000000000001_1713	2.5*10^-67	K03524	155.3	225.2	BirA family transcriptional regulator, biotin operon repressor / biotin---[acetyl-CoA-carboxylase] ligase [EC:6.3.4.15]	PF03099.19	4.8e-17	BPL_LplA_LipB	Biotin/lipoate A/B protein ligase family	TIGR00121	1.9e-54	birA_ligase: biotin--[acetyl-CoA-carboxylase] ligase
		c_000000000001_1714						PF07238.14	4e-11	PilZ	PilZ domain
		c_000000000001_1715	3.4*10^-63	K02557	137.1	211.1	chemotaxis protein MotB	PF13677.6	2.2e-19	MotB_plug	Membrane MotB of proton-channel complex MotA/MotB	TIGR03350	1.2e-39	type_VI_ompA: type VI secretion system peptidoglycan-associated domain
		c_000000000001_1716	2.8*10^-80	K02556	73.77	267.1	chemotaxis protein MotA	PF01618.16	8.6e-25	MotA_ExbB	MotA/TolQ/ExbB proton channel family	TIGR03818	2.4e-14	MotA1: flagellar motor stator protein MotA
		c_000000000001_1717	3*10^-133	K03306	388.8	442.3	inorganic phosphate transporter, PiT family	PF01384.20	3.4e-120	PHO4	Phosphate transporter family
		c_000000000001_1718	5*10^-40	K07220	47.93	134.9	uncharacterized protein	PF01865.16	2e-49	PhoU_div	Protein of unknown function DUF47	TIGR00153	1.3e-46	TIGR00153: TIGR00153 family protein
		c_000000000001_1719						PF16930.5	5.5e-37	Porin_5	Putative porin
		c_000000000001_1720	2.8*10^-73	K02039	112.23	244.2	phosphate transport system protein	PF01895.19	5.3e-36	PhoU	PhoU domain	TIGR02135	2.2e-68	phoU_full: phosphate transport system regulatory protein PhoU
		c_000000000001_1721	1.5*10^-122	K02036	262.5	406.1	phosphate transport system ATP-binding protein [EC:7.3.2.1]	PF00005.27	1.6e-28	ABC_tran	ABC transporter	TIGR00972	3.2e-107	3a0107s01c2: phosphate ABC transporter, ATP-binding protein
		c_000000000001_1722	1.2*10^-80	K02038	249.93	268.7	phosphate transport system permease protein	PF00528.22	9.7e-22	BPD_transp_1	Binding-protein-dependent transport system inner membrane component	TIGR00974	3.9e-76	3a0107s02c: phosphate ABC transporter, permease protein PstA
		c_000000000001_1723	1.1*10^-100	K02037	260.87	335.2	phosphate transport system permease protein	PF00528.22	1.9e-14	BPD_transp_1	Binding-protein-dependent transport system inner membrane component	TIGR02138	1.4e-80	phosphate_pstC: phosphate ABC transporter, permease protein PstC
		c_000000000001_1724	2.6*10^-49	K02040	83.07	165.8	phosphate transport system substrate-binding protein	PF12849.7	5.4e-53	PBP_like_2	PBP superfamily domain	TIGR00975	5.7e-87	3a0107s03: phosphate ABC transporter, phosphate-binding protein PstS
		c_000000000001_1725	1.1*10^-94	K07636	339.7	315.3	two-component system, OmpR family, phosphate regulon sensor histidine kinase PhoR [EC:2.7.13.3]	PF02518.26	1.4e-17	HATPase_c	Histidine kinase-, DNA gyrase B-, and HSP90-like ATPase	TIGR02966	4.2e-106	phoR_proteo: phosphate regulon sensor kinase PhoR
		c_000000000001_1726	1.5*10^-96	K07657	313.07	321.1	two-component system, OmpR family, phosphate regulon response regulator PhoB	PF00486.28	2.5e-26	Trans_reg_C	Transcriptional regulatory protein, C terminal	TIGR02154	6.5e-93	PhoB: phosphate regulon transcriptional regulatory protein PhoB
		c_000000000001_1727	1.1*10^-61	K20963	675.73	205.8	c-di-GMP phosphodiesterase [EC:3.1.4.52]	PF00563.20	1.6e-47	EAL	EAL domain	TIGR00254	1.1e-16	GGDEF: diguanylate cyclase (GGDEF) domain
		c_000000000001_1728	0	K03695	1121.17	1370.3	ATP-dependent Clp protease ATP-binding subunit ClpB	PF07724.14	1.4e-59	AAA_2	AAA domain (Cdc48 subfamily)	TIGR03346	0	chaperone_ClpB: ATP-dependent chaperone protein ClpB
		c_000000000001_1729	7.3*10^-97	K16267	201.07	321.6	zinc and cadmium transporter	PF02535.22	3.7e-37	Zip	ZIP Zinc transporter
		c_000000000001_1730	1.8*10^-84	K05810	53.33	280.8	polyphenol oxidase [EC:1.10.3.-]	PF02578.15	1.3e-75	Cu-oxidase_4	Multi-copper polyphenol oxidoreductase laccase	TIGR00726	3.7e-65	TIGR00726: YfiH family protein
		c_000000000001_1731	9.7*10^-118	K06180	285.97	391.8	23S rRNA pseudouridine1911/1915/1917 synthase [EC:5.4.99.23]	PF00849.22	6.6e-33	PseudoU_synth_2	RNA pseudouridylate synthase	TIGR00005	1.7e-92	rluA_subfam: pseudouridine synthase, RluA family
		c_000000000001_1732	9.6*10^-84	K05807	64.07	279.3	outer membrane protein assembly factor BamD	PF13525.6	1e-64	YfiO	Outer membrane lipoprotein	TIGR03302	2.1e-78	OM_YfiO: outer membrane assembly lipoprotein YfiO
		c_000000000001_1733	3*10^-165	K01950	522.2	548.6	NAD+ synthase (glutamine-hydrolysing) [EC:6.3.5.1]	PF02540.17	4.9e-74	NAD_synthase	NAD synthase	TIGR00552	1.6e-63	nadE: NAD+ synthetase
		c_000000000001_1734	7.6*10^-163	K01902	365.7	539.4	succinyl-CoA synthetase alpha subunit [EC:6.2.1.5]	PF02629.19	1.2e-29	CoA_binding	CoA binding domain	TIGR01019	3.4e-141	sucCoAalpha: succinate-CoA ligase, alpha subunit
		c_000000000001_1735	1.3*10^-170	K01903	489.67	564.8	succinyl-CoA synthetase beta subunit [EC:6.2.1.5]	PF08442.10	3e-78	ATP-grasp_2	ATP-grasp domain	TIGR01016	4.4e-164	sucCoAbeta: succinate-CoA ligase, beta subunit
		c_000000000001_1736	1*10^-166	K02668	303.67	553.2	two-component system, NtrC family, sensor histidine kinase PilS [EC:2.7.13.3]	PF02518.26	1.1e-19	HATPase_c	Histidine kinase-, DNA gyrase B-, and HSP90-like ATPase	TIGR02966	4.5e-31	phoR_proteo: phosphate regulon sensor kinase PhoR
		c_000000000001_1737	9.8*10^-208	K02667	560.77	687.9	two-component system, NtrC family, response regulator PilR	PF00158.26	8.1e-65	Sigma54_activat	Sigma-54 interaction domain	TIGR01818	3.5e-115	ntrC: nitrogen regulation protein NR(I)
		c_000000000001_1738	1.2*10^-32	K02650	104.07	111.1	type IV pilus assembly protein PilA	PF07963.12	1.9e-10	N_methyl	Prokaryotic N-terminal methylation motif	TIGR02532	1.6e-10	IV_pilin_GFxxxE: prepilin-type N-terminal cleavage/methylation domain
		c_000000000001_1739	1.7*10^-41	K23424	159.5	139.6	protein O-mannosyl-transferase [EC:2.4.1.-]
		c_000000000001_1740	4.1*10^-109	K03517	37.43	362.7	quinolinate synthase [EC:2.5.1.72]	PF02445.16	5.9e-103	NadA	Quinolinate synthetase A protein	TIGR00550	2e-91	nadA: quinolinate synthetase complex, A subunit
		c_000000000001_1741	9*10^-252	K01876	292.4	835.2	aspartyl-tRNA synthetase [EC:6.1.1.12]	PF00152.20	6.4e-105	tRNA-synt_2	tRNA synthetases class II (D, K and N)	TIGR00459	1.5e-241	aspS_bact: aspartate--tRNA ligase
		c_000000000001_1742						PF09723.10	3.8e-16	Zn-ribbon_8	Zinc ribbon domain	TIGR02605	9.8e-23	CxxC_CxxC_SSSS: putative regulatory protein, FmdB family
		c_000000000001_1743	2.1*10^-80	K01465	293.67	268.3	dihydroorotase [EC:3.5.2.3]	PF01979.20	2.7e-13	Amidohydro_1	Amidohydrolase family	TIGR00856	7.2e-140	pyrC_dimer: dihydroorotase, homodimeric type
		c_000000000001_1744	4.6*10^-98	K04754	47.97	325.7	phospholipid-binding lipoprotein MlaA	PF04333.13	1.3e-76	MlaA	MlaA lipoprotein
		c_000000000001_1745	2.5*10^-106	K03683	114.83	351.7	ribonuclease T [EC:3.1.13.-]	PF00929.24	2.8e-28	RNase_T	Exonuclease	TIGR01298	7.4e-95	RNaseT: ribonuclease T
		c_000000000001_1746	8.5*10^-55	K07390	84.83	183	monothiol glutaredoxin	PF00462.24	1.5e-19	Glutaredoxin	Glutaredoxin	TIGR00365	6e-46	TIGR00365: monothiol glutaredoxin, Grx4 family
		c_000000000001_1747	1.4*10^-192	K01474	590.7	638.6	N-methylhydantoinase B [EC:3.5.2.14]	PF02538.14	9.7e-187	Hydantoinase_B	Hydantoinase B/oxoprolinase
		c_000000000001_1748	3.1*10^-169	K00821	475.53	560.8	acetylornithine/N-succinyldiaminopimelate aminotransferase [EC:2.6.1.11 2.6.1.17]	PF00202.21	2e-115	Aminotran_3	Aminotransferase class-III	TIGR00707	3.3e-143	argD: transaminase, acetylornithine/succinylornithine family
		c_000000000001_1749	4.3*10^-135	K00611	264.03	448.1	ornithine carbamoyltransferase [EC:2.1.3.3]	PF00185.24	4.6e-51	OTCace	Aspartate/ornithine carbamoyltransferase, Asp/Orn binding domain	TIGR00658	1.8e-119	orni_carb_tr: ornithine carbamoyltransferase
		c_000000000001_1750	1.8*10^-53	K07184	75.9	178.8	SH3 domain protein	PF08239.11	1.1e-08	SH3_3	Bacterial SH3 domain	TIGR04211	1.6e-56	SH3_and_anchor: SH3 domain protein
		c_000000000001_1751	1.3*10^-274	K01687	649.97	911.6	dihydroxy-acid dehydratase [EC:4.2.1.9]	PF00920.21	6.8e-213	ILVD_EDD	Dehydratase family	TIGR00110	2.8e-230	ilvD: dihydroxy-acid dehydratase
		c_000000000001_1752	2*10^-109	K01438	283.37	364	acetylornithine deacetylase [EC:3.5.1.16]	PF01546.28	1.7e-33	Peptidase_M20	Peptidase family M20/M25/M40	TIGR01892	3.1e-118	AcOrn-deacetyl: acetylornithine deacetylase (ArgE)
		c_000000000001_1753	1.5*10^-178	K14682	228.3	592	amino-acid N-acetyltransferase [EC:2.3.1.1]	PF00696.28	3.8e-24	AA_kinase	Amino acid kinase family	TIGR01890	4.3e-164	N-Ac-Glu-synth: amino-acid N-acetyltransferase
		c_000000000001_1754	4.5*10^-62	K03651	111.73	207.8	3',5'-cyclic-AMP phosphodiesterase [EC:3.1.4.53]	PF00149.28	3e-18	Metallophos	Calcineurin-like phosphoesterase
		c_000000000001_1755	2.7*10^-81	K08311	74.57	270	putative (di)nucleoside polyphosphate hydrolase [EC:3.6.1.-]	PF00293.28	9.6e-24	NUDIX	NUDIX domain	TIGR00586	1.9e-11	mutt: mutator mutT protein
		c_000000000001_1756	1.4*10^-43	K15781	328.1	146.2	putative phosphoserine phosphatase / 1-acylglycerol-3-phosphate O-acyltransferase [EC:3.1.3.3 2.3.1.51]	PF12710.7	1.4e-38	HAD	haloacid dehalogenase-like hydrolase	TIGR01490	1.4e-43	HAD-SF-IB-hyp1: HAD hydrolase, family IB
		c_000000000001_1757	5.8*10^-92	K01246	28.2	305.1	DNA-3-methyladenine glycosylase I [EC:3.2.2.20]	PF03352.13	1.4e-75	Adenine_glyco	Methyladenine glycosylase	TIGR00624	7.9e-66	tag: DNA-3-methyladenine glycosylase I
		c_000000000001_1758	5.2*10^-199	K02302	399.1	660.3	uroporphyrin-III C-methyltransferase / precorrin-2 dehydrogenase / sirohydrochlorin ferrochelatase [EC:2.1.1.107 1.3.1.76 4.99.1.4]	PF00590.20	1.1e-50	TP_methylase	Tetrapyrrole (Corrin/Porphyrin) Methylases	TIGR01469	4.1e-93	cobA_cysG_Cterm: uroporphyrinogen-III C-methyltransferase
		c_000000000001_1759	6.6*10^-48	K01055	277.33	161	3-oxoadipate enol-lactonase [EC:3.1.1.24]	PF00561.20	1.2e-26	Abhydrolase_1	alpha/beta hydrolase fold	TIGR02427	1.7e-31	protocat_pcaD: 3-oxoadipate enol-lactonase
		c_000000000001_1760	6.2*10^-25	K14963	269	85.1	COMPASS component SWD3	PF12894.7	5e-10	ANAPC4_WD40	Anaphase-promoting complex subunit 4 WD40 domain
		c_000000000001_1761	9.3*10^-30	K02848	120.37	100.6	heptose I phosphotransferase [EC:2.7.1.-]	PF06293.14	1e-21	Kdo	Lipopolysaccharide kinase (Kdo/WaaP) family	TIGR03724	1.8e-16	arch_bud32: Kae1-associated kinase Bud32
		c_000000000001_1762	5.6*10^-13	K01463	185.4	46	N-acetylglucosamine malate deacetylase 1 [EC:3.5.1.-]	PF02585.17	1e-11	PIG-L	GlcNAc-PI de-N-acetylase
		c_000000000001_1763						PF07395.11	6.7e-88	Mig-14	Mig-14
		c_000000000001_1764	5.9*10^-125	K02841	229.67	414.3	heptosyltransferase I [EC:2.4.-.-]	PF01075.17	3.9e-64	Glyco_transf_9	Glycosyltransferase family 9 (heptosyltransferase)	TIGR02193	1.5e-107	heptsyl_trn_I: lipopolysaccharide heptosyltransferase I
		c_000000000001_1765	7.5*10^-106	K02843	253.77	352.1	heptosyltransferase II [EC:2.4.-.-]	PF01075.17	3.4e-71	Glyco_transf_9	Glycosyltransferase family 9 (heptosyltransferase)	TIGR02195	2.2e-131	heptsyl_trn_II: lipopolysaccharide heptosyltransferase II
		c_000000000001_1766	4.1*10^-88	K00826	185.5	293.8	branched-chain amino acid aminotransferase [EC:2.6.1.42]	PF01063.19	1.9e-54	Aminotran_4	Amino-transferase class IV	TIGR01122	5.4e-138	ilvE_I: branched-chain amino acid aminotransferase
		c_000000000001_1767	3*10^-288	K00982	97.1	956.4	[glutamine synthetase] adenylyltransferase / [glutamine synthetase]-adenylyl-L-tyrosine phosphorylase [EC:2.7.7.42 2.7.7.89]	PF03710.15	7.9e-155	GlnE	Glutamate-ammonia ligase adenylyltransferase	TIGR01693	6.6e-08	UTase_glnD: protein-P-II uridylyltransferase
		c_000000000001_1768	1.6*10^-112	K21023	614.83	374.4	diguanylate cyclase [EC:2.7.7.65]	PF00563.20	3.7e-61	EAL	EAL domain	TIGR00254	3.4e-42	GGDEF: diguanylate cyclase (GGDEF) domain
		c_000000000001_1769	1.1*10^-280	K01533	720.03	931.3	P-type Cu2+ transporter [EC:7.2.2.9]	PF00122.20	2.5e-56	E1-E2_ATPase	E1-E2 ATPase	TIGR01525	1.4e-186	ATPase-IB_hvy: heavy metal translocating P-type ATPase
		c_000000000001_1770						PF06139.12	1.2e-52	BphX	BphX-like
		c_000000000001_1771	6.9*10^-34	K00799	69.2	115	glutathione S-transferase [EC:2.5.1.18]	PF00043.25	4.3e-12	GST_C	Glutathione S-transferase, C-terminal domain	TIGR01262	1.9e-21	maiA: maleylacetoacetate isomerase
		c_000000000001_1772	6.8*10^-244	K10217	661.83	806.8	aminomuconate-semialdehyde/2-hydroxymuconate-6-semialdehyde dehydrogenase [EC:1.2.1.32 1.2.1.85]	PF00171.22	1.5e-153	Aldedh	Aldehyde dehydrogenase family	TIGR03216	1.2e-266	OH_muco_semi_DH: 2-hydroxymuconic semialdehyde dehydrogenase
		c_000000000001_1773	3.2*10^-12	K15270	162.9	43.4	S-adenosylmethionine uptake transporter	PF00892.20	1.8e-11	EamA	EamA-like transporter family
		c_000000000001_1774	6.1*10^-241	K08689	848.2	797	biphenyl 2,3-dioxygenase subunit alpha [EC:1.14.12.18]	PF00848.19	2.3e-53	Ring_hydroxyl_A	Ring hydroxylating alpha subunit (catalytic domain)	TIGR03229	7.1e-46	benzo_1_2_benA: benzoate 1,2-dioxygenase, large subunit
		c_000000000001_1775	1.5*10^-85	K15750	278.1	282.6	biphenyl 2,3-dioxygenase subunit beta [EC:1.14.12.18]	PF00866.18	2.2e-55	Ring_hydroxyl_B	Ring hydroxylating beta subunit	TIGR03232	1e-09	benzo_1_2_benB: benzoate 1,2-dioxygenase, small subunit
		c_000000000001_1776	3.6*10^-101	K02510	92.13	336.3	4-hydroxy-2-oxoheptanedioate aldolase [EC:4.1.2.52]	PF03328.14	1.6e-50	HpcH_HpaI	HpcH/HpaI aldolase/citrate lyase family	TIGR02311	5.6e-99	HpaI: 2,4-dihydroxyhept-2-ene-1,7-dioic acid aldolase
		c_000000000001_1777	5.7*10^-118	K02509	319.27	390.1	2-oxo-hept-3-ene-1,7-dioate hydratase [EC:4.2.1.-]					TIGR02312	2.5e-127	HpaH: 2-oxo-hepta-3-ene-1,7-dioic acid hydratase
		c_000000000001_1778	2.7*10^-84	K10216	264.07	280.1	2-hydroxymuconate-semialdehyde hydrolase [EC:3.7.1.9]	PF00561.20	2.9e-21	Abhydrolase_1	alpha/beta hydrolase fold	TIGR03343	8.5e-40	biphenyl_bphD: 2-hydroxy-6-oxo-6-phenylhexa-2,4-dienoate hydrolase
		c_000000000001_1779	1.4*10^-39	K10533	74.77	133.2	limonene-1,2-epoxide hydrolase [EC:3.3.2.8]	PF07858.12	6.3e-27	LEH	Limonene-1,2-epoxide hydrolase catalytic domain	TIGR02096	3.7e-10	TIGR02096: conserved hypothetical protein
		c_000000000001_1781	1.6*10^-240	K01473	649.07	797.8	N-methylhydantoinase A [EC:3.5.2.14]	PF01968.18	1.6e-92	Hydantoinase_A	Hydantoinase/oxoprolinase
		c_000000000001_1782	1.6*10^-95	K01990	259.1	318.1	ABC-2 type transport system ATP-binding protein	PF00005.27	1.1e-29	ABC_tran	ABC transporter	TIGR03522	6.5e-92	GldA_ABC_ATP: gliding motility-associated ABC transporter ATP-binding subunit GldA
		c_000000000001_1783	1.4*10^-13	K19341	156.43	47.9	Cu-processing system permease protein	PF12679.7	1.2e-14	ABC2_membrane_2	ABC-2 family transporter protein	TIGR03518	2.1e-29	ABC_perm_GldF: gliding motility-associated ABC transporter permease protein GldF
		c_000000000001_1784	3*10^-09	K19681	111.4	32.8	intraflagellar transport protein 52	PF09822.9	2.7e-32	ABC_transp_aux	ABC-type uncharacterized transport system	TIGR03521	3.8e-10	GldG: gliding-associated putative ABC transporter substrate-binding component GldG
		c_000000000001_1785						PF14238.6	8.4e-09	DUF4340	Domain of unknown function (DUF4340)
		c_000000000001_1786	9.5*10^-106	K10563	193.9	351.3	formamidopyrimidine-DNA glycosylase [EC:3.2.2.23 4.2.99.18]	PF01149.24	5.4e-32	Fapy_DNA_glyco	Formamidopyrimidine-DNA glycosylase N-terminal domain	TIGR00577	5.5e-97	fpg: DNA-formamidopyrimidine glycosylase
		c_000000000001_1787						PF07556.11	1.2e-71	DUF1538	Protein of unknown function (DUF1538)
		c_000000000001_1788						PF07556.11	1.8e-71	DUF1538	Protein of unknown function (DUF1538)
		c_000000000001_1790	1.8*10^-15	K07182	142.1	53.1	CBS domain-containing protein	PF00571.28	2.3e-11	CBS	CBS domain
		c_000000000001_1792	5.6*10^-176	K00681	548.23	584.5	gamma-glutamyltranspeptidase / glutathione hydrolase [EC:2.3.2.2 3.4.19.13]	PF01019.21	4.5e-160	G_glu_transpept	Gamma-glutamyltranspeptidase	TIGR00066	2.2e-145	g_glut_trans: gamma-glutamyltransferase
		c_000000000001_1793	3.5*10^-11	K03616	67.6	40.4	Na+-translocating ferredoxin:NAD+ oxidoreductase subunit B [EC:7.2.1.2]					TIGR01944	3e-10	rnfB: electron transport complex, RnfABCDGE type, B subunit
		c_000000000001_1794	4.7*10^-69	K00954	61.17	229.2	pantetheine-phosphate adenylyltransferase [EC:2.7.7.3]	PF01467.26	4.5e-19	CTP_transf_like	Cytidylyltransferase-like	TIGR01510	1.3e-59	coaD_prev_kdtB: pantetheine-phosphate adenylyltransferase
		c_000000000001_1795	3.3*10^-72	K08316	81.87	240.5	16S rRNA (guanine966-N2)-methyltransferase [EC:2.1.1.171]	PF03602.15	1.8e-57	Cons_hypoth95	Conserved hypothetical protein 95	TIGR00095	2.7e-52	TIGR00095: 16S rRNA (guanine(966)-N(2))-methyltransferase RsmD
		c_000000000001_1796	5.2*10^-97	K07263	275	323.5	zinc protease [EC:3.4.24.-]	PF05193.21	2.5e-36	Peptidase_M16_C	Peptidase M16 inactive domain
		c_000000000001_1797	4.2*10^-137	K07263	275	456.1	zinc protease [EC:3.4.24.-]	PF05193.21	2.5e-28	Peptidase_M16_C	Peptidase M16 inactive domain	TIGR02110	3.1e-13	PQQ_syn_pqqF: coenzyme PQQ biosynthesis protein PqqF
		c_000000000001_1798	1.7*10^-164	K03110	301	545.3	fused signal recognition particle receptor	PF00448.22	1.4e-76	SRP54	SRP54-type protein, GTPase domain	TIGR00064	1.5e-114	ftsY: signal recognition particle-docking protein FtsY
		c_000000000001_1799	4.1*10^-107	K09812	292.87	356.1	cell division transport system ATP-binding protein	PF00005.27	1.5e-35	ABC_tran	ABC transporter	TIGR02673	1.3e-88	FtsE: cell division ATP-binding protein FtsE
		c_000000000001_1800	1.8*10^-64	K09811	75.03	215.3	cell division transport system permease protein	PF18075.1	2.8e-11	FtsX_ECD	FtsX extracellular domain	TIGR00439	4.9e-59	ftsX: putative protein insertion permease FtsX
		c_000000000001_1801	1.6*10^-75	K03406	59.27	252.4	methyl-accepting chemotaxis protein	PF00015.21	1e-38	MCPsignal	Methyl-accepting chemotaxis protein (MCP) signalling domain
		c_000000000001_1802	4*10^-09	K02040	83.07	33.2	phosphate transport system substrate-binding protein
		c_000000000001_1804	5*10^-120	K03089	255.77	398.4	RNA polymerase sigma-32 factor	PF04542.14	1.1e-14	Sigma70_r2	Sigma-70 region 2	TIGR02392	4.3e-116	rpoH_proteo: alternative sigma factor RpoH
		c_000000000001_1805	2.6*10^-44	K06985	69.4	148.8	aspartyl protease family protein	PF13975.6	1.9e-22	gag-asp_proteas	gag-polyprotein putative aspartyl protease	TIGR02281	1.2e-26	clan_AA_DTGA: clan AA aspartic protease, TIGR02281 family
		c_000000000001_1806	1.1*10^-38	K07126	68.33	130.8	uncharacterized protein	PF08238.12	6.1e-27	Sel1	Sel1 repeat
		c_000000000001_1807	1.6*10^-103	K02257	124.7	344.7	heme o synthase [EC:2.5.1.141]	PF01040.18	8.2e-60	UbiA	UbiA prenyltransferase family	TIGR01473	1.4e-95	cyoE_ctaB: protoheme IX farnesyltransferase
		c_000000000001_1808	5.4*10^-76	K02259	67.63	253.6	cytochrome c oxidase assembly protein subunit 15	PF02628.15	9.3e-78	COX15-CtaA	Cytochrome oxidase assembly protein
		c_000000000001_1810	9.1*10^-30	K14998	64.33	101.1	surfeit locus 1 family protein	PF02104.15	1.4e-29	SURF1	SURF1 family
		c_000000000001_1811						PF11137.8	2.8e-18	DUF2909	Protein of unknown function (DUF2909)
		c_000000000001_1812	7.9*10^-75	K02262	397.27	249.6	cytochrome c oxidase subunit 3	PF00510.18	1.2e-62	COX3	Cytochrome c oxidase subunit III	TIGR02842	1.4e-22	CyoC: cytochrome o ubiquinol oxidase, subunit III
		c_000000000001_1813	1.4*10^-247	K02274	773.53	820.9	cytochrome c oxidase subunit I [EC:1.9.3.1]	PF00115.20	4.9e-151	COX1	Cytochrome C and Quinol oxidase polypeptide I	TIGR02891	2.8e-211	CtaD_CoxA: cytochrome c oxidase, subunit I
		c_000000000001_1814	8.7*10^-111	K02275	212.27	368.4	cytochrome c oxidase subunit II [EC:1.9.3.1]	PF00116.20	7.7e-34	COX2	Cytochrome C oxidase subunit II, periplasmic domain	TIGR02866	2.5e-56	CoxB: cytochrome c oxidase, subunit II
		c_000000000001_1815						PF10003.9	4e-38	DUF2244	Integral membrane protein (DUF2244)
		c_000000000001_1816	1.7*10^-68	K01935	119.7	229.2	dethiobiotin synthetase [EC:6.3.3.3]	PF13500.6	3.9e-34	AAA_26	AAA domain	TIGR00347	2.3e-42	bioD: dethiobiotin synthase
		c_000000000001_1817	5.7*10^-77	K02169	179.1	256.4	malonyl-CoA O-methyltransferase [EC:2.1.1.197]	PF08241.12	1.9e-19	Methyltransf_11	Methyltransferase domain	TIGR02072	5e-66	BioC: malonyl-acyl carrier protein O-methyltransferase BioC
		c_000000000001_1818	4.9*10^-76	K02170	153.73	253.5	pimeloyl-[acyl-carrier protein] methyl ester esterase [EC:3.1.1.85]	PF00561.20	1.4e-22	Abhydrolase_1	alpha/beta hydrolase fold	TIGR01738	1e-59	bioH: pimelyl-[acyl-carrier protein] methyl ester esterase
		c_000000000001_1819	1.1*10^-154	K00652	436.3	513.6	8-amino-7-oxononanoate synthase [EC:2.3.1.47]	PF00155.21	3.3e-61	Aminotran_1_2	Aminotransferase class I and II	TIGR00858	1.1e-144	bioF: 8-amino-7-oxononanoate synthase
		c_000000000001_1820	8.6*10^-155	K01012	175.47	512.9	biotin synthase [EC:2.8.1.6]	PF06968.13	1.5e-18	BATS	Biotin and Thiamin Synthesis associated domain	TIGR00433	2.6e-124	bioB: biotin synthase
		c_000000000001_1821	2.1*10^-46	K02242	89.43	155.6	competence protein ComFC					TIGR00201	3.5e-39	comF: comF family protein
		c_000000000001_1822	5.3*10^-96	K03179	156.57	319.2	4-hydroxybenzoate polyprenyltransferase [EC:2.5.1.39]	PF01040.18	5.1e-62	UbiA	UbiA prenyltransferase family	TIGR01474	2.1e-98	ubiA_proteo: 4-hydroxybenzoate polyprenyl transferase
		c_000000000001_1823	4.1*10^-39	K03181	52.3	131.5	chorismate--pyruvate lyase [EC:4.1.3.40]	PF04345.13	8.7e-24	Chor_lyase	Chorismate lyase
		c_000000000001_1824	7.6*10^-243	K03655	405.7	805.8	ATP-dependent DNA helicase RecG [EC:3.6.4.12]	PF00271.31	3.5e-21	Helicase_C	Helicase conserved C-terminal domain	TIGR00643	1.4e-221	recG: ATP-dependent DNA helicase RecG
		c_000000000001_1825	2*10^-52	K09022	131.57	175.6	2-iminobutanoate/2-iminopropanoate deaminase [EC:3.5.99.10]	PF01042.21	4.9e-39	Ribonuc_L-PSP	Endoribonuclease L-PSP	TIGR00004	1.2e-47	TIGR00004: reactive intermediate/imine deaminase
		c_000000000001_1826	2.9*10^-242	K01139	863.67	803.3	GTP diphosphokinase / guanosine-3',5'-bis(diphosphate) 3'-diphosphatase [EC:2.7.6.5 3.1.7.2]	PF13328.6	1.6e-47	HD_4	HD domain	TIGR00691	3.3e-224	spoT_relA: RelA/SpoT family protein
		c_000000000001_1827	4.3*10^-32	K03060	25.93	108.6	DNA-directed RNA polymerase subunit omega [EC:2.7.7.6]	PF01192.22	5.3e-19	RNA_pol_Rpb6	RNA polymerase Rpb6	TIGR00690	3.3e-21	rpoZ: DNA-directed RNA polymerase, omega subunit
		c_000000000001_1828	1.4*10^-75	K00942	188.57	251.9	guanylate kinase [EC:2.7.4.8]	PF00625.21	7.1e-50	Guanylate_kin	Guanylate kinase	TIGR03263	2.2e-69	guanyl_kin: guanylate kinase
		c_000000000001_1829	3.9*10^-204	K01940	90.7	676.6	argininosuccinate synthase [EC:6.3.4.5]	PF00764.19	2.8e-152	Arginosuc_synth	Arginosuccinate synthase	TIGR00032	6.5e-142	argG: argininosuccinate synthase
		c_000000000001_1830	1*10^-74	K21218	171.8	249	sodium-type flagellar protein MotY	PF18393.1	9.2e-38	MotY_N	MotY N-terminal domain	TIGR03789	5.3e-22	pdsO: proteobacterial sortase system peptidoglycan-associated protein
		c_000000000001_1831	1.1*10^-87	K01175	267.8	290.8	esterase [EC:3.1.-.-]	PF00561.20	1.1e-25	Abhydrolase_1	alpha/beta hydrolase fold	TIGR03695	1.3e-27	menH_SHCHC: 2-succinyl-6-hydroxy-2,4-cyclohexadiene-1-carboxylate synthase
		c_000000000001_1832	5.1*10^-194	K00382	455.73	643	dihydrolipoamide dehydrogenase [EC:1.8.1.4]	PF07992.14	6.4e-61	Pyr_redox_2	Pyridine nucleotide-disulphide oxidoreductase	TIGR01350	4.5e-151	lipoamide_DH: dihydrolipoyl dehydrogenase
		c_000000000001_1833	1.9*10^-168	K00627	456.4	559.6	pyruvate dehydrogenase E2 component (dihydrolipoamide acetyltransferase) [EC:2.3.1.12]	PF00198.23	2.1e-78	2-oxoacid_dh	2-oxoacid dehydrogenases acyltransferase (catalytic domain)	TIGR01348	1e-201	PDHac_trf_long: dihydrolipoyllysine-residue acetyltransferase
		c_000000000001_1834	0	K00163	116.07	1468.5	pyruvate dehydrogenase E1 component [EC:1.2.4.1]	PF17831.1	6.4e-115	PDH_E1_M	Pyruvate dehydrogenase E1 component middle domain	TIGR00759	0	aceE: pyruvate dehydrogenase (acetyl-transferring), homodimeric type
		c_000000000001_1835						PF13511.6	6e-10	DUF4124	Domain of unknown function (DUF4124)
		c_000000000001_1836	1.1*10^-130	K00930	218.9	433	acetylglutamate kinase [EC:2.7.2.8]	PF00696.28	1.5e-40	AA_kinase	Amino acid kinase family	TIGR00761	3.2e-75	argB: acetylglutamate kinase
		c_000000000001_1837	2.5*10^-279	K15778	489.87	926.3	phosphomannomutase / phosphoglucomutase [EC:5.4.2.8 5.4.2.2]	PF02878.16	4.6e-37	PGM_PMM_I	Phosphoglucomutase/phosphomannomutase, alpha/beta/alpha domain I	TIGR03990	8.7e-113	Arch_GlmM: phosphoglucosamine mutase
		c_000000000001_1838	7.5*10^-52	K01520	51.17	174	dUTP pyrophosphatase [EC:3.6.1.23]	PF00692.19	2.9e-39	dUTPase	dUTPase	TIGR00576	1.2e-48	dut: dUTP diphosphatase
		c_000000000001_1839	1.8*10^-180	K13038	256.93	598.1	phosphopantothenoylcysteine decarboxylase / phosphopantothenate---cysteine ligase [EC:4.1.1.36 6.3.2.5]	PF04127.15	7.4e-70	DFP	DNA / pantothenate metabolism flavoprotein	TIGR00521	3.8e-139	coaBC_dfp: phosphopantothenoylcysteine decarboxylase / phosphopantothenate--cysteine ligase
		c_000000000001_1840	5.2*10^-92	K03630	39.87	306.2	DNA repair protein RadC	PF04002.15	3.5e-45	RadC	RadC-like JAB domain	TIGR00608	2e-77	radc: DNA repair protein RadC
		c_000000000001_1841	3.6*10^-31	K02902	26.23	105.7	large subunit ribosomal protein L28	PF00830.19	3.2e-28	Ribosomal_L28	Ribosomal L28 family	TIGR00009	2.3e-29	L28: ribosomal protein bL28
		c_000000000001_1842	5.1*10^-25	K02913	23.83	85.9	large subunit ribosomal protein L33	PF00471.20	6.1e-18	Ribosomal_L33	Ribosomal protein L33	TIGR01023	5.9e-24	rpmG_bact: ribosomal protein bL33
		c_000000000001_1843	6*10^-10	K05710	107.77	36.5	3-phenylpropionate/trans-cinnamate dioxygenase ferredoxin component	PF00355.26	5.8e-10	Rieske	Rieske [2Fe-2S] domain
		c_000000000001_1844	1.6*10^-28	K07376	693.07	96.5	cGMP-dependent protein kinase 1 [EC:2.7.11.12]	PF00027.29	4.9e-24	cNMP_binding	Cyclic nucleotide-binding domain	TIGR02168	2.1e-16	SMC_prok_B: chromosome segregation protein SMC
		c_000000000001_1846	1.2*10^-170	K04772	566.97	565.4	serine protease DegQ [EC:3.4.21.-]	PF13365.6	6.6e-31	Trypsin_2	Trypsin-like peptidase domain	TIGR02037	1.4e-149	degP_htrA_DO: peptidase Do
		c_000000000001_1847	3.3*10^-77	K03638	139.53	256.2	molybdopterin adenylyltransferase [EC:2.7.7.75]	PF00994.24	9.3e-33	MoCF_biosynth	Probable molybdopterin binding domain	TIGR02667	4.1e-82	moaB_proteo: molybdenum cofactor biosynthesis protein B
		c_000000000001_1848						PF04241.15	9.6e-31	DUF423	Protein of unknown function (DUF423)
		c_000000000001_1849	1.9*10^-268	K01256	453.57	891.3	aminopeptidase N [EC:3.4.11.2]	PF17432.2	1.2e-114	DUF3458_C	Domain of unknown function (DUF3458_C) ARM repeats	TIGR02414	0	pepN_proteo: aminopeptidase N
		c_000000000001_1850	8.5*10^-57	K00567	174.3	190	methylated-DNA-[protein]-cysteine S-methyltransferase [EC:2.1.1.63]	PF01035.20	1.4e-29	DNA_binding_1	6-O-methylguanine DNA methyltransferase, DNA binding domain	TIGR00589	6.2e-35	ogt: methylated-DNA--[protein]-cysteine S-methyltransferase
		c_000000000001_1851						PF07308.13	2.3e-54	DUF1456	Protein of unknown function (DUF1456)
		c_000000000001_1852	9.4*10^-49	K17879	162.1	163.5	peroxisomal coenzyme A diphosphatase NUDT7 [EC:3.6.1.-]	PF00293.28	8e-13	NUDIX	NUDIX domain
		c_000000000001_1853	4.8*10^-71	K18453	164.3	237.1	ADP-ribose/FAD diphosphatase [EC:3.6.1.13 3.6.1.18]	PF14803.6	6.4e-16	Nudix_N_2	Nudix N-terminal
		c_000000000001_1854	3.4*10^-40	K07740	83.6	134.5	regulator of sigma D	PF04353.13	3.7e-39	Rsd_AlgQ	Regulator of RNA polymerase sigma(70) subunit, Rsd/AlgQ
		c_000000000001_1855	1.3*10^-42	K07140	225.33	143.1	uncharacterized protein	PF03476.16	4e-12	MOSC_N	MOSC N-terminal beta barrel domain
		c_000000000001_1856	3.6*10^-46	K08740	561.67	154.9	DNA mismatch repair protein MSH4	PF00488.21	8.1e-27	MutS_V	MutS domain V	TIGR01070	1.3e-33	mutS1: DNA mismatch repair protein MutS
		c_000000000001_1857	7.8*10^-164	K09919	60.9	543.1	uncharacterized protein	PF04339.12	3.8e-150	FemAB_like	Peptidogalycan biosysnthesis/recognition
		c_000000000001_1860	3.3*10^-102	K18306	411.9	339.3	membrane fusion protein, multidrug efflux system	PF16576.5	1.2e-31	HlyD_D23	Barrel-sandwich domain of CusB or HlyD membrane-fusion	TIGR01730	1.2e-70	RND_mfp: efflux transporter, RND family, MFP subunit
		c_000000000001_1861	0	K18307	1576	1327.8	multidrug efflux pump	PF00873.19	1.5e-249	ACR_tran	AcrB/AcrD/AcrF family	TIGR00915	2.4e-207	2A0602: RND transporter, hydrophobe/amphiphile efflux-1 (HAE1) family
		c_000000000001_1862						PF11859.8	1.7e-24	DUF3379	Protein of unknown function (DUF3379)
		c_000000000001_1863	6.6*10^-39	K03088	113.27	131.5	RNA polymerase sigma-70 factor, ECF subfamily	PF04542.14	6.1e-16	Sigma70_r2	Sigma-70 region 2	TIGR02950	3.3e-24	SigM_subfam: RNA polymerase sigma factor, SigM family
		c_000000000001_1864	1.8*10^-249	K04066	95.1	827.1	primosomal protein N' (replication factor Y) (superfamily II helicase) [EC:3.6.4.-]	PF17764.1	5.1e-26	PriA_3primeBD	3‚Ä≤ DNA-binding domain (3‚Ä≤BD)	TIGR00595	7e-191	priA: primosomal protein N'
		c_000000000001_1865	1*10^-140	K01887	54.27	467.8	arginyl-tRNA synthetase [EC:6.1.1.19]	PF05746.15	3.3e-35	DALR_1	DALR anticodon binding domain	TIGR00456	3.2e-140	argS: arginine--tRNA ligase
		c_000000000001_1866	1.5*10^-16	K03591	81.5	58	cell division protein FtsN	PF05036.13	5.4e-15	SPOR	Sporulation related domain	TIGR02223	2.1e-19	ftsN: cell division protein FtsN
		c_000000000001_1867	4.3*10^-17	K06896	108.6	59.5	maltose 6'-phosphate phosphatase [EC:3.1.3.90]	PF03372.23	4.3e-16	Exo_endo_phos	Endonuclease/Exonuclease/phosphatase family
		c_000000000001_1868	5.3*10^-92	K03406	59.27	306.8	methyl-accepting chemotaxis protein	PF08376.10	2e-47	NIT	Nitrate and nitrite sensing
		c_000000000001_1869	9.6*10^-187	K21023	614.83	620	diguanylate cyclase [EC:2.7.7.65]	PF00563.20	7.1e-76	EAL	EAL domain	TIGR00254	1.1e-45	GGDEF: diguanylate cyclase (GGDEF) domain
		c_000000000001_1870	2*10^-30	K22405	486.7	103	NADH oxidase (H2O-forming) [EC:1.6.3.4]
		c_000000000001_1871	0	K12297	605.5	1056.4	23S rRNA (guanine2445-N2)-methyltransferase / 23S rRNA (guanine2069-N7)-methyltransferase [EC:2.1.1.173 2.1.1.264]	PF01170.18	1.1e-39	UPF0020	Putative RNA methylase family UPF0020	TIGR01177	4e-09	TIGR01177: putative methyltransferase, TIGR01177 family
		c_000000000001_1872	2*10^-39	K07080	84.03	133	uncharacterized protein	PF16868.5	3.8e-21	NMT1_3	NMT1-like family	TIGR02122	1.8e-24	TRAP_TAXI: TRAP transporter solute receptor, TAXI family
		c_000000000001_1873	7.1*10^-13	K19619	84.57	45.6	tyrosyl-DNA phosphodiesterase 2 [EC:3.1.4.-]	PF03372.23	3.3e-09	Exo_endo_phos	Endonuclease/Exonuclease/phosphatase family
		c_000000000001_1874						PF03992.16	1.5e-09	ABM	Antibiotic biosynthesis monooxygenase
		c_000000000001_1875	1.7*10^-09	K10716	164.7	33.8	voltage-gated potassium channel	PF07885.16	4.9e-13	Ion_trans_2	Ion channel
		c_000000000001_1876	5.3*10^-115	K00243	98.37	381.9	uncharacterized protein	PF13509.6	4.5e-31	S1_2	S1 domain
		c_000000000001_1877						PF12286.8	7.1e-28	DUF3622	Protein of unknown function (DUF3622)
		c_000000000001_1878	4.8*10^-62	K15034	135.77	206.3	ribosome-associated protein	PF00472.20	1.1e-23	RF-1	RF-1 domain	TIGR00020	9.5e-08	prfB: peptide chain release factor 2
		c_000000000001_1879						PF07978.13	5.4e-25	NIPSNAP	NIPSNAP
		c_000000000001_1880	4.4*10^-57	K06193	54.5	189.4	protein PhnA	PF03831.14	2.2e-33	PhnA	PhnA domain	TIGR00686	1.9e-53	phnA: putative alkylphosphonate utilization operon protein PhnA
		c_000000000001_1881	4.3*10^-58	K22026	235.07	193.6	nucleoside kinase [EC:2.7.1.73 2.7.1.213 2.7.1.-]	PF00294.24	3.2e-35	PfkB	pfkB family carbohydrate kinase	TIGR02152	1.8e-17	D_ribokin_bact: ribokinase
		c_000000000001_1882	4.9*10^-222	K00283	502.27	735	glycine dehydrogenase subunit 2 [EC:1.4.4.2]	PF02347.16	8.8e-11	GDC-P	Glycine cleavage system P-protein	TIGR00461	1.6e-118	gcvP: glycine dehydrogenase
		c_000000000001_1883	1.1*10^-70	K11065	128.27	235.2	thiol peroxidase, atypical 2-Cys peroxiredoxin [EC:1.11.1.15]	PF08534.10	7.3e-26	Redoxin	Redoxin
		c_000000000001_1884	5*10^-191	K00282	421.53	632.4	glycine dehydrogenase subunit 1 [EC:1.4.4.2]	PF02347.16	3.1e-124	GDC-P	Glycine cleavage system P-protein	TIGR00461	2.8e-73	gcvP: glycine dehydrogenase
		c_000000000001_1885	1*10^-58	K02437	35.8	196.2	glycine cleavage system H protein	PF01597.19	6.1e-46	GCV_H	Glycine cleavage H-protein	TIGR00527	1.7e-52	gcvH: glycine cleavage system H protein
		c_000000000001_1886	2.5*10^-142	K00605	315.13	472.7	aminomethyltransferase [EC:2.1.2.10]	PF01571.21	1.5e-86	GCV_T	Aminomethyltransferase folate-binding domain	TIGR00528	1.9e-125	gcvT: glycine cleavage system T protein
		c_000000000001_1887	6.1*10^-81	K03406	59.27	270.3	methyl-accepting chemotaxis protein	PF00015.21	1e-41	MCPsignal	Methyl-accepting chemotaxis protein (MCP) signalling domain
		c_000000000001_1888						PF06146.12	3.6e-13	PsiE	Phosphate-starvation-inducible E	TIGR02647	1.7e-31	DNA: TIGR02647 family protein
		c_000000000001_1889	5.6*10^-143	K18800	457.27	473.3	2-polyprenylphenol 6-hydroxylase [EC:1.14.13.240]	PF01494.19	2.6e-35	FAD_binding_3	FAD binding domain	TIGR01988	1.6e-131	Ubi-OHases: ubiquinone biosynthesis hydroxylase, UbiH/UbiF/VisC/COQ6 family
		c_000000000001_1890	4.2*10^-143	K03185	428.77	474.4	2-octaprenyl-6-methoxyphenol hydroxylase [EC:1.14.13.-]	PF01494.19	1.2e-30	FAD_binding_3	FAD binding domain	TIGR01984	1.4e-123	UbiH: 2-polyprenyl-6-methoxyphenol 4-hydroxylase
		c_000000000001_1891	2.2*10^-113	K18573	519.1	376.7	intermediate cleaving peptidase 55 [EC:3.4.11.26]	PF00557.24	1.1e-66	Peptidase_M24	Metallopeptidase family M24	TIGR00500	5.9e-22	met_pdase_I: methionine aminopeptidase, type I
		c_000000000001_1892	1.6*10^-54	K09895	92.9	182.5	uncharacterized protein	PF03695.13	3e-32	UPF0149	Uncharacterised protein family (UPF0149)
		c_000000000001_1893	1.7*10^-19	K09892	32	67.2	cell division protein ZapB					TIGR02449	4.8e-18	TIGR02449: TIGR02449 family protein
		c_000000000001_1894	6.1*10^-23	K09888	22.43	78.7	cell division protein ZapA	PF05164.13	4.4e-19	ZapA	Cell division protein ZapA
		c_000000000001_1895	5.3*10^-43	K01934	26.73	144.9	5-formyltetrahydrofolate cyclo-ligase [EC:6.3.3.2]	PF01812.20	2e-32	5-FTHF_cyc-lig	5-formyltetrahydrofolate cyclo-ligase family	TIGR02727	1.7e-39	MTHFS_bact: 5-formyltetrahydrofolate cyclo-ligase
		c_000000000001_1896	7.9*10^-87	K01807	53.77	289.2	ribose 5-phosphate isomerase A [EC:5.3.1.6]	PF06026.14	4.6e-60	Rib_5-P_isom_A	Ribose 5-phosphate isomerase A (phosphoriboisomerase A)	TIGR00021	3.5e-67	rpiA: ribose 5-phosphate isomerase A
		c_000000000001_1897	8.1*10^-158	K18059	702.97	523.7	sulfate transporter 4	PF00916.20	1.1e-108	Sulfate_transp	Sulfate permease family	TIGR00815	7.7e-144	sulP: sulfate permease
		c_000000000001_1898	8*10^-82	K13590	243.6	273	diguanylate cyclase [EC:2.7.7.65]	PF00990.21	7.6e-42	GGDEF	Diguanylate cyclase, GGDEF domain	TIGR00254	1.3e-46	GGDEF: diguanylate cyclase (GGDEF) domain
		c_000000000001_1899	1.5*10^-62	K02996	106.17	208.7	small subunit ribosomal protein S9	PF00380.19	2.4e-45	Ribosomal_S9	Ribosomal protein S9/S16	TIGR03627	8.3e-23	uS9_arch: ribosomal protein uS9
		c_000000000001_1900	6.6*10^-68	K02871	74.87	226.4	large subunit ribosomal protein L13	PF00572.18	1e-55	Ribosomal_L13	Ribosomal protein L13	TIGR01066	4.8e-62	rplM_bact: ribosomal protein uL13
		c_000000000001_1901	5.7*10^-97	K00012	352.9	323.2	UDPglucose 6-dehydrogenase [EC:1.1.1.22]	PF03720.15	1.9e-24	UDPG_MGDP_dh_C	UDP-glucose/GDP-mannose dehydrogenase family, UDP binding domain	TIGR03026	1.7e-58	NDP-sugDHase: nucleotide sugar dehydrogenase
		c_000000000001_1902	1.6*10^-211	K01810	174.53	701.9	glucose-6-phosphate isomerase [EC:5.3.1.9]	PF00342.19	5.6e-173	PGI	Phosphoglucose isomerase
		c_000000000001_1903	5*10^-52	K00963	87.17	174.7	UTP--glucose-1-phosphate uridylyltransferase [EC:2.7.7.9]	PF00483.23	5e-29	NTP_transferase	Nucleotidyl transferase	TIGR01099	2.4e-104	galU: UTP--glucose-1-phosphate uridylyltransferase
		c_000000000001_1904	1.9*10^-164	K19421	836.97	545.6	polysaccharide biosynthesis protein EpsC	PF02719.15	2.3e-126	Polysacc_synt_2	Polysaccharide biosynthesis protein	TIGR03589	1.6e-54	PseB: UDP-N-acetylglucosamine 4,6-dehydratase (inverting)
		c_000000000001_1905	1.4*10^-92	K13012	231.33	306.2	O-antigen biosynthesis protein WbqP	PF02397.16	3.7e-55	Bac_transf	Bacterial sugar transferase	TIGR03025	8.2e-65	EPS_sugtrans: exopolysaccharide biosynthesis polyprenyl glycosylphosphotransferase
		c_000000000001_1906	3.9*10^-44	K22320	322.77	148.3	2-alkyl-3-oxoalkanoate reductase [EC:1.1.1.412]	PF01370.21	1.2e-22	Epimerase	NAD dependent epimerase/dehydratase family	TIGR03466	2.1e-18	HpnA: hopanoid-associated sugar epimerase
		c_000000000001_1907	5.5*10^-162	K12995	235.77	536.1	N-acetyl-alpha-D-glucosaminyl-diphospho-ditrans,octacis-undecaprenol 3-alpha-mannosyltransferase / rhamnosyltransferase [EC:2.4.1.348 2.4.1.-]	PF00534.20	1.5e-30	Glycos_transf_1	Glycosyl transferases group 1	TIGR02149	1.5e-16	glgA_Coryne: glycogen synthase, Corynebacterium family
		c_000000000001_1908	7.8*10^-93	K12994	267.4	309	mannosyl-N-acetyl-alpha-D-glucosaminyl-diphospho-ditrans,octacis-undecaprenol 3-alpha-mannosyltransferase / alpha-1,3-rhamnosyltransferase [EC:2.4.1.349 2.4.1.-]	PF00534.20	1.9e-33	Glycos_transf_1	Glycosyl transferases group 1	TIGR04047	1.3e-31	MSMEG_0565_glyc: glycosyltransferase, MSMEG_0565 family
		c_000000000001_1909	9.5*10^-129	K22252	275.03	426	GDP-6-deoxy-D-talose 4-dehydrogenase [EC:1.1.1.135]	PF16363.5	4.1e-36	GDP_Man_Dehyd	GDP-mannose 4,6 dehydratase	TIGR04180	3.4e-30	EDH_00030: NAD dependent epimerase/dehydratase, LLPSF_EDH_00030 family
		c_000000000001_1910	1.2*10^-174	K01711	240.83	578.9	GDPmannose 4,6-dehydratase [EC:4.2.1.47]	PF16363.5	5.6e-137	GDP_Man_Dehyd	GDP-mannose 4,6 dehydratase	TIGR01472	5.1e-146	gmd: GDP-mannose 4,6-dehydratase
		c_000000000001_1911	3.4*10^-43	K18697	117.93	145	phosphatidylglycerophosphatase C [EC:3.1.3.27]	PF12710.7	8.4e-39	HAD	haloacid dehalogenase-like hydrolase	TIGR01490	7.6e-45	HAD-SF-IB-hyp1: HAD hydrolase, family IB
		c_000000000001_1912	5.7*10^-53	K16652	258.67	177.3	decaprenylphospho-beta-D-erythro-pentofuranosid-2-ulose 2-reductase [EC:1.1.1.333]	PF00106.25	6e-32	adh_short	short chain dehydrogenase	TIGR01830	8.4e-21	3oxo_ACP_reduc: 3-oxoacyl-[acyl-carrier-protein] reductase
		c_000000000001_1913	5.9*10^-117	K16653	316.9	388.8	decaprenylphospho-beta-D-ribofuranose 2-oxidase [EC:1.1.98.3]	PF01565.23	1.1e-21	FAD_binding_4	FAD binding domain	TIGR01678	1.4e-12	FAD_lactone_ox: sugar 1,4-lactone oxidases
		c_000000000001_1914	6.3*10^-37	K07027	89.53	125.2	glycosyltransferase 2 family protein	PF03706.13	1.1e-45	LPG_synthase_TM	Lysylphosphatidylglycerol synthase TM region	TIGR00374	1.5e-28	TIGR00374: TIGR00374 family protein
		c_000000000001_1915	1.2*10^-47	K14136	304.73	159.6	decaprenyl-phosphate phosphoribosyltransferase [EC:2.4.2.45]	PF01040.18	2.4e-20	UbiA	UbiA prenyltransferase family
		c_000000000001_1917	3.1*10^-166	K12993	231.13	552.6	alpha-1,2-mannosyltransferase/rhamnosyltransferase [EC:2.4.1.-]	PF00534.20	6.1e-35	Glycos_transf_1	Glycosyl transferases group 1	TIGR04047	5.4e-17	MSMEG_0565_glyc: glycosyltransferase, MSMEG_0565 family
		c_000000000001_1918	2*10^-116	K18827	113.27	387.2	O-antigen chain-terminating methyltransferase [EC:2.1.1.- 2.1.1.294 2.7.1.181]	PF13489.6	3.7e-15	Methyltransf_23	Methyltransferase domain	TIGR02168	1.6e-09	SMC_prok_B: chromosome segregation protein SMC
		c_000000000001_1919	1.9*10^-136	K09691	387.77	453.5	lipopolysaccharide transport system ATP-binding protein	PF14524.6	7.2e-35	Wzt_C	Wzt C-terminal domain	TIGR01188	2.8e-34	drrA: daunorubicin resistance ABC transporter, ATP-binding protein
		c_000000000001_1920	6.3*10^-77	K09690	219.6	256.4	lipopolysaccharide transport system permease protein	PF01061.24	3.3e-24	ABC2_membrane	ABC-2 type transporter
		c_000000000001_1921	3*10^-166	K01840	467.57	552.1	phosphomannomutase [EC:5.4.2.8]	PF02878.16	1.1e-34	PGM_PMM_I	Phosphoglucomutase/phosphomannomutase, alpha/beta/alpha domain I	TIGR03990	1.5e-96	Arch_GlmM: phosphoglucosamine mutase
		c_000000000001_1922	4.4*10^-202	K16011	549.27	669.4	mannose-1-phosphate guanylyltransferase / mannose-6-phosphate isomerase [EC:2.7.7.13 5.3.1.8]	PF01050.18	5.7e-62	MannoseP_isomer	Mannose-6-phosphate isomerase	TIGR01479	5.9e-173	GMP_PMI: mannose-1-phosphate guanylyltransferase/mannose-6-phosphate isomerase
		c_000000000001_1923	2.4*10^-13	K18331	1033.33	46.6	NADP-reducing hydrogenase subunit HndC [EC:1.12.1.3]
		c_000000000001_1924	1.6*10^-80	K01082	176.27	268.5	3'(2'), 5'-bisphosphate nucleotidase [EC:3.1.3.7]	PF00459.25	1.2e-52	Inositol_P	Inositol monophosphatase family	TIGR01331	4.9e-87	bisphos_cysQ: 3'(2'),5'-bisphosphate nucleotidase
		c_000000000001_1925	8.3*10^-59	K00860	335.63	196.8	adenylylsulfate kinase [EC:2.7.1.25]	PF01583.20	4.9e-43	APS_kinase	Adenylylsulphate kinase	TIGR00455	3.2e-47	apsK: adenylyl-sulfate kinase
		c_000000000001_1926	9.8*10^-211	K00955	738.2	698.7	bifunctional enzyme CysN/CysC [EC:2.7.7.4 2.7.1.25]	PF00009.27	4e-43	GTP_EFTU	Elongation factor Tu GTP binding domain	TIGR02034	1.3e-184	CysN: sulfate adenylyltransferase, large subunit
		c_000000000001_1927	3.9*10^-164	K00957	190.8	543.5	sulfate adenylyltransferase subunit 2 [EC:2.7.7.4]	PF01507.19	4.1e-59	PAPS_reduct	Phosphoadenosine phosphosulfate reductase family	TIGR02039	3.2e-146	CysD: sulfate adenylyltransferase, small subunit
		c_000000000001_1928	3.9*10^-55	K06134	50.97	184.3	3-demethoxyubiquinol 3-hydroxylase [EC:1.14.99.60]	PF03232.13	8.9e-43	COQ7	Ubiquinone biosynthesis protein COQ7
		c_000000000001_1929	8.2*10^-214	K00833	432.93	708	adenosylmethionine---8-amino-7-oxononanoate aminotransferase [EC:2.6.1.62]	PF00202.21	1.8e-128	Aminotran_3	Aminotransferase class-III	TIGR00508	3e-181	bioA: adenosylmethionine-8-amino-7-oxononanoate transaminase
		c_000000000001_1932	3.7*10^-19	K18852	178.7	66.8	D-amino-acid N-acetyltransferase [EC:2.3.1.36]	PF00583.25	6.4e-18	Acetyltransf_1	Acetyltransferase (GNAT) family	TIGR01575	2.2e-08	rimI: ribosomal-protein-alanine acetyltransferase
		c_000000000001_1933	1.5*10^-30	K07334	73.57	103.9	toxin HigB-1	PF05015.13	1.5e-27	HigB-like_toxin	RelE-like toxin of type II toxin-antitoxin system HigB
		c_000000000001_1934	1.6*10^-34	K21498	47.97	116.9	antitoxin HigA-1					TIGR02607	1.1e-33	antidote_HigA: addiction module antidote protein, HigA family
		c_000000000001_1935	2.2*10^-18	K23541	29.47	63.4	Ca2+/H+ antiporter, TMEM165/GDT1 family	PF01169.19	1.4e-20	UPF0016	Uncharacterized protein family UPF0016
		c_000000000001_1936						PF05875.12	7.2e-10	Ceramidase	Ceramidase
		c_000000000001_1937	4*10^-41	K11312	38.67	138.4	cupin 2 domain-containing protein	PF07883.11	4e-08	Cupin_2	Cupin domain	TIGR03890	1.7e-24	nif11_cupin: nif11 domain/cupin domain protein
		c_000000000001_1939	1.9*10^-16	K00446	189.13	57.3	catechol 2,3-dioxygenase [EC:1.13.11.2]	PF00903.25	9.5e-17	Glyoxalase	Glyoxalase/Bleomycin resistance protein/Dioxygenase superfamily	TIGR02295	1.1e-13	HpaD: 3,4-dihydroxyphenylacetate 2,3-dioxygenase
		c_000000000001_1940	7.2*10^-43	K07397	57.37	144.3	putative redox protein	PF02566.19	2.2e-18	OsmC	OsmC-like protein
		c_000000000001_1941	6*10^-45	K10914	167.3	151.4	CRP/FNR family transcriptional regulator, cyclic AMP receptor protein	PF13545.6	2.1e-12	HTH_Crp_2	Crp-like helix-turn-helix domain	TIGR03896	7.7e-08	cyc_nuc_ocin: bacteriocin-type transport-associated protein
		c_000000000001_1942	7.6*10^-119	K01609	308.2	394.5	indole-3-glycerol phosphate synthase [EC:4.1.1.48]	PF00218.21	3.5e-96	IGPS	Indole-3-glycerol phosphate synthase
		c_000000000001_1943	1.4*10^-130	K00766	78.27	433.9	anthranilate phosphoribosyltransferase [EC:2.4.2.18]	PF00591.21	2.6e-96	Glycos_transf_3	Glycosyl transferase family, a/b domain	TIGR01245	4.6e-122	trpD: anthranilate phosphoribosyltransferase
		c_000000000001_1944	5.5*10^-99	K01658	244.8	327.8	anthranilate synthase component II [EC:4.1.3.27]	PF00117.28	3.3e-54	GATase	Glutamine amidotransferase class-I	TIGR00566	2.2e-82	trpG_papA: glutamine amidotransferase of anthranilate synthase or aminodeoxychorismate synthase
		c_000000000001_1945	3*10^-203	K01657	470.7	674.2	anthranilate synthase component I [EC:4.1.3.27]	PF00425.18	6.1e-97	Chorismate_bind	chorismate binding enzyme	TIGR00564	2.3e-170	trpE_most: anthranilate synthase component I
		c_000000000001_1946	3*10^-63	K01091	116.97	211.3	phosphoglycolate phosphatase [EC:3.1.3.18]	PF13419.6	3.7e-38	HAD_2	Haloacid dehalogenase-like hydrolase	TIGR01449	2.1e-65	PGP_bact: phosphoglycolate phosphatase, bacterial
		c_000000000001_1947	1.7*10^-108	K01783	255.9	360.4	ribulose-phosphate 3-epimerase [EC:5.1.3.1]	PF00834.19	1e-90	Ribul_P_3_epim	Ribulose-phosphate 3 epimerase family	TIGR01163	3.7e-96	rpe: ribulose-phosphate 3-epimerase
		c_000000000001_1948						PF11197.8	4e-25	DUF2835	Protein of unknown function (DUF2835)
		c_000000000001_1949	2.8*10^-13	K07020	84.53	46.9	uncharacterized protein	PF12048.8	8.5e-30	DUF3530	Protein of unknown function (DUF3530)
		c_000000000001_1950	9.5*10^-09	K09943	81.8	32.7	uncharacterized protein	PF05425.13	2.8e-12	CopD	Copper resistance protein D
		c_000000000001_1951						PF04286.12	3.7e-16	DUF445	Protein of unknown function (DUF445)
		c_000000000001_1952	1.5*10^-87	K15918	157.27	292.1	D-glycerate 3-kinase [EC:2.7.1.31]					TIGR00235	5.2e-10	udk: uridine kinase
		c_000000000001_1953	1.6*10^-52	K02557	137.1	176	chemotaxis protein MotB	PF00691.20	4.9e-22	OmpA	OmpA family	TIGR03350	3e-33	type_VI_ompA: type VI secretion system peptidoglycan-associated domain
		c_000000000001_1954	9.3*10^-62	K02556	73.77	206.2	chemotaxis protein MotA	PF01618.16	1.6e-21	MotA_ExbB	MotA/TolQ/ExbB proton channel family	TIGR03818	3.4e-14	MotA1: flagellar motor stator protein MotA
		c_000000000001_1955	8.5*10^-68	K09767	54.9	224.8	cyclic-di-GMP-binding protein	PF04461.13	6e-65	DUF520	Protein of unknown function (DUF520)
		c_000000000001_1956	6.6*10^-88	K05801	95.53	292	DnaJ like chaperone protein	PF05099.13	1e-19	TerB	Tellurite resistance protein TerB	TIGR02349	4.9e-13	DnaJ_bact: chaperone protein DnaJ
		c_000000000001_1957	7.5*10^-126	K01923	144	417.5	phosphoribosylaminoimidazole-succinocarboxamide synthase [EC:6.3.2.6]	PF01259.18	5.1e-101	SAICAR_synt	SAICAR synthetase	TIGR00081	6.6e-83	purC: phosphoribosylaminoimidazolesuccinocarboxamide synthase
		c_000000000001_1958	1.3*10^-129	K03320	140.87	431	ammonium transporter, Amt family	PF00909.21	2.4e-95	Ammonium_transp	Ammonium Transporter Family	TIGR03644	3.8e-204	marine_trans_1: probable ammonium transporter, marine subtype
		c_000000000001_1959	3.2*10^-61	K04751	122.9	204	nitrogen regulatory protein P-II 1	PF00543.22	1.9e-42	P-II	Nitrogen regulatory protein P-II
		c_000000000001_1960						PF09694.10	3.2e-38	Gcw_chp	Bacterial protein of unknown function (Gcw_chp)	TIGR02001	2.2e-46	gcw_chp: conserved hypothetical protein
		c_000000000001_1961	2.3*10^-28	K09806	34.57	96.9	uncharacterized protein	PF04380.13	2.8e-25	BMFP	Membrane fusogenic activity
		c_000000000001_1962	2.9*10^-231	K07391	190.2	766.9	magnesium chelatase family protein	PF01078.21	7e-99	Mg_chelatase	Magnesium chelatase, subunit ChlI	TIGR00368	5.1e-202	TIGR00368: Mg chelatase-like protein
		c_000000000001_1963	2*10^-289	K03656	822.7	958.8	ATP-dependent DNA helicase Rep [EC:3.6.4.12]	PF13361.6	4.7e-73	UvrD_C	UvrD-like helicase C-terminal domain	TIGR01074	5.8e-283	rep: ATP-dependent DNA helicase Rep
		c_000000000001_1964	5.6*10^-13	K02277	56.67	46.2	cytochrome c oxidase subunit IV [EC:1.9.3.1]	PF13442.6	7e-16	Cytochrome_CBB3	Cytochrome C oxidase, cbb3-type, subunit III
		c_000000000001_1966						PF17963.1	5.6e-14	Big_9	Bacterial Ig domain	TIGR03660	3.7e-28	T1SS_rpt_143: T1SS-143 repeat domain
		c_000000000001_1968	6.2*10^-11	K07692	245.8	39.5	two-component system, NarL family, response regulator DegU
		c_000000000001_1970	2.7*10^-303	K12541	674.63	1005.4	ATP-binding cassette, subfamily C, bacterial LapB	PF00005.27	1.2e-31	ABC_tran	ABC transporter	TIGR03375	3.4e-299	type_I_sec_LssB: type I secretion system ATPase
		c_000000000001_1971	4*10^-123	K12542	386.83	409.2	membrane fusion protein, adhesin transport system	PF13437.6	1.2e-16	HlyD_3	HlyD family secretion protein	TIGR01843	1.2e-79	type_I_hlyD: type I secretion membrane fusion protein, HlyD family
		c_000000000001_1972	7.5*10^-29	K07684	262.77	98.3	two-component system, NarL family, nitrate/nitrite response regulator NarL	PF00196.19	2.8e-17	GerE	Bacterial regulatory proteins, luxR family	TIGR03020	8.9e-17	EpsA: transcriptional regulator EpsA
		c_000000000001_1973	5*10^-135	K12543	311.93	448.8	outer membrane protein, adhesin transport system	PF02321.18	7.5e-37	OEP	Outer membrane efflux protein	TIGR01844	3.1e-91	type_I_sec_TolC: type I secretion outer membrane protein, TolC family
		c_000000000001_1974						PF06035.11	4.2e-18	Peptidase_C93	Bacterial transglutaminase-like cysteine proteinase BTLCP
		c_000000000001_1975	1.5*10^-40	K21025	433.37	136.2	multidomain signaling protein FimX	PF16448.5	6.1e-40	LapD_MoxY_N	LapD/MoxY periplasmic domain
		c_000000000001_1976	1.3*10^-117	K21071	343.17	390.6	ATP-dependent phosphofructokinase / diphosphate-dependent phosphofructokinase [EC:2.7.1.11 2.7.1.90]	PF00365.20	8.2e-49	PFK	Phosphofructokinase	TIGR02483	7.4e-43	PFK_mixed: phosphofructokinase
		c_000000000001_1977	1.3*10^-84	K03453	222.6	281.7	bile acid:Na+ symporter, BASS family	PF01758.16	1.7e-31	SBF	Sodium Bile acid symporter family	TIGR00841	2.5e-64	bass: bile acid transporter
		c_000000000001_1978	4.2*10^-27	K15977	61.53	92.9	putative oxidoreductase	PF07681.12	5.2e-19	DoxX	DoxX
		c_000000000001_1979	3.9*10^-60	K00265	1983	200.5	glutamate synthase (NADPH) large chain [EC:1.4.1.13]	PF01645.17	4.1e-88	Glu_synthase	Conserved region in glutamate synthase
		c_000000000001_1980	3.3*10^-96	K12410	224.67	320	NAD-dependent deacetylase [EC:3.5.1.-]	PF02146.17	3.7e-50	SIR2	Sir2 family
		c_000000000001_1981	7*10^-18	K00067	134.43	62	dTDP-4-dehydrorhamnose reductase [EC:1.1.1.133]	PF04321.17	6.9e-13	RmlD_sub_bind	RmlD substrate binding domain
		c_000000000001_1982	1.7*10^-34	K21001	248.9	116.6	polysaccharide biosynthesis protein PslH	PF13692.6	3.9e-24	Glyco_trans_1_4	Glycosyl transferases group 1	TIGR03087	2.6e-26	stp1: sugar transferase, PEP-CTERM/EpsH1 system associated
		c_000000000001_1983	3.8*10^-302	K02355	521.5	1002.9	elongation factor G	PF00009.27	4.2e-62	GTP_EFTU	Elongation factor Tu GTP binding domain	TIGR00484	7.6e-293	EF-G: translation elongation factor G
		c_000000000001_1984	5.4*10^-36	K00799	69.2	121.9	glutathione S-transferase [EC:2.5.1.18]	PF02798.20	2e-17	GST_N	Glutathione S-transferase, N-terminal domain	TIGR01262	4e-15	maiA: maleylacetoacetate isomerase
		c_000000000001_1985	2.3*10^-147	K03320	140.87	489.7	ammonium transporter, Amt family	PF00909.21	9.6e-120	Ammonium_transp	Ammonium Transporter Family	TIGR00836	1e-137	amt: ammonium transporter
		c_000000000001_1986	1.2*10^-57	K04751	122.9	192.3	nitrogen regulatory protein P-II 1	PF00543.22	9.8e-41	P-II	Nitrogen regulatory protein P-II
		c_000000000001_1988						PF17131.4	2.7e-63	LolA_like	Outer membrane lipoprotein-sorting protein
		c_000000000001_1989	6.3*10^-159	K07003	298.8	528.3	uncharacterized protein	PF03176.15	5.3e-29	MMPL	MMPL family	TIGR00921	4.1e-46	2A067: efflux transporter, putative, hydrophobe/amphiphile efflux-3 (HAE3) family
		c_000000000001_1990	2.8*10^-156	K21023	614.83	519.2	diguanylate cyclase [EC:2.7.7.65]	PF00563.20	5.9e-64	EAL	EAL domain	TIGR00254	7.6e-41	GGDEF: diguanylate cyclase (GGDEF) domain
		c_000000000001_1991	2.2*10^-95	K00428	31.4	318	cytochrome c peroxidase [EC:1.11.1.5]	PF03150.14	9.6e-50	CCP_MauG	Di-haem cytochrome c peroxidase	TIGR04039	1.3e-47	MXAN_0977_Heme2: di-heme enzyme, MXAN_0977 family
		c_000000000001_1992	4.8*10^-19	K14479	236.3	65.6	procyclin	PF05887.11	1.6e-16	Trypan_PARP	Procyclic acidic repetitive protein (PARP)
		c_000000000001_1994	1.7*10^-16	K07114	98.83	57.3	Ca-activated chloride channel homolog	PF00092.28	3.2e-14	VWA	von Willebrand factor type A domain	TIGR03503	4e-24	TIGR03503: TIGR03503 family protein
		c_000000000001_1995	1.5*10^-166	K00927	72.23	552.2	phosphoglycerate kinase [EC:2.7.2.3]	PF00162.19	2.7e-145	PGK	Phosphoglycerate kinase
		c_000000000001_1996	4.4*10^-242	K00615	238.07	802.7	transketolase [EC:2.2.1.1]	PF00456.21	6.6e-165	Transketolase_N	Transketolase, thiamine diphosphate binding domain	TIGR00232	4.2e-299	tktlase_bact: transketolase
		c_000000000001_1998	3.3*10^-35	K03704	82.63	119.6	cold shock protein	PF00313.22	1.2e-28	CSD	'Cold-shock' DNA-binding domain	TIGR02381	2.7e-24	cspD: cold shock domain protein CspD
		c_000000000001_1999						PF00578.21	5.1e-17	AhpC-TSA	AhpC/TSA family
		c_000000000001_2000	3.6*10^-198	K03688	412.47	657.5	ubiquinone biosynthesis protein	PF03109.16	1.6e-36	ABC1	ABC1 family	TIGR01982	5.5e-182	UbiB: 2-polyprenylphenol 6-hydroxylase
		c_000000000001_2001	8.7*10^-53	K03690	66.77	176.7	ubiquinone biosynthesis protein UbiJ	PF02036.17	3.3e-10	SCP2	SCP-2 sterol transfer family
		c_000000000001_2002	6*10^-109	K03183	249.03	361.9	demethylmenaquinone methyltransferase / 2-methoxy-6-polyprenyl-1,4-benzoquinol methylase [EC:2.1.1.163 2.1.1.201]	PF01209.18	1.6e-91	Ubie_methyltran	ubiE/COQ5 methyltransferase family	TIGR01934	9.8e-81	MenG_MenH_UbiE: ubiquinone/menaquinone biosynthesis methyltransferase
		c_000000000001_2003						PF06155.12	3.9e-28	DUF971	Protein of unknown function (DUF971)
		c_000000000001_2004	5.7*10^-210	K03667	235.47	695.8	ATP-dependent HslUV protease ATP-binding subunit HslU	PF07724.14	7e-49	AAA_2	AAA domain (Cdc48 subfamily)	TIGR00390	3.2e-205	hslU: ATP-dependent protease HslVU, ATPase subunit
		c_000000000001_2005	1*10^-101	K01419	136.03	337.6	ATP-dependent HslUV protease, peptidase subunit HslV [EC:3.4.25.2]	PF00227.26	3.4e-21	Proteasome	Proteasome subunit	TIGR03692	3.4e-86	ATP_dep_HslV: ATP-dependent protease HslVU, peptidase subunit
		c_000000000001_2006						PF13548.6	8.4e-56	DUF4126	Domain of unknown function (DUF4126)
		c_000000000001_2007	9.5*10^-114	K03733	345.1	378.6	integrase/recombinase XerC	PF00589.22	4.4e-48	Phage_integrase	Phage integrase family	TIGR02224	2.3e-106	recomb_XerC: tyrosine recombinase XerC
		c_000000000001_2008	8.3*10^-59	K09921	54.3	196.4	uncharacterized protein	PF04340.12	8.2e-53	DUF484	Protein of unknown function, DUF484
[truncated: 372 more rows]

## Sheet: Cycloclasticus_sp_6_C5_1_pfam_t
Supplemental Dataset S3: Annotation of SV MAG
[truncated: 2,415 more rows]
