# Supplementary material for: Hydrocarbon metabolism and petroleum seepage as ecological and evolutionary drivers for Cycloclasticus
Source: ISME J. 2024 Dec 18;19(1):wrae247. doi: 10.1093/ismejo/wrae247 (PMC12510462; doi:10.1093/ismejo/wrae247)
Supplement: Supplementary_Dataset_S4_ismejo_wrae247 [file supplementary_dataset_s4_ismejo_wrae247.xlsx]

## Sheet: Sheet1
Supplementary Dataset S4. Metagenome statistics.
MAG Names	Reads Accession #:	Raw Read Pairs	Trimmed Read Pairs	Subsampled (%)	GC Content	# scaffolds	# contigs	Genome size (scaffolds):	Genome size (contigs):	N/L50 (scaffolds):	N/L90 (scaffold):	Max scaffold length:	# scaffolds > 50 KB:	% main genome in scaffolds > 50 KB:	Completion (CheckM):	Redundancy (CheckM):	Strain Heterogeneity (CheckM):
Cycloclasticus_sp_3_C5_1	(this study)	33757431	25509396	25	0.4344	3	7	2.549 MB	2.549 MB	1/2.067 MB	2/334.554 KB	2.067 MB	3	1	98.10	0.52	0
Cycloclasticus_sp_3_C5_2	(this study)	11608730	3562876	70	0.4345	1	1	2.563 MB	2.563 MB	1/2.563 MB	1/2.563 MB	2.563 MB	1	1	98.10	0.52	0
Cycloclasticus_sp_6_C5_1	(this study)	31630381	22809221	10	0.4559	9	17	2.736 MB	2.736 MB	2/499.029 KB	6/217.992 KB	940.682 KB	8	0.9971	97.59	0.86	0
Cycloclasticus_sp_6_C5_2	(this study)	10776477	3142085	40	0.4595	75	142	2.440 MB	2.391 MB	14/60.39 KB	42/16.443 KB	145.179 KB	20	0.6372	93.75	0.52	0
Cycloclasticus_sp_6_C5_3	(this study)	43012215	32257926	10	0.4577	13	25	2.602 MB	2.602 MB	3/479.731 KB	8/82.912 KB	676.637 KB	10	0.9724	97.59	0.86	0
Cycloclasticus_sp_CSM_1	SRR6978760			None	0.4495	25	26	2.182 MB	2.182 MB	4/173.225 KB	15/52.505 KB	481.112 KB	15	0.9212	94.71	1.21	20
Cycloclasticus_sp_CSM_2	SRR7149128			None	0.4488	68	69	2.256 MB	2.256 MB	14/51.229 KB	45/14.846 KB	157.805 KB	14	0.5049	96.69	2.01	25
Cycloclasticus_sp_CSM_3	SRR7149135			None	0.4515	34	34	1.870 MB	1.870 MB	9/83.024 KB	21/35.592 KB	186.825 KB	16	0.796	83.79	0.69	0
Cycloclasticus_sp_CSM_4	SRR7151428			None	0.4522	57	59	1.852 MB	1.852 MB	14/42.996 KB	41/15.369 KB	97.189 KB	12	0.4613	80.00	1.03	25
Cycloclasticus_sp_CSM_5	SRR7152251			None	0.4298	70	73	2.063 MB	2.063 MB	14/44.804 KB	45/14.078 KB	143.256 KB	12	0.4775	96.72	1.44	16.67
Cycloclasticus_sp_CSM_6	SRR7635122			None	0.4484	72	76	2.169 MB	2.169 MB	17/44.988 KB	49/13.977 KB	94.163 KB	14	0.4462	94.73	1.58	0
Cycloclasticus_sp_CSW_1	SRR7080638			None	0.4276	44	59	1.858 MB	1.856 MB	9/84.162 KB	26/25.327 KB	189.348 KB	11	0.6181	94.71	0.92	0
Cycloclasticus_sp_DWH_1	(this study)	13608512	5081226	50	0.4614	235	243	2.305 MB	2.304 MB	39/15.024 KB	145/4.434 KB	81.387 KB	4	0.1136	93.93	3.32	72.22
Cycloclasticus_sp_NS_1	SRR1700529			None	0.447	15	15	2.355 MB	2.355 MB	4/197.016 KB	10/97.103 KB	598.374 KB	12	0.9709	98.07	1.38	0
Other genomes utilized in this study
AccessionNumber_SampleName	GC Content	# scaffolds:	# contigs	Genome size (scaffolds):	Genome size (contigs):	N/L50 (scaffolds):	N/L90 (scaffold):	Max scaffold length:	# scaffolds > 50 KB:	% main genome in scaffolds > 50 KB:	Completion (CheckM):	Redundancy (CheckM):	Strain Heterogeneity (CheckM):
2517572241_Cycloclasticus_pugetii_PS-1	0.4197	1	1	2.384 MB	2.384 MB	1/2.384 MB	1/2.384 MB	2.384 MB	1	1	99.94	0	0
2519899538_Cycloclasticus_sp_P1	0.42	1	1	2.363 MB	2.363 MB	1/2.363 MB	1/2.363 MB	2.363 MB	1	1	99.94	0	0
2545824740_Cycloclasticus_pugetii_PY97M	0.4192	39	39	2.360 MB	2.360 MB	3/309.117 KB	9/100.66 KB	624.991 KB	10	0.9481	99.94	0	0
2561511209_Cycloclasticus_zancles_7_ME	0.4202	2	2	2.655 MB	2.655 MB	1/2.613 MB	1/2.613 MB	2.613 MB	1	0.9841	99.94	0.35	0
2599185270_SAG_DWH_1	0.4366	49	49	1.193 MB	1.193 MB	9/45.767 KB	28/11.787 KB	102.701 KB	7	0.4401	49.16	0	0
2599185276_SAG_DWH_2	0.4554	43	43	0.927 MB	0.927 MB	14/26.17 KB	35/12.78 KB	46.172 KB	0	0	45.69	0	0
2599185294_SAG_DWH_3	0.4336	56	56	1.573 MB	1.573 MB	10/54.175 KB	30/12.019 KB	133.108 KB	10	0.5343	70.70	0.34	0
2636416012_mussel_P	0.4221	123	123	2.130 MB	2.130 MB	9/82.558 KB	29/11.444 KB	183.234 KB	16	0.7394	97.13	2.07	0
2636416014_sponge_P	0.4274	77	78	1.916 MB	1.916 MB	5/99.813 KB	19/19.665 KB	312.68 KB	12	0.7868	91.27	1.72	16.67
2636416015_sponge_M	0.4372	244	245	2.321 MB	2.321 MB	26/27.724 KB	128/3.354 KB	109.505 KB	7	0.2097	96.75	1.05	0
2636416016_mussel_D	0.4222	194	195	2.189 MB	2.189 MB	14/43.544 KB	61/4.968 KB	186.995 KB	10	0.4345	93.28	4.57	0
2651869572_mussel_E	0.4228	195	195	2.209 MB	2.209 MB	7/119.959 KB	43/2.585 KB	209.425 KB	13	0.7184	94.89	5	0
2651869573_sponge_L	0.4305	67	67	1.616 MB	1.616 MB	6/82.73 KB	29/12.146 KB	201.656 KB	7	0.5831	89.89	0.34	0
2651869574_mussel_B	0.4215	121	121	2.142 MB	2.142 MB	8/84.355 KB	34/9.501 KB	220.606 KB	14	0.6933	94.71	5	0
2695421048_DSM_27168	0.4157	18	18	2.540 MB	2.540 MB	2/528.665 KB	7/80.446 KB	880.947 KB	7	0.9266	99.94	0.35	0
2775506938_Cycloclasticus_sp_PY97N	0.4206	1	1	2.430 MB	2.430 MB	1/2.43 MB	1/2.43 MB	2.43 MB	1	1	99.94	0	0
2788500498_NAT157	0.434	13	13	2.517 MB	2.517 MB	2/481.247 KB	6/158.775 KB	811.841 KB	7	0.9484	98.33	1.64	33.33
GCA_001757535.1_DWH_SED_GSC8	0.4179	288	288	1.571 MB	1.571 MB	76/6.472 KB	221/2.728 KB	25.945 KB	0	0	70.10	1.84	28.57
GCA_002162695.1_46_120_T64	0.4591	15	17	2.210 MB	2.210 MB	4/263.02 KB	10/54.973 KB	339.726 KB	12	0.9722	97.59	0.36	0
GCA_002162705.1_44_32_T64	0.4358	192	202	1.803 MB	1.803 MB	44/12.739 KB	138/4.447 KB	44.62 KB	0	0	83.36	1.35	37.5
GCA_002163215.1_46_83_sub15_T18	0.4637	123	123	1.592 MB	1.592 MB	26/22.119 KB	82/6.562 KB	55.247 KB	2	0.0663	84.79	0.18	75
GCA_002716545.1_SP43	0.4276	20	20	2.351 MB	2.351 MB	5/159.377 KB	15/62.456 KB	360.314 KB	17	0.9681	98.33	1.61	0
GCA_002733135.1_NORP92	0.4222	24	24	1.757 MB	1.757 MB	6/118.716 KB	15/39.773 KB	223.329 KB	12	0.8266	84.54	0.01	0
GCA_002733785.1_NORP18	0.4185	16	16	2.438 MB	2.438 MB	2/485.048 KB	6/107.407 KB	821.35 KB	7	0.9612	98.17	0	0
GCA_015659495.1_SZUA_1075	0.4358	163	163	2.028 MB	2.028 MB	27/21.718 KB	95/5.203 KB	77.063 KB	8	0.2361	90.85	3.65	46.67
