# Supplementary material for: Hydrocarbon metabolism and petroleum seepage as ecological and evolutionary drivers for Cycloclasticus
Source: ISME J. 2024 Dec 18;19(1):wrae247. doi: 10.1093/ismejo/wrae247 (PMC12510462; doi:10.1093/ismejo/wrae247)
Supplement: Supplementary_Dataset_S5_ismejo_wrae247 [file supplementary_dataset_s5_ismejo_wrae247.xlsx]

## Sheet: Cycloclasticus Present
Supplemental Dataset S5. Read recruitment across metagenomic datasets.
Note: Data in bold indicates Cycloclasticus genome recruits reads over 20% of the genome (>0.2 breadth), and the expected breadth and breadth are within 20% of each other, indicating reads are aligned randomly across the genome. Accession numbers where none of the genomes met this requirement are listed in the "Cycloclasticus Absent" tab of this document.
Sample Info	Lat/Long	Accession
				2636416012_mussel_P.fa	2636416015_sponge_M.fa	2651869573_sponge_L.fa	2775506938_Cycloclasticus_sp_PY97N.fa	2788500498_NAT157.fa	Cycloclasticus_sp_3_C5_2.fa	Cycloclasticus_sp_6_C5_2.fa	Cycloclasticus_sp_NS_1.fa	SBB_11_0_bin_8_anvi.fa
Deepwater Horizon BM58	28.672323 N 88.435935 W	SRR4027974	coverage	0.305995	0.448633	0.175232	0.0619509	0.0578807	0.331207	20.9873	0.165527	0.0328211
Deepwater Horizon BM58	28.672323 N 88.435935 W	SRR4027974	breadth	0.00713848	0.00256436	0.00358494	0.00308129	0.00141007	0.0420054	0.974654	0.00150582	0.00281683
Deepwater Horizon BM58	28.672323 N 88.435935 W	SRR4027974	true_scaffolds	123	244	67	1	13	1	75	15	63
Deepwater Horizon BM58	28.672323 N 88.435935 W	SRR4027974	detected_scaffolds	11	9	9	1	6	1	75	3	12
Deepwater Horizon BM58	28.672323 N 88.435935 W	SRR4027974	breadth_expected	0.236768	0.32709	0.143354	0.0532333	0.0498246	0.253572	1	0.135981	0.0285651
Deepwater Horizon BM58	28.672323 N 88.435935 W	SRR4027974	filtered_read_pair_count	3847	6210	1680	901	937	4986	288039	2334	349
Deepwater Horizon BM58	28.672323 N 88.435935 W	SRR4027974	reads_unfiltered_pairs	5676	8239	3556	1558	1020	6696	300410	5974	692
Deepwater Horizon BM58	28.672323 N 88.435935 W	SRR4027973	coverage	0.323798	0.534608	0.200018	0.0662325	0.059708	0.341665	21.5106	0.16741	0.0412917
Deepwater Horizon BM58	28.672323 N 88.435935 W	SRR4027973	breadth	0.00687562	0.00229983	0.00446478	0.0033681	0.00138941	0.0399003	0.974987	0.00157207	0.00262763
Deepwater Horizon BM58	28.672323 N 88.435935 W	SRR4027973	true_scaffolds	123	244	67	1	13	1	75	15	63
Deepwater Horizon BM58	28.672323 N 88.435935 W	SRR4027973	detected_scaffolds	12	8	10	1	4	1	75	4	13
Deepwater Horizon BM58	28.672323 N 88.435935 W	SRR4027973	breadth_expected	0.248672	0.376283	0.161898	0.056806	0.0513565	0.260433	1	0.137416	0.0358038
Deepwater Horizon BM58	28.672323 N 88.435935 W	SRR4027973	filtered_read_pair_count	4018	7324	1891	954	975	5124	294490	2342	439
Deepwater Horizon BM58	28.672323 N 88.435935 W	SRR4027973	reads_unfiltered_pairs	5965	9635	3831	1668	1081	7130	307829	6039	808
Deepwater Horizon OV011	28.672222 N 88.4375 W	SRR4027947	coverage	0.323655	0.559371	0.198419	0.0707993	0.085597	0.341744	13.4735	0.193116	0.0444154
Deepwater Horizon OV011	28.672222 N 88.4375 W	SRR4027947	breadth	0.00477557	0.00193491	0.00358556	0.00275086	0.00152092	0.0276825	0.961135	0.00143873	0.00287285
Deepwater Horizon OV011	28.672222 N 88.4375 W	SRR4027947	true_scaffolds	123	244	67	1	13	1	75	15	63
Deepwater Horizon OV011	28.672222 N 88.4375 W	SRR4027947	detected_scaffolds	11	6	9	1	5	1	75	3	14
Deepwater Horizon OV011	28.672222 N 88.4375 W	SRR4027947	breadth_expected	0.248578	0.389773	0.160714	0.0606017	0.0727964	0.260484	0.999993	0.156775	0.0384597
Deepwater Horizon OV011	28.672222 N 88.4375 W	SRR4027947	filtered_read_pair_count	4078	7856	1910	1025	1378	5175	186823	2750	468
Deepwater Horizon OV011	28.672222 N 88.4375 W	SRR4027947	reads_unfiltered_pairs	5804	9925	3676	1753	1456	6769	196710	6131	776
Deepwater Horizon DHOS OV011	28.672222 N 88.4375 W	SRR4027946	coverage	0.346572	0.594277	0.202274	0.079335	0.0868521	0.356541	14.0614	0.207266	0.0497822
Deepwater Horizon DHOS OV011	28.672222 N 88.4375 W	SRR4027946	breadth	0.00522478	0.00223434	0.00340613	0.00278625	0.0017462	0.0303677	0.96245	0.00161878	0.00343759
Deepwater Horizon DHOS OV011	28.672222 N 88.4375 W	SRR4027946	true_scaffolds	123	244	67	1	13	1	75	15	63
Deepwater Horizon DHOS OV011	28.672222 N 88.4375 W	SRR4027946	detected_scaffolds	11	9	9	1	5	1	75	5	14
Deepwater Horizon DHOS OV011	28.672222 N 88.4375 W	SRR4027946	breadth_expected	0.26363	0.408294	0.163566	0.0676554	0.0738235	0.270084	0.999996	0.167245	0.0430055
Deepwater Horizon DHOS OV011	28.672222 N 88.4375 W	SRR4027946	filtered_read_pair_count	4328	8278	1934	1153	1398	5385	194328	2916	536
Deepwater Horizon DHOS OV011	28.672222 N 88.4375 W	SRR4027946	reads_unfiltered_pairs	6113	10392	3775	1928	1484	7044	204630	6364	861
Deepwater Horizon naphthalene microcosm	28.44175 N 88.22334999 W	SRR3171140	coverage	0.57534	0.46522	0.438762	381.592	7.94682	0.662724	1.57321	0.913184	0.515878
Deepwater Horizon naphthalene microcosm	28.44175 N 88.22334999 W	SRR3171140	breadth	0.00310454	0.00162125	0.00328919	0.985984	0.102398	0.0110474	0.453034	0.00921158	0.00551763
Deepwater Horizon naphthalene microcosm	28.44175 N 88.22334999 W	SRR3171140	true_scaffolds	123	244	67	1	13	1	75	15	63
Deepwater Horizon naphthalene microcosm	28.44175 N 88.22334999 W	SRR3171140	detected_scaffolds	6	2	7	1	11	1	72	10	22
Deepwater Horizon naphthalene microcosm	28.44175 N 88.22334999 W	SRR3171140	breadth_expected	0.398317	0.336873	0.321199	1	0.999104	0.442997	0.750711	0.553512	0.365882
Deepwater Horizon naphthalene microcosm	28.44175 N 88.22334999 W	SRR3171140	filtered_read_pair_count	5756	5367	3357	4309153	93348	8057	18643	10247	4315
Deepwater Horizon naphthalene microcosm	28.44175 N 88.22334999 W	SRR3171140	reads_unfiltered_pairs	8446	6893	5459	4334726	97224	9366	22488	12013	5661
Deepwater Horizon naphthalene microcosm	28.44175 N 88.22334999 W	SRR3170529	coverage	0.532822	0.394064	0.444348	745.637	12.7225	0.732727	1.30559	1.01057	0.547982
Deepwater Horizon naphthalene microcosm	28.44175 N 88.22334999 W	SRR3170529	breadth	0.00277832	0.0016932	0.00302623	0.988102	0.104136	0.00915339	0.381169	0.00978614	0.00486715
Deepwater Horizon naphthalene microcosm	28.44175 N 88.22334999 W	SRR3170529	true_scaffolds	123	244	67	1	13	1	75	15	63
Deepwater Horizon naphthalene microcosm	28.44175 N 88.22334999 W	SRR3170529	detected_scaffolds	7	2	5	1	11	1	72	10	14
Deepwater Horizon naphthalene microcosm	28.44175 N 88.22334999 W	SRR3170529	breadth_expected	0.375299	0.293872	0.324538	1	0.999987	0.476385	0.68426	0.590303	0.383606
Deepwater Horizon naphthalene microcosm	28.44175 N 88.22334999 W	SRR3170529	filtered_read_pair_count	5386	4596	3437	8451278	150238	8986	15598	11383	4617
Deepwater Horizon naphthalene microcosm	28.44175 N 88.22334999 W	SRR3170529	reads_unfiltered_pairs	7563	6023	5162	8501262	155315	10187	18913	13493	5924
Gulf of Mexico, 1000 meters	26.35167 N, 93.3133 W	SRR2133844	coverage	0.0111025	0.0150829	0.00340118	0.00500216	0.000342882	0.31292	0.0121087	0.00589292	0.00312092
Gulf of Mexico, 1000 meters	26.35167 N, 93.3133 W	SRR2133844	breadth	0.0021268	0.00246527	0.00133646	0.00268502	0.000342882	0.25961	0.00309683	0.000855252	0.00208862
Gulf of Mexico, 1000 meters	26.35167 N, 93.3133 W	SRR2133844	true_scaffolds	123	244	67	1	13	1	75	15	63
Gulf of Mexico, 1000 meters	26.35167 N, 93.3133 W	SRR2133844	detected_scaffolds	4	11	1	1	3	1	15	1	8
Gulf of Mexico, 1000 meters	26.35167 N, 93.3133 W	SRR2133844	breadth_expected	0.00975559	0.0132299	0.00299873	0.00440716	0.000302719	0.241421	0.010635	0.00518993	0.00275198
Gulf of Mexico, 1000 meters	26.35167 N, 93.3133 W	SRR2133844	filtered_read_pair_count	85	129	20	45	3	2859	107	50	20
Gulf of Mexico, 1000 meters	26.35167 N, 93.3133 W	SRR2133844	reads_unfiltered_pairs	173	341	63	88	5	2941	254	142	61
Gulf of Mexico, Tara Oceans	25.5264 N, 88.394 W	ERR599136	coverage	0.0253423	0.397306	0.0219162	0.0398444	0.275723	0.0320456	0.211019	0.0434365	0.0286668
Gulf of Mexico, Tara Oceans	25.5264 N, 88.394 W	ERR599136	breadth	0.00123074	0.00204348	0.00143361	0.00572269	0.207223	0.00187765	0.00146953	0.00122343	0.00125809
Gulf of Mexico, Tara Oceans	25.5264 N, 88.394 W	ERR599136	true_scaffolds	123	244	67	1	13	1	75	15	63
Gulf of Mexico, Tara Oceans	25.5264 N, 88.394 W	ERR599136	detected_scaffolds	2	7	1	1	13	1	2	4	3
Gulf of Mexico, Tara Oceans	25.5264 N, 88.394 W	ERR599136	breadth_expected	0.0221288	0.29589	0.0191659	0.0345709	0.216092	0.0278997	0.17	0.0376282	0.0249951
Gulf of Mexico, Tara Oceans	25.5264 N, 88.394 W	ERR599136	filtered_read_pair_count	345	6820	224	612	4341	548	3210	659	320
Gulf of Mexico, Tara Oceans	25.5264 N, 88.394 W	ERR599136	reads_unfiltered_pairs	614	8642	329	906	4447	932	4371	1102	581
Deepwater Horizon Event (this study)	28.673900 N, 88.617317 W	D1_S120	coverage	0.408657	0.21305	0.214267	0.196054	0.024999	20.8276	180.025	0.0841404	0.595355
Deepwater Horizon Event (this study)	28.673900 N, 88.617317 W	D1_S120	breadth	0.0229475	0.00565952	0.010271	0.0124297	0.00339823	0.999824	0.980653	0.00651461	0.371313
Deepwater Horizon Event (this study)	28.673900 N, 88.617317 W	D1_S120	true_scaffolds	123	244	67	1	13	1	75	15	63
Deepwater Horizon Event (this study)	28.673900 N, 88.617317 W	D1_S120	detected_scaffolds	26	13	17	1	7	1	75	9	63
Deepwater Horizon Event (this study)	28.673900 N, 88.617317 W	D1_S120	breadth_expected	0.302913	0.171487	0.172377	0.15896	0.0218323	1	1	0.0716031	0.408857
Deepwater Horizon Event (this study)	28.673900 N, 88.617317 W	D1_S120	filtered_read_pair_count	3459	2116	1393	1916	264	210402	1738643	812	4106
Deepwater Horizon Event (this study)	28.673900 N, 88.617317 W	D1_S120	reads_unfiltered_pairs	4076	2820	1619	2033	403	225303	1759283	1050	4446
Chronically contaminated marine microbial mats	43.484946 N, 5.188452 E	SRR7428132	coverage	0.00692913	0.281291	0.00603203	0.43887	0.0656085	0.00825767	0.0127262	0.0158651	0.00436701
Chronically contaminated marine microbial mats	43.484946 N, 5.188452 E	SRR7428132	breadth	0.00222491	0.00183667	0.00150909	0.336569	0.0555954	0.00357155	0.00201988	0.00712993	0.00195715
Chronically contaminated marine microbial mats	43.484946 N, 5.188452 E	SRR7428132	true_scaffolds	123	244	67	1	13	1	75	15	63
Chronically contaminated marine microbial mats	43.484946 N, 5.188452 E	SRR7428132	detected_scaffolds	3	5	1	1	12	1	3	10	6
Chronically contaminated marine microbial mats	43.484946 N, 5.188452 E	SRR7428132	breadth_expected	0.00609974	0.219936	0.00531212	0.321263	0.0562862	0.00726501	0.0111743	0.0139112	0.00384864
Chronically contaminated marine microbial mats	43.484946 N, 5.188452 E	SRR7428132	filtered_read_pair_count	76	5653	51	5505	855	110	163	194	41
Chronically contaminated marine microbial mats	43.484946 N, 5.188452 E	SRR7428132	reads_unfiltered_pairs	122	6132	81	5622	891	173	263	293	88
Chronically contaminated marine microbial mats	43.484946 N, 5.188452 E	SRR7428131	coverage	0.0101046	0.488837	0.00694838	0.913648	0.108425	0.0139581	0.0182183	0.0279074	0.00662025
Chronically contaminated marine microbial mats	43.484946 N, 5.188452 E	SRR7428131	breadth	0.00270368	0.00192715	0.00166254	0.56905	0.0854591	0.00498808	0.00212643	0.010579	0.002403
Chronically contaminated marine microbial mats	43.484946 N, 5.188452 E	SRR7428131	true_scaffolds	123	244	67	1	13	1	75	15	63
Chronically contaminated marine microbial mats	43.484946 N, 5.188452 E	SRR7428131	detected_scaffolds	7	6	1	1	13	1	5	10	7
Chronically contaminated marine microbial mats	43.484946 N, 5.188452 E	SRR7428131	breadth_expected	0.00888263	0.350559	0.00611663	0.553694	0.0912992	0.0122494	0.0159581	0.0243411	0.00582862
Chronically contaminated marine microbial mats	43.484946 N, 5.188452 E	SRR7428131	filtered_read_pair_count	111	9888	58	11546	1425	188	235	341	61
Chronically contaminated marine microbial mats	43.484946 N, 5.188452 E	SRR7428131	reads_unfiltered_pairs	152	10613	79	11765	1489	293	380	475	121
Chronically contaminated marine microbial mats	43.484946 N, 5.188452 E	SRR7428128	coverage	0.00791579	0.149944	0.00710739	0.0165986	0.487858	0.0069457	0.0179421	0.0115608	0.00650535
Chronically contaminated marine microbial mats	43.484946 N, 5.188452 E	SRR7428128	breadth	0.00161048	0.0019306	0.00153446	0.011168	0.362416	0.0018835	0.00144002	0.00123404	0.00155132
Chronically contaminated marine microbial mats	43.484946 N, 5.188452 E	SRR7428128	true_scaffolds	123	244	67	1	13	1	75	15	63
Chronically contaminated marine microbial mats	43.484946 N, 5.188452 E	SRR7428128	detected_scaffolds	2	5	1	1	11	1	1	3	2
Chronically contaminated marine microbial mats	43.484946 N, 5.188452 E	SRR7428128	breadth_expected	0.00696527	0.12401	0.00625617	0.0145496	0.349997	0.00611428	0.015718	0.0101562	0.00572776
Chronically contaminated marine microbial mats	43.484946 N, 5.188452 E	SRR7428128	filtered_read_pair_count	89	2847	61	213	6437	96	232	144	61
Chronically contaminated marine microbial mats	43.484946 N, 5.188452 E	SRR7428128	reads_unfiltered_pairs	130	3228	93	259	6521	148	369	288	103
Chronically contaminated marine microbial mats	43.484946 N, 5.188452 E	SRR7428127	coverage	0.00752995	0.132155	0.00838569	0.015469	0.517475	0.0103374	0.0193567	0.0119599	0.00468996
Chronically contaminated marine microbial mats	43.484946 N, 5.188452 E	SRR7428127	breadth	0.00140629	0.00210595	0.0014831	0.0105039	0.378135	0.00189793	0.00156378	0.00127099	0.00125351
Chronically contaminated marine microbial mats	43.484946 N, 5.188452 E	SRR7428127	true_scaffolds	123	244	67	1	13	1	75	15	63
Chronically contaminated marine microbial mats	43.484946 N, 5.188452 E	SRR7428127	detected_scaffolds	3	7	1	1	13	1	3	2	2
Chronically contaminated marine microbial mats	43.484946 N, 5.188452 E	SRR7428127	breadth_expected	0.00662689	0.110142	0.00737722	0.0135663	0.366776	0.00908639	0.0169467	0.0105051	0.00413267
Chronically contaminated marine microbial mats	43.484946 N, 5.188452 E	SRR7428127	filtered_read_pair_count	87	2459	72	198	6793	140	251	148	44
Chronically contaminated marine microbial mats	43.484946 N, 5.188452 E	SRR7428127	reads_unfiltered_pairs	124	2896	111	242	6858	211	360	288	75
Chronically contaminated marine microbial mats	43.484946 N, 5.188452 E	SRR7428126	coverage	0.021989	0.850646	0.0161075	1.28719	0.196096	0.0258256	0.0398707	0.0527725	0.0170067
Chronically contaminated marine microbial mats	43.484946 N, 5.188452 E	SRR7428126	breadth	0.00265017	0.0019767	0.00206038	0.649494	0.127497	0.00626416	0.00271777	0.0142777	0.00390344
Chronically contaminated marine microbial mats	43.484946 N, 5.188452 E	SRR7428126	true_scaffolds	123	244	67	1	13	1	75	15	63
Chronically contaminated marine microbial mats	43.484946 N, 5.188452 E	SRR7428126	detected_scaffolds	6	5	1	1	11	1	6	10	10
Chronically contaminated marine microbial mats	43.484946 N, 5.188452 E	SRR7428126	breadth_expected	0.019229	0.528162	0.0141222	0.679089	0.158991	0.0225459	0.0345933	0.0455291	0.0149048
Chronically contaminated marine microbial mats	43.484946 N, 5.188452 E	SRR7428126	filtered_read_pair_count	253	17243	147	16657	2631	358	526	668	161
Chronically contaminated marine microbial mats	43.484946 N, 5.188452 E	SRR7428126	reads_unfiltered_pairs	353	18674	254	17169	2770	567	856	972	301
Chronically contaminated marine microbial mats	43.484946 N, 5.188452 E	SRR7428125	coverage	0.0033674	0.12861	0.00365733	0.265953	0.0383007	0.00475127	0.00767876	0.0103012	0.00366051
Chronically contaminated marine microbial mats	43.484946 N, 5.188452 E	SRR7428125	breadth	0.00179166	0.00175007	0.00150971	0.224473	0.0329485	0.00283149	0.00181458	0.00598252	0.00124951
Chronically contaminated marine microbial mats	43.484946 N, 5.188452 E	SRR7428125	true_scaffolds	123	244	67	1	13	1	75	15	63
Chronically contaminated marine microbial mats	43.484946 N, 5.188452 E	SRR7428125	detected_scaffolds	4	5	1	1	12	1	4	8	3
Chronically contaminated marine microbial mats	43.484946 N, 5.188452 E	SRR7428125	breadth_expected	0.002969	0.107352	0.00322422	0.2093	0.033254	0.00418659	0.00675741	0.00905476	0.00322701
Chronically contaminated marine microbial mats	43.484946 N, 5.188452 E	SRR7428125	filtered_read_pair_count	37	2571	31	3353	505	63	98	126	33
Chronically contaminated marine microbial mats	43.484946 N, 5.188452 E	SRR7428125	reads_unfiltered_pairs	56	2817	41	3440	524	99	152	184	56
Chronically contaminated marine microbial mats	43.484946 N, 5.188452 E	SRR7428113	coverage	0.00650292	0.12047	0.00635254	0.0152209	0.46449	0.00832828	0.0142699	0.00969484	0.00296888
Chronically contaminated marine microbial mats	43.484946 N, 5.188452 E	SRR7428113	breadth	0.00125092	0.00200901	0.00152889	0.0117602	0.34736	0.00191432	0.00145109	0.00113043	0.000941993
Chronically contaminated marine microbial mats	43.484946 N, 5.188452 E	SRR7428113	true_scaffolds	123	244	67	1	13	1	75	15	63
Chronically contaminated marine microbial mats	43.484946 N, 5.188452 E	SRR7428113	detected_scaffolds	2	6	1	1	11	1	1	3	2
Chronically contaminated marine microbial mats	43.484946 N, 5.188452 E	SRR7428113	breadth_expected	0.00572563	0.100913	0.00559359	0.0133501	0.336446	0.0073269	0.0125213	0.00852401	0.00261809
Chronically contaminated marine microbial mats	43.484946 N, 5.188452 E	SRR7428113	filtered_read_pair_count	73	2271	56	194	6132	115	186	122	27
Chronically contaminated marine microbial mats	43.484946 N, 5.188452 E	SRR7428113	reads_unfiltered_pairs	108	2638	96	233	6210	174	292	237	60
Deepwater Horizon Oil Spill, DHOS BM58 plume	28.672323 N 88.435935 W	SRR4027974	coverage	0.440438	0.65156	0.277884	0.0999505	0.0684386	0.457742	25.2622	0.226432	0.0546819
Deepwater Horizon Oil Spill, DHOS BM58 plume	28.672323 N 88.435935 W	SRR4027974	breadth	0.00744358	0.00274359	0.00387327	0.00360883	0.00148794	0.0465803	0.976566	0.00159118	0.00327754
Deepwater Horizon Oil Spill, DHOS BM58 plume	28.672323 N 88.435935 W	SRR4027974	true_scaffolds	123	244	67	1	13	1	75	15	63
Deepwater Horizon Oil Spill, DHOS BM58 plume	28.672323 N 88.435935 W	SRR4027974	detected_scaffolds	12	10	10	1	6	1	75	4	13
Deepwater Horizon Oil Spill, DHOS BM58 plume	28.672323 N 88.435935 W	SRR4027974	breadth_expected	0.322203	0.437479	0.217586	0.0844738	0.0586415	0.33248	1	0.181219	0.047137
Deepwater Horizon Oil Spill, DHOS BM58 plume	28.672323 N 88.435935 W	SRR4027974	filtered_read_pair_count	5864	9517	2839	1552	1137	7228	359475	3358	618
Deepwater Horizon Oil Spill, DHOS BM58 plume	28.672323 N 88.435935 W	SRR4027974	reads_unfiltered_pairs	8193	12356	5421	2349	1245	9750	375159	7819	1067
Deepwater Horizon Oil Spill, DHOS BM58 plume	28.672323 N 88.435935 W	SRR4027973	coverage	0.414184	0.673367	0.267576	0.0904343	0.0670806	0.42649	24.6308	0.20767	0.0599503
Deepwater Horizon Oil Spill, DHOS BM58 plume	28.672323 N 88.435935 W	SRR4027973	breadth	0.00702066	0.00241615	0.00462813	0.00356727	0.00139735	0.0424977	0.976139	0.00171135	0.00273795
Deepwater Horizon Oil Spill, DHOS BM58 plume	28.672323 N 88.435935 W	SRR4027973	true_scaffolds	123	244	67	1	13	1	75	15	63
Deepwater Horizon Oil Spill, DHOS BM58 plume	28.672323 N 88.435935 W	SRR4027973	detected_scaffolds	13	8	10	1	4	1	75	5	13
Deepwater Horizon Oil Spill, DHOS BM58 plume	28.672323 N 88.435935 W	SRR4027973	breadth_expected	0.306306	0.448207	0.210432	0.0767484	0.057512	0.313803	1	0.167542	0.0515594
Deepwater Horizon Oil Spill, DHOS BM58 plume	28.672323 N 88.435935 W	SRR4027973	filtered_read_pair_count	5366	9610	2656	1362	1119	6624	346682	3022	665
Deepwater Horizon Oil Spill, DHOS BM58 plume	28.672323 N 88.435935 W	SRR4027973	reads_unfiltered_pairs	7713	12480	5084	2168	1242	9237	362644	7295	1104

## Sheet: Cycloclasticus Absent
Accession
ERR598985
ERR599100
SRR11308318
SRR11308319
SRR11308320
SRR13892591
SRR13892595
SRR13892606
SRR13892607
SRR2133201
SRR2133600
SRR2133820
SRR2133821
SRR2133842
SRR2133843
SRR2133846
SRR2133848
SRR4342129
SRR4342130
SRR4342133
SRR4342134
SRR4342136
SRR7428096
SRR7428097
SRR7428098
SRR7428099
SRR7428100
SRR7428101
SRR7428102
SRR7428103
SRR7428104
SRR7428105
SRR7428106
SRR7428107
SRR7428108
SRR7428109
SRR7428110
SRR7428111
SRR7428112
SRR7428114
SRR7428115
SRR7428116
SRR7428117
SRR7428118
SRR7428119
SRR7428120
SRR7428121
SRR7428122
SRR7428123
SRR7428124
SRR7428128
SRR7428129
SRR7428130
SRR7428133
SRR7428134
SRR9649754
SRR9649755
SRR9649756
SRR9649757
SRR9649758
SRR9649759
SRR9649760
