# Supplementary material for: Hydrocarbon metabolism and petroleum seepage as ecological and evolutionary drivers for Cycloclasticus
Source: ISME J. 2024 Dec 18;19(1):wrae247. doi: 10.1093/ismejo/wrae247 (PMC12510462; doi:10.1093/ismejo/wrae247)
Supplement: Supplementary_Dataset_S6_ismejo_wrae247 [file supplementary_dataset_s6_ismejo_wrae247.xlsx]

## Sheet: 16S
Tip Label	Accession	Data source
GCF_005931095.1_Methylotuvimicrobium_buryatense	GCF_005931095.1	NCBI
GCA_014762855.1_Hydrogenovibrio_crunogenus	GCA_014762855.1	NCBI
GCA_004786015.1_Hydrogenovibrio_crunogenus	GCA_004786015.1	NCBI
GCA_002716545.1_SP43	GCA_002716545.1	NCBI
GCA_001644975.1_Piscirickettsiaceae_bacterium_NZ_RLO1	GCA_001644975.1	NCBI
GCA_000711315.1_Hydrogenovibrio_marinus_DSM_11271	GCA_000711315.1	NCBI
GCA_000381085.1_Thiomicrorhabdus_arctica_DSM_13458	GCA_000381085.1	NCBI
GCA_000260985.3_Methylophaga_nitratireducenticrescens	GCA_000260985.3	NCBI
GCA_000214665.1_Methylomonas_methanica_MC09	GCA_000214665.1	NCBI
Cycloclasticus_sp_NS_1	this study
Cycloclasticus_sp_DWH_1	this study
Cycloclasticus_sp_CSM_5	this study
Cycloclasticus_sp_CSM_3	this study
Cycloclasticus_sp_CSM_1	this study
Cycloclasticus_sp_6_C5_2	this study
Cycloclasticus_sp_6_C5_1	this study
Cycloclasticus_sp_3_C5_2	this study
Cycloclasticus_sp_3_C5_1	this study
2775506938_Cycloclasticus_sp_PY97N	2775506938	JGI
2695421048_DSM_27168	2695421048	JGI
2651869574_mussel_B	2651869574	JGI
2651869573_sponge_L	2651869573	JGI
2651869572_mussel_E	2651869572	JGI
2636416016_mussel_D	2636416016	JGI
2636416015_sponge_M	2636416015	JGI
2636416014_sponge_P	2636416014	JGI
2636416012_mussel_P	2636416012	JGI
2599185294_SAG_DWH_3	2599185294	JGI
2599185276_SAG_DWH_2	2599185276	JGI
2561511209_Cycloclasticus_zancles_7_ME	2561511209	JGI
2519899538_Cycloclasticus_sp_P1	2519899538	JGI
2517572241_Cycloclasticus_pugetii_PS-1	2517572241	JGI

## Sheet: Ribosomal Protein
Tip Label	Accession	Data source
GCA_015659495.1_SZUA_1075	GCA_015659495.1	NCBI
GCA_002733785.1_NORP18	GCA_002733785.1	NCBI
GCA_002733135.1_NORP92	GCA_002733135.1	NCBI
GCA_002716545.1_SP43	GCA_002716545.1	NCBI
GCA_002163215.1_46_83_sub15_T18	GCA_002163215.1	NCBI
GCA_002162705.1_44_32_T64	GCA_002162705.1	NCBI
GCA_002162695.1_46_120_T64	GCA_002162695.1	NCBI
Cycloclasticus_sp_NS_1	Cycloclasticus_sp_NS_1
Cycloclasticus_sp_CSW_1	Cycloclasticus_sp_CSW_1
Cycloclasticus_sp_CSM_6	Cycloclasticus_sp_CSM_6
Cycloclasticus_sp_CSM_5	Cycloclasticus_sp_CSM_5
Cycloclasticus_sp_CSM_2	Cycloclasticus_sp_CSM_2
Cycloclasticus_sp_6_C5_3	Cycloclasticus_sp_6_C5_3
Cycloclasticus_sp_6_C5_2	Cycloclasticus_sp_6_C5_2
Cycloclasticus_sp_6_C5_1	Cycloclasticus_sp_6_C5_1
Cycloclasticus_sp_3_C5_2	Cycloclasticus_sp_3_C5_2
Cycloclasticus_sp_3_C5_1	Cycloclasticus_sp_3_C5_1
2788500498_NAT157	2788500498	JGI
2775506938_Cycloclasticus_sp_PY97N	2775506938	JGI
2695421048_DSM_27168	2695421048	JGI
2651869574_mussel_B	2651869574	JGI
2651869573_sponge_L	2651869573	JGI
2651869572_mussel_E	2651869572	JGI
2636416016_mussel_D	2636416016	JGI
2636416015_sponge_M	2636416015	JGI
2636416014_sponge_P	2636416014	JGI
2636416012_mussel_P	2636416012	JGI
2599185294_SAG_DWH_3	2599185294	JGI
2599185270_SAG_DWH_1	2599185270	JGI
2561511209_Cycloclasticus_zancles_7_ME	2561511209	JGI
2545824740_Cycloclasticus_pugetii_PY97M	2545824740	JGI
2519899538_Cycloclasticus_sp_P1	2519899538	JGI

## Sheet: CuMMO
Tip Label	Accession Genome	Accession Protein	Data Source
GCA_015659495.1_SZUA_1075_c_000000000120_21	GCA_015659495.1		NCBI
GCA_015659495.1_SZUA_1075_c_000000000006_41	GCA_015659495.1		NCBI
GCA_002733135.1_NORP92_c_000000000004_69	GCA_002733135.1		NCBI
GCA_001757535.1_DWH_SED_GSC8_c_000000000003_12	GCA_001757535.1		NCBI
GCA_002352345.1_Methylococcaceae_c_000000000021_4	GCA_002352345.1		NCBI
GCA_000214665.1_Methylomonas_methanica_MC09_c_000000000001_298	GCA_000214665.1		NCBI
Ethylene_Haliea_sp._ETY-NAG_BAM38059.1		BAM38059.1	NCBI
Ethylene_Haliea_sp._ETY-M__BAM38053.1		BAM38053.1	NCBI
Ethane_Methylococcaceae_ET-SHO_BAH22833.1		BAH22833.1	NCBI
Ethane_Methylococcaceae_ET-SHO_BAH22830.1		BAH22830.1	NCBI
Ethane_Methylococcaceae_ET-HIRO_BAH22839.1		BAH22839.1	NCBI
Ethane_Methylococcaceae_ET-HIRO_BAH22836.1		BAH22836.1	NCBI
DWH_water_column_AHY22374.1		AHY22374.1	NCBI
DWH_transcriptome_DH4550_group_4_AGS56211.1_(0.6%_of_total_pHMO_transcripts)		AGS56211.1	NCBI
DWH_transcriptome_DH941_group_4_AGS56213.1_(1.4%_of_total_pHMO__transcipts)		AGS56213.1	NCBI
DWH_transcriptome_DH335_group_3_AGS56210.1_(42%_of_total_pHMO_transcripts)		DAGS56210.1	NCBI
DWH_transcriptome_DH331_group_2_AGS56209.1_(11%_of_total_pHMO_transcripts)		AGS56209.1	NCBI
DWH_transcriptome_DH180_group_2_AGS56207.1_(39%_of_total_pHMO_transcripts)		AGS56207.1	NCBI
Cycloclasticus_sp_CSM_1_c_000000000010_39	this study		NCBI
Cycloclasticus_sp_6_C5_1_c_000000000008_249	this study		NCBI
Cycloclasticus_sp_6_C5_1_c_000000000007_32	this study		NCBI
Cycloclasticus_sp_3_C5_1_c_000000000001_1123	this study		NCBI
Cycloclasticus_sp_3_C5_1_c_000000000001_434	this study		NCBI
Cycloclasticus_sp_3_C5_1_c_000000000001_285	this study		NCBI
Costa_Rica_OMZ_AFW03617.1		AFW03617.1	NCBI
AMO_Nitrosomonas_sp._Is79A3_WP_013964654.1		WP_013964654.1	NCBI
AMO_Group_W_AFW03576.1		AFW03576.1	NCBI
AMO_Group_O_AFW03574.1		AFW03574.1	NCBI
2788500498_NAT157_c_000000000008_267	2788500498		JGI
2636416015_sponge_M_c_000000000244_99	2636416015		JGI
2636416014_sponge_P_c_000000000077_102	2636416014		JGI
2636416012_mussel_P_c_000000000113_37	2636416012		JGI
2636416012_mussel_P_c_000000000101_6	2636416012		JGI
2599185294_SAG_DWH_3_c_000000000035_18	2599185294		JGI
2599185270_SAG_DWH_1_c_000000000007_34	2599185270		JGI

## Sheet: Alcohol Dehydrogenase
Tip Label	Accession Genome	Accession Protein	Data Source
Q9AF95.2_Pseudomonas_butanovora_induced_by_ethanol_1-butanol_butane		Q9AF95.2	NCBI
Q8GR64.1_Pseudomonas_putida_HK5_C4_to_C7		Q8GR64.1	NCBI
PCI71308.1_Piscirickettsiaceae_unknown		PCI71308.1	NCBI
P77931.1_Pseudomonas_sp._strain_VM15C_polyvinylalcohol_LMW_secondary_alcohols		P77931.1_	NCBI
O05542.2_Gluconobacter_suboxydans_ethanol		O05542.2	NCBI
NQV20685.1_Alphaproteobacteria_Rhodospirillales_unknown		NQV20685.1	NCBI
NP_414666.1_TypeIII		NP_414666.1	NCBI
MBL4589016.1_Aplphaproteobacteria_unknown		MBL4589016.1	NCBI
LC535117.1_translated_Bradyrhizobium_sp_strain_Ce-3_methanol_XoxF-type		LC535117.1	NCBI
KXJ47530.1_Cycloclasticus_sp_Phe_18_unknown		KXJ47530.1	NCBI
HIL92264.1_Cycloclasticus_unknown		HIL92264.1	NCBI
Cycloclasticus_sp_DWH_1_c_000000000056_28		this study
Cycloclasticus_sp_DWH_1_c_000000000007_37		this study
Cycloclasticus_sp_6_C5_1_c_000000000009_268		this study
Cycloclasticus_sp_6_C5_1_c_000000000008_70		this study
Cycloclasticus_sp_3_C5_2_c_000000000001_2176		this study
Cycloclasticus_sp_3_C5_2_c_000000000001_58		this study
BAD99293.1_Pseudomonas_putida_HK5_ADH-IIG_1,2-Propanediol_iso-Amyl_alcohol		BAD99293.1	NCBI
AF277373.1_Ralstonia_eutropha_propanol_butanol_pentanol_hexanol_heptanol_acetylaldehyde_propionaldehyde_Butyraldehyde_Pentanal		AF277373.1	NCBI
AE015451.2_Pseudomonas_putida_KT2440_ethanol_1-butanol_2-butanol_1-hexanol_2-Phenylethanol_Acetaldehyde_Butyraldehyde		AE015451.2	NCBI
A8R3S4.1_Pseudomonas_putida_HK5_C2_to_C5		A8R3S4.1	NCBI
2599185294_SAG_DWH_3_c_000000000030_17	2599185294		JGI
7O6Z_Methylacidimicrobium_sp_AP8_XoxF1		7O6Z	NCBI
6ZCW_Pseudomonas_putida_KT2440_ethanol_dehydrogenase		6ZCW	NCBI
6ZCV_Pseudomonas_putida_KT2440_ethanol_dehydrogenase		6ZCV	NCBI
6OC5_Methylobacterium_extorquens_methanol_XoxF		6OC5	NCBI
6DAM_Methylomicrobium_buryatense_5GB1C_methanol_XoxF		6DAM	NCBI
4TQO_Methylococcus_capsulatus_methanol_dehydrogenase		4TQO	NCBI
4AAH_Methylophilus_W3A1_methanol		4AAH	NCBI
2D0V_Hyphomicrobium_denitrificans_methanol		2D0V	NCBI
1YIQ_Pseudomonas_putida_HK5_		1YIQ	NCBI
1W6S_Methylobacterium_extorquens_methanol_MxaF-MDH		1W6S	NCBI
1LRW_Paracoccus_denitrificans_methanol		1LRW	NCBI
1KB0__Comamonas_testosteroni_ethanol_butanol_ethanal_butantal_typeII_QH-ADH		1KB0	NCBI
1FLG_Pseudomonas_aeruginosa_ethanol_typeI		1FLG	NCBI

## Sheet: DMSO
Tip Label	Accession Protein	Data Source
TtrA_Yersinia_enterocolitica_YP_001005907	YP_001005907	NCBI
TtrA_Wolinella_succinogenes_NP_907142	NP_907142	NCBI
TtrA_Pyrobaculum_arsenaticum_YP_001152643	YP_001152643	NCBI
TtrA_Pyrobaculum_aerophilum_NP_559177	NP_559177	NCBI
TtrA_Photobacterium_profundum_YP_133039	YP_133039	NCBI
TtrA_Haemophilus_somnus_gb_ABI25172	ABI25172	NCBI
TtrA_Aeropyrum_pernix_NP_148724	NP_148724	NCBI
TMAO_Vibrio_vulnificus_YP_004189064	YP_004189064	NCBI
TMAO_Shewanella_massilia_CAA06851	CAA06851	NCBI
TMAO_Salmonella_enterica_gb_AEZ47489	AEZ47489	NCBI
TMAO_Photobacterium_profundum_YP_129680	YP_129680	NCBI
TMAO_E_coli_CAA52095	CAA52095	NCBI
TMAO_Citrobacter_youngae_ZP_06352135	ZP_06352135	NCBI
RBG1_1305_Zixibacteria_bacterium_EQB63726	EQB63726	NCBI
RBG1_855_Zixibacteria_bacterium_EQB63276	EQB63276	NCBI
RBG1_10_Zixibacteria_bacterium_EQB62431	EQB62431	NCBI
QrcB_Syntrophobacter_fumaroxidans_YP_844744	YP_844744	NCBI
QrcB_Desulfovibrio_vulgaris_YP_967712	YP_967712	NCBI
QrcB_Desulfovibrio_magneticus_YP_002953179	YP_002953179	NCBI
QrcB_Desulfomicrobium_baculatum_YP_003159879	YP_003159879	NCBI
QrcB_Desulfococcus_oleovorans_YP_001530428	YP_001530428	NCBI
QrcB_Desulfatibacillum_alkenivorans_YP_002430439	YP_002430439	NCBI
QrcB_delta_proteobacterium_NaphS2_ZP_07200609	ZP_07200609	NCBI
PsrA_Wolinella_succinogenes_NP_906381	NP_906381	NCBI
PsrA_PhsA_Thermus_thermophilus_YP_004130	YP_004130	NCBI
PsrA_PhsA_Thermosinus_carboxydivorans_ZP_01667237	ZP_01667237	NCBI
PsrA_PhsA_Moorella_thermoacetica_ATCC_YP_429324	YP_429324	NCBI
PsrA_PhsA_Geobacter_lovleyi_ZP_01593406	ZP_01593406	NCBI
PsrA_PhsA_Archaeoglobus_fulgidus_NP_071207	NP_071207	NCBI
PsrA_PhsA_Acidiphilium_cryptum_YP_001233491	YP_001233491	NCBI
PsrA_Carboxydothermus_hydrogenoformans_YP_361367	YP_361367	NCBI
PhsA_Wolinella_succinogenes_NP_906934	NP_906934	NCBI
NxrA_planctomycete_KSU_1_ZP_10101005	ZP_10101005	NCBI
NxrA_Candidatus_K_stuttgartiensis_CAJ72445	CAJ72445	NCBI
NxrA2_Nitrospira_defluvii_YP_003798871	YP_003798871	NCBI
NxrA1_Nitrospira_defluvii_YP_003798853	YP_003798853	NCBI
Nitrococcus_mobi_EAR23355	EAR23355	NCBI
Nitrobacter_winogradskyi_gb_ABA05326	ABA05326	NCBI
Nitrobacter_sp_Nb_311A_ZP_01048070	ZP_01048070	NCBI
Natrinema_pellirubrum_YP_007282293	YP_007282293	NCBI
NarG_Pseudomonas_stutzeri_gb_AAZ43099	AAZ43099	NCBI
NarG_Pseudomonas_fluorescens_gb_AEV63780	AEV63780	NCBI
NarG_Halomonas_maura_gb_AAT47523	AAT47523	NCBI
NarG_Escherichia_coli_NP_415742	NP_415742	NCBI
NarG_Acidovorax_Acidovorax_delafieldii_WP_005795701	WP_005795701	NCBI
II_OP1_uncultured_candidate_division_UNIPROT_TREMBL_H5SSA4	H5SSA4	NCBI
I_OP1_uncultured_candidate_division_bacterium_BAL57377	BAL57377	NCBI
Hydrogenobaculum_sp_Y04AAS1_YP_002121006	YP_002121006	NCBI
Hydrogenobacter_thermophilus_YP_003433365	YP_003433365	NCBI
Halorhodospira_halophila_YP_001001949	YP_001001949	NCBI
Gemmatimonas_aurantiaca_YP_002761548	YP_002761548	NCBI
DmsA_Haemophilus_influenza_sp_P45004	P45004	NCBI
DmsA_E_coli_sp_P18775	P18775	NCBI
DmsA_Actinobacillus_succinogenes_130Z	130Z	NCBI
Cycloclasticus_sp_3_C5_2_c_000000000001_400	this study	NCBI
Cycloclasticus_sp_3_C5_1_c_000000000001_355	this study	NCBI
Beggiatoa_sp_PS_ZP_02000390	ZP_02000390	NCBI
B_Nitrobacter_hamburgensis_YP_578186	YP_578186	NCBI
B_Caldithrix_abyssi_ZP_09550397	ZP_09550397	NCBI
ArxA_Ectothiorhodospira_sp_PHS_1_ZP_09695308	ZP_09695308	NCBI
ArrA_Wolinella_succinogenes_NP_906980	NP_906980	NCBI
ArrA_Sulfurospirillum_barnesii_gb_AAU11840	AAU11840	NCBI
ArrA_Halarsenatibacter_silvermanii_gb_ACF74513	ACF74513	NCBI
ArrA_Chrysiogenes_arsenatis_gb_AAU11839	AAU11839	NCBI
ArrA_Bacillus_selenitireducens_gb_AAQ19491	AAQ19491	NCBI
Alkalilimnicola_ehrlichii_ABI55571	ABI55571	NCBI
ACTB1_Sideroxydans_lithotrophicus_ES_1_YP_003523268	YP_003523268	NCBI
ACTB1_Salinibacter_ruber_emb_CBH25246	CBH25246	NCBI
ACTB1_Rhodothermus_marinus_gb_ABV55245	ABV55245	NCBI
ACTB1_Ralstonia_eutropha_YP_298623	YP_298623	NCBI
ACTB1_Opitutus_terrae_gb_ACB77208	ACB77208	NCBI
ACTB1_Nitrosococcus_oceani_YP_343269	YP_343269	NCBI
ACTB1_Methylobacterium_sp_4_YP_001772545	YP_001772545	NCBI
ACTB1_Mariprofundus_ferrooxydans_ZP_01451016	ZP_01451016	NCBI
ACTB1_Leptospira_interrogans_serovar_NP_713447	NP_713447	NCBI
ACTB1_Gluconacetobacter_diazotrophicus_YP_001602862	YP_001602862	NCBI
ACTB1_Geobacter_uraniireducens_Rf4_YP_001231524	YP_001231524	NCBI
ACTB1_Geobacter_sp_M18_YP_004200644	YP_004200644	NCBI
ACTB1_Geobacter_metallireducens_GS_15_YP_384764	YP_384764	NCBI
ACTB1_Gallionella_capsiferriformans_ES_2_YP_003846257	YP_003846257	NCBI
ACTB1_Flavobacterium_psychrophilum_YP_001295304	YP_001295304	NCBI
ACTB1_Cytophaga_hutchinsonii_YP_678817	YP_678817	NCBI
ACTB1_Chloroflexus_aggregans_YP_002464666	YP_002464666	NCBI
ACTB1_Candidatus_Solibacter_usitatus_YP_821785	YP_821785	NCBI
ACTB1_Candidatus_Koribacter_versatilis_Ellin345_YP_592078	YP_592078	NCBI
ACTB1_Bdellovibrio_bacteriovorus_NP_96849	NP_96849	NCBI
ACTB1_Anaeromyxobacter_dehalogenans_YP_002491266	YP_002491266	NCBI
A_Nitrobacter_hamburgensis_YP_578638	YP_578638	NCBI
