# Supplementary material for: Hydrocarbon metabolism and petroleum seepage as ecological and evolutionary drivers for Cycloclasticus
Source: ISME J. 2024 Dec 18;19(1):wrae247. doi: 10.1093/ismejo/wrae247 (PMC12510462; doi:10.1093/ismejo/wrae247)
Supplement: Supplementary_Dataset_S7_ismejo_wrae247 [file supplementary_dataset_s7_ismejo_wrae247.xlsx]

## Sheet: 16S_rRNA_gene
>GCA_001644975.1_Piscirickettsiaceae_bacterium_NZ_RLO1
AGAGTTTGATCCTGGCTCAGATTGAACGCTGGTGGCATGCTTAACACATGCAAGTCGAACGGTAACATGACTACTTGCTAGTTGATGACGAGTGGCGGACGGGTGAGTAACGCGTGGGAATTTACCTTTTAGTGGGGGATAACTTTAGGAAACTGAAGCTAATACCGCATAAGACCTGAGGGTTAAAGGGGGCCTCTATTTATAAGCTCTTGCTAGGAGATGAGCCCGCGTTGGATTAGCTAGTTGGTAGGGTAAAGGCTTACCAAGGCGACGATCCATAGCTGGTTTGAGAGAATGGCCAGCCACACTGGGACTGAGACACGGCCCAGACTCCTACGGGAGGCAGCAGTGGGGAATATTGGACAATGGGGGGAACCCTGATCCAGCAATGCCACGTGT…
>GCA_000381085.1_Thiomicrorhabdus_arctica_DSM_13458
AGAGTTTGATCCTGGCTCAGAATGAACGCTGGCGGTAGGCTTAACACATGCAAGTCGGACGGAAACGATAGAGAAGCTTGCTTTTCTAGGCGTCGAGTGGCGGACGGGTGAGTAACGCGTGGGAATCTACCCTATAGTTGGGGACAACGTATGGAAACGTACGCTAATACCGAATATGCTCTACGGAGTAAAGGAGCCCTCTTCTTGAAAGGTTTCGCTATAGGATGAGCCCGCGTGAGATTAGCTAGTTGGTGAGGTAATGGCTCACCAAGGCGACGATCTCTAGCTGGTTTGAGAGGATGATCAGCCACACTGGGACTGAGACACGGCCCAGACTCCTACGGGAGGCAGCAGTGGGGAATATTGCACAATGGACGAAAGTCTGATGCAGCCATACCG…
>GCA_000711315.1_Hydrogenovibrio_marinus_DSM_11271
AGAGTTTGATCCTGGCTCAGAATGAACGCTGGCGGCAGGCTTAACACATGCAAGTCGAACGGTAACAGGAGAAAGCTTGCTTTCTTGCTGACGAGTGGCGGACGGGTGAGTAATGTATGGGAATCTGCCCTCTAGTTGGGGACAACATATGGAAACGTATGCTAATACCGAATGTGATCTACGGATTAAAGGTGCCCTCTCCTTGGAAGGTATCGCTAGAGGATGAGCCCATATTAGATTAGCTAGTTGGTAGGGTAAAGGCCTACCAAGGCGACGATCTATAGCTGGTTTGAGAGGATGATCAGCCACACTGGGACTGAGACACGGCCCAGACTCCTACGGGAGGCAGCAGTGGGGAATATTGCACAATGAGGGAAACCTTGATGCAGCCATGCCGCG…
>GCA_004786015.1_Hydrogenovibrio_crunogenus
AGAGTTTGATCCTGGCTCAGAATGAACGCTGGCGGCAGGCCTAACACATGCAAGTCGGACGGAAACGACAAGAACAATCACTTCGGTGTGCGTTTTTGGGCGTCGAGTGGCGGACGGGTGAGTAACGCGTGGGAATCTACCCTTTAGTTGGGGACAACATATGGAAACGTATGCTAATACCGAATATGCTCTACGGAGTAAAGGTGGCCTCTACTTGTAAGCTATCGCTAAAGGATGAGCCCGCGTTAGATTAGCTAGTTGGTAAGGTAAAGGCTTACCAAGGCGACGATCTATAGCTGGTTTGAGAGGATGATCAGCCACACTGGGACTGAGACACGGCCCAGACTCCTACGGGAGGCAGCAGTGGGGAATATTGCACAATGAGGGAAACCTTGATGC…
>GCA_014762855.1_Hydrogenovibrio_crunogenus
AGAGTTTGATCCTGGCTCAGAATGAACGCTGGCGGCAGGCCTAACACATGCAAGTCGGACGGAAACGACAAGAACAATCACTTCGGTGTGCGTTTTTGGGCGTCGAGTGGCGGACGGGTGAGTAACGCGTGGGAATCTACCCTTTAGTTGGGGACAACATATGGAAACGTATGCTAATACCGAATATGCTCTACGGAGTAAAGGTGCCCTCTCCTTGGAAGGTATCGCTAAAGGATGAGCCCGCGTTAGATTAGCTAGTTGGTAAGGTAAAGGCTTACCAAGGCGACGATCTATAGCTGGTTTGAGAGGATGATCAGCCACACTGGGACTGAGACACGGCCCAGACTCCTACGGGAGGCAGCAGTGGGGAATATTGCACAATGAGGGAAACCTTGATGC…
>GCA_000260985.3_Methylophaga_nitratireducenticrescens
AGAGTTTGATCATGGCTCAGATTGAACGCTGGCGGCATGCCTAACACATGCAAGTCGAACGATGATTTCCAGCTTGCTGGAATGATTAGTGGCGGACGGGTGAGTAATATATAGGGATCTGCCTGTTAGTGGGGGACAACAGCCGGAAACGGCTGCTAATACCGCATACGCTCTACGGAGGAAAGTGGGGGACCCTCGGGCCTCACGCTAACAGATGAACCTATATCAGATTAGCTAGATGGTGGGGTAAAGGCCTACCATGGCGACGATCTGTAGCTGGTTTGAGAGAATGATCAGCCACACTGGGACTGAGACACGGCCCAGACTCCTACGGGAGGCAGCAGTGGGGAATATTGGACAATGGGCGCAAGCCTGATCCAGCAATGCCGCGTGTGTGAA…
>GCA_000349205.1_Methylophaga_lonarensis_MPL
AGAGTTTGATCATGGCTCAGATTGAACGCTGGCGGCATGCCTAACACATGCAAGTCGAACGATGATTATGAGCTTGCTCATATGATTAGTGGCGGACGGGTGAGTAATGTATAGGGATCTGCCTGGTAGTGGGGGACAACAGCCGGAAACGGCTGCTAATACCGCATACGCTCTACGGAGGAAAGGAGGGGACCTTCGGGCCTTTCGCTATCAGATGAACCTATATTGGATTAGCTAGTTGGTGGGGTAAGGGCCTACCAAGGCGACGATCCATAGCTGGTCTGAGAGGATGATCAGCCACACTGGGACTGAGACACGGCCCAGACTCCTACGGGAGGCAGCAGTGGGGAATATTGGACAATGGGGGCAACCCTGATCCAGCAATGCCGCGTGTGTGAA…
>Cycloclasticus_sp_CSM_5
AGAGTTTGATCATGGCTCAGATTGAACGCTGGCGGCATGCCTAACACATGCAAGTCGAACGGAAACGATGCTAGCTTGCTAGCAGGCGTCGAGTGGCGGACGGGTGAGTAATGCATAGGAATCTACCTAGTAGCGGGGGACAACCTGGTGAAAACCAGGCTAATACCGCATAATCCCTACGGGGCAAAGCAGGGGACCTTCGGGCCTTGCACTATTAGATGAGCCTATGTCGGATTAGCTTGTTGGTGAGGTAATGGCTCACCAAGGCGACGATCCGTAGCTGGTTTGAGAGGATGATCAGCCACACTGGGACTGAGACACGGCCCAGACTCCTACGGGAGGCAGCAGTGGGGAATATTGCACAATGGAGGAAACTCTGATGCAGCAATGCCGCGTGTG…
>GCA_002716545.1_SP43
AGAGTTTGATCATGGCTCAGATTGAACGCTGGCGGCATGCCTAACACATGCAAGTCGAACGGAAACGATGCTAGCTTGCTAGCAGGCGTCGAGTGGCGGACGGGTGAGTAATGCATAGGAATCTACCTAGTAGCGGGGGACAACCTGGTGAAAACCAGGCTAATACCGCATAATCCCTACGGGGCAAAGCAGGGGACCTTCGGGCCTTGCACTATTAGATGAGCCTATGTCGGATTAGCTTGTTGGTGAGGTAATGGCTCACCAAGGCGACGATCCGTAGCTGGTTTGAGAGGATGATCAGCCACACTGGGACTGAGACACGGCCCAGACTCCTACGGGAGGCAGCAGTGGGGAATATTGCACAATGGAGGAAACTCTGATGCAGCAATGCCGCGTGTG…
>2636416015_sponge_M
AGAGTTTGATCATGGCTCAGATTGAACGCTGGCGGCATGCCTAACACATGCAAGTCGAACGGAAACGATGGTAGCTTGCTACCAGGCGTCGAGTGGCGGACGGGTGAGTAATGCATAGGAATCTGCCTAATAGTGGGGGACAACCTGGTGAAAACCAGGCTAATACCGCATAATCCCTAAGGGGCAAAGCAGGGGATCTTCGGACCTTGCGCTAATAGATGAGCCTATGTCGGATTAGCTTGTTGGTAAGGTAATGGCTTACCAAGGCGACGATCCGTAGCTGGTCTGAGAGGATGATCAGCCACACTGGGACTGAGACACGGCCCAGACTCCTACGGGAGGCAGCAGTGGGGAATATTGCACAATGGGCGCAAGCCTGATGCAGCAATGCCGCGTGTG…
>2636416014_sponge_P
AGAGTTTGATCATGGCTCAGATTGAACGCTGGCGGCATGCCTAACACATGCAAGTCGAACGGAAACGATGCTAGCTTGCTAGCAGGCGTCGAGTGGCGGACGGGTGAGTAATGCATAGGAATCTACCTAATAGTGGGGGACAACCTGGTGAAAACCAGGCTAATACCGCATAATCCCTACGGGGCAAAGCAGGGGACCTTCGGGCCTTGCGCTAATAGATGAGCCTATGTCGGATTAGCTAGTTGGTGAGGTAATGGCTCACTAAGGCGACGATCCGTAGCTGGTTTGAGAGGATGATCAGCCACACTGGGACTGAGACACGGCCCAGACTCCTACGGGAGGCAGCAGTGGGGAATATTGCACAATGGAGGAAACTCTGATGCAGCAATGCCGCGTGTG…
>2651869573_sponge_L
AGAGTTTGATCATGGCTCAGATTGAACGCTGGCGGCATGCCTAACACATGCAAGTCGAACGGAAACGATGCTAGCTTGCTAGCAGGCGTCGAGTGGCGGACGGGTGAGTAATGCATAGGAATCTACCTAATAGTGGGGGACAACCTGGTGAAAACCAGGCTAATACCGCATAATCCCTACGGGGCAAAGCAGGGGACCTTCGGGCCTTGCGCTAATAGATGAGCCTATGTCGGATTAGCTAGTTGGTGAGGTAATGGCTCACTAAGGCGACGATCCGTAGCTGGTTTGAGAGGATGATCAGCCACACTGGGACTGAGACACGGCCCAGACTCCTACGGGAGGCAGCAGTGGGGAATATTGCACAATGGAGGAAACTCTGATGCAGCAATGCCGCGTGTG…
>2636416012_mussel_P
AGAGTTTGATCATGGCTCAGATTGAACGCTGGCGGCATGCCTAACACATGCAAGTCGAACGGAAACGATGCTAGCTTGCTAGCAGGCGTCGAGTGGCGGACGGGTGAGTAATGCATAGGAATCTACCTAGTAGCGGGGGACAACCTGGTGAAAACCAGGCTAATACCGCATAATCCCTACGGGGCAAAGCAGGGGACCTTCGGGCCTTGCACTATTAGATGAGCCTATGTCGGATTAGCTAGTTGGTGAGGTAATGGCTCACCAAGGCAACGATCCGTAGCTGGTTTGAGAGGATGATCAGCCACACTGGGACTGAGACACGGCCCAGACTCCTACGGGAGGCAGCAGTGGGGAATATTGCACAATGGACGAAAGTCTGATGCAGCAATGCCGCGTGTG…
>2636416016_mussel_D
AGAGTTTGATCATGGCTCAGATTGAACGCTGGCGGCATGCCTAACACATGCAAGTCGAACGGAAACGATGCTAGCTTGCTAGCAGGCGTCGAGTGGCGGACGGGTGAGTAATGCATAGGAATCTACCTAGTAGCGGGGGACAACCTGGTGAAAACCAGGCTAATACCGCATAATCCCTACGGGGCAAAGCAGGGGACCTTCGGGCCTTGCACTATTAGATGAGCCTATGTCGGATTAGCTAGTTGGTGAGGTAATGGCTCACCAAGGCAACGATCCGTAGCTGGTTTGAGAGGATGATCAGCCACACTGGGACTGAGACACGGCCCAGACTCCTACGGGAGGCAGCAGTGGGGAATATTGCACAATGGACGAAAGTCTGATGCAGCAATGCCGCGTGTG…
>2651869572_mussel_E
AGAGTTTGATCATGGCTCAGATTGAACGCTGGCGGCATGCCTAACACATGCAAGTCGAACGGAAACGATGCTAGCTTGCTAGCAGGCGTCGAGTGGCGGACGGGTGAGTAATGCATAGGAATCTACCTAGTAGCGGGGGACAACCTGGTGAAAACCAGGCTAATACCGCATAATCCCTACGGGGCAAAGCAGGGGACCTTCGGGCCTTGCACTATTAGATGAGCCTATGTCGGATTAGCTAGTTGGTGAGGTAATGGCTCACCAAGGCAACGATCCGTAGCTGGTTTGAGAGGATGATCAGCCACACTGGGACTGAGACACGGCCCAGACTCCTACGGGAGGCAGCAGTGGGGAATATTGCACAATGGACGAAAGTCTGATGCAGCAATGCCGCGTGTG…
>2651869574_mussel_B
AGAGTTTGATCATGGCTCAGATTGAACGCTGGCGGCATGCCTAACACATGCAAGTCGAACGGAAACGATGCTAGCTTGCTAGCAGGCGTCGAGTGGCGGACGGGTGAGTAATGCATAGGAATCTACCTAGTAGCGGGGGACAACCTGGTGAAAACCAGGCTAATACCGCATAATCCCTACGGGGCAAAGCAGGGGACCTTCGGGCCTTGCACTATTAGATGAGCCTATGTCGGATTAGCTAGTTGGTGAGGTAATGGCTCACCAAGGCAACGATCCGTAGCTGGTTTGAGAGGATGATCAGCCACACTGGGACTGAGACACGGCCCAGACTCCTACGGGAGGCAGCAGTGGGGAATATTGCACAATGGACGAAAGTCTGATGCAGCAATGCCGCGTGTG…
>2599185294_SAG_DWH_3
AGAGTTTGATCATGGCTCAGATTGAACGCTGGCGGCATGCCTAACACATGCAAGTCGAACGGAAACGATGCTAGCTTGCTAGCAGGCGTCGAGTGGCGGACGGGTGAGTAATGCATAGGAATCTACCTAGTAGCGGGGGACAACCTGGTGAAAACCAGGCTAATACCGCATAATCCCTACGGGGCAAAGCAGGGGACCTTCGGGCCTTGCACTATTAGATGAGCCTATGTCGGATTAGCTAGTTGGTGAGGTAATGGCTCACCAAGGCAACGATCCGTAGCTGGTTTGAGAGGATGATCAGCCACACTGGGACTGAGACACGGCCCAGACTCCTACGGGAGGCAGCAGTGGGGAATATTGCACAATGGACGAAAGTCTGATGCAGCAATGCCGCGTGTG…
>Cycloclasticus_sp_3_C5_2
AGAGTTTGATCATGGCTCAGATTGAACGCTGGCGGCATGCCTAACACATGCAAGTCGAACGGAAACGATGCTAGCTTGCTAGCAGGCGTCGAGTGGCGGACGGGTGAGTAATGCATAGGAATCTACCTAGTAGCGGGGGACAACCTGGTGAAAACCAGGCTAATACCGCATAATCCCTACGGGGCAAAGCAGGGGACCTTCGGGCCTTGCACTATTAGATGAGCCTATGTCGGATTAGCTAGTTGGTGAGGTAATGGCTCACCAAGGCGACGATCCGTAGCTGGTTTGAGAGGATGATCAGCCACACTGGGACTGAGACACGGCCCAGACTCCTACGGGAGGCAGCAGTGGGGAATATTGCACAATGGACGAAAGTCTGATGCAGCAATGCCGCGTGTG…
>Cycloclasticus_sp_3_C5_1
AGAGTTTGATCATGGCTCAGATTGAACGCTGGCGGCATGCCTAACACATGCAAGTCGAACGGAAACGATGCTAGCTTGCTAGCAGGCGTCGAGTGGCGGACGGGTGAGTAATGCATAGGAATCTACCTAGTAGCGGGGGACAACCTGGTGAAAACCAGGCTAATACCGCATAATCCCTACGGGGCAAAGCAGGGGACCTTCGGGCCTTGCACTATTAGATGAGCCTATGTCGGATTAGCTAGTTGGTGAGGTAATGGCTCACCAAGGCGACGATCCGTAGCTGGTTTGAGAGGATGATCAGCCACACTGGGACTGAGACACGGCCCAGACTCCTACGGGAGGCAGCAGTGGGGAATATTGCACAATGGACGAAAGTCTGATGCAGCAATGCCGCGTGTG…
>2599185276_SAG_DWH_2
AGAGTTTGATCATGGCTCAGATTGAACGCTGGCGGCATGCCTAACACATGCAAGTCGAACGGAAACGATGCTAGCTTGCTAGCAGGCGTCGAGTGGCGGACGGGTGAGTAATGCATAGGAATCTACCTAATAGTGGGGGACAACCTGGTGAAAACCAGGCTAATACCGCATAATCCCTACGGGGCAAAGCAGGGGACCTTCGGGCCTTGCGCTAATAGATGAGCCTATGTCGGATTAGCTAGTTGGTGAGGTAATGGCTCACCAAGGCGACGATCCGTAGCTGGTTTGAGAGGATGATCAGCCACACTGGGACTGAGACACGGCCCAGACTCCTACGGGAGGCAGCAGTGGGGAATATTGCACAATGGAGGAAACTCTGATGCAGCAATGCCGCGTGTG…
>Cycloclasticus_sp_6_C5_1
AGAGTTTGATCATGGCTCAGATTGAACGCTGGCGGCATGCCTAACACATGCAAGTCGAACGGAAACGATGCTAGCTTGCTAGCAGGCGTCGAGTGGCGGACGGGTGAGTAATGCATAGGAATCTACCTAATAGTGGGGGACAACCTGGTGAAAACCAGGCTAATACCGCATAATCCCTACGGGGCAAAGCAGGGGACCTTCGGGCCTTGCGCTAATAGATGAGCCTATGTCGGATTAGCTAGTTGGTGAGGTAATGGCTCACCAAGGCGACGATCCGTAGCTGGTTTGAGAGGATGATCAGCCACACTGGGACTGAGACACGGCCCAGACTCCTACGGGAGGCAGCAGTGGGGAATATTGCACAATGGAGGAAACTCTGATGCAGCAATGCCGCGTGTG…
>Cycloclasticus_sp_6_C5_2
AGAGTTTGATCATGGCTCAGATTGAACGCTGGCGGCATGCCTAACACATGCAAGTCGAACGGAAACGATGCTAGCTTGCTAGCAGGCGTCGAGTGGCGGACGGGTGAGTAATGCATAGGAATCTACCTAATAGTGGGGGACAACCTGGTGAAAACCAGGCTAATACCGCATAATCCCTACGGGGCAAAGCAGGGGACCTTCGGGCCTTGCGCTAATAGATGAGCCTATGTCGGATTAGCTAGTTGGTGAGGTAATGGCTCACCAAGGCGACGATCCGTAGCTGGTTTGAGAGGATGATCAGCCACACTGGGACTGAGACACGGCCCAGACTCCTACGGGAGGCAGCAGTGGGGAATATTGCACAATGGAGGAAACTCTGATGCAGCAATGCCGCGTGTG…
>Cycloclasticus_sp_DWH_1
AGAGTTTGATCATGGCTCAGATTGAACGCTGGCGGCATGCCTAACACATGCAAGTCGAACGGAAACGATGCTAGCTTGCTAGCAGGCGTCGAGTGGCGGACGGGTGAGTAATGCATAGGAATCTACCTAATAGTGGGGGACAACCTGGTGAAAACCAGGCTAATACCGCATAATCCCTACGGGGCAAAGCAGGGGACCTTCGGGCCTTGCGCTAATAGATGAGCCTATGTCGGATTAGCTAGTTGGTGAGGTAATGGCTCACCAAGGCGACGATCCGTAGCTGGTTTGAGAGGATGATCAGCCACACTGGGACTGAGACACGGCCCAGACTCCTACGGGAGGCAGCAGTGGGGAATATTGCACAATGGAGGAAACTCTGATGCAGCAATGCCGCGTGTG…
>2695421048_DSM_27168
AGAGTTTGATCATGGCTCAGATTGAACGCTGGCGGCATGCCTAACACATGCAAGTCGAACGGAAACGATGCTAGCTTGCTAGCAGGCGTCGAGTGGCGGACGGGTGAGTAATGCATAGGAATCTACCTAATAGTGGGGGACAACCTGGTGAAAACCAGGCTAATACCGCATAATCCCTACGGGGCAAAGCAGGGGACCTTCGGGCCTTGCGCTAATAGATGAGCCTATGTCGGATTAGCTAGTTGGTGAGGTAATGGCTCACCAAGGCAACGATCCGTAGCTGGTTTGAGAGGATGATCAGCCACACTGGGACTGAGACACGGCCCAGACTCCTACGGGAGGCAGCAGTGGGGAATATTGCACAATGGAGGAAACTCTGATGCAGCAATGCCGCGTGTG…
>2517572241_Cycloclasticus_pugetii_PS-1
AGAGTTTGATCATGGCTCAGATTGAACGCTGGCGGCATGCCTAACACATGCAAGTCGAACGGAAACGATGCTAGCTTGCTAGCAGGCGTCGAGTGGCGGACGGGTGAGTAATGCATAGGAATCTACCTAATAGTGGGGGACAACCTGGTGAAAACCAGGCTAATACCGCATAATCCCTACGGGGCAAAGCAGGGGACCTTCGGGCCTTGCGCTAATAGATGAGCCTATGTCGGATTAGCTAGTTGGTGAGGTAATGGCTCACCAAGGCAACGATCCGTAGCTGGTTTGAGAGGATGATCAGCCACACTGGGACTGAGACACGGCCCAGACTCCTACGGGAGGCAGCAGTGGGGAATATTGCACAATGGAGGAAACTCTGATGCAGCAATGCCGCGTGTG…
>2519899538_Cycloclasticus_sp_P1
AGAGTTTGATCATGGCTCAGATTGAACGCTGGCGGCATGCCTAACACATGCAAGTCGAACGGAAACGATGCTAGCTTGCTAGCAGGCGTCGAGTGGCGGACGGGTGAGTAATGCATAGGAATCTACCTAATAGTGGGGGACAACCTGGTGAAAACCAGGCTAATACCGCATAATCCCTACGGGGCAAAGCAGGGGACCTTCGGGCCTTGCGCTAATAGATGAGCCTATGTCGGATTAGCTAGTTGGTGAGGTAATGGCTCACCAAGGCAACGATCCGTAGCTGGTTTGAGAGGATGATCAGCCACACTGGGACTGAGACACGGCCCAGACTCCTACGGGAGGCAGCAGTGGGGAATATTGCACAATGGAGGAAACTCTGATGCAGCAATGCCGCGTGTG…
>2561511209_Cycloclasticus_zancles_7_ME
AGAGTTTGATCATGGCTCAGATTGAACGCTGGCGGCATGCCTAACACATGCAAGTCGAACGGAAACGATGCTAGCTTGCTAGCAGGCGTCGAGTGGCGGACGGGTGAGTAATGCATAGGAATCTACCTAATAGTGGGGGACAACCTGGTGAAAACCAGGCTAATACCGCATAATCCCTACGGGGCAAAGCAGGGGACCTTCGGGCCTTGCGCTAATAGATGAGCCTATGTCGGATTAGCTAGTTGGTGAGGTAATGGCTCACCAAGGCAACGATCCGTAGCTGGTTTGAGAGGATGATCAGCCACACTGGGACTGAGACACGGCCCAGACTCCTACGGGAGGCAGCAGTGGGGAATATTGCACAATGGAGGAAACTCTGATGCAGCAATGCCGCGTGTG…
>2775506938_Cycloclasticus_sp_PY97N
AGAGTTTGATCATGGCTCAGATTGAACGCTGGCGGCATGCCTAACACATGCAAGTCGAACGGAAACGATGCTAGCTTGCTAGCAGGCGTCGAGTGGCGGACGGGTGAGTAATGCATAGGAATCTACCTAATAGTGGGGGACAACCTGGTGAAAACCAGGCTAATACCGCATAATCCCTACGGGCAAAGCAGGGGACCTTCGGGCCTTGCGCTAATAGATGAGCCTATGTCGGATTAGCTAGTTGGTGAGGTAATGGCTCACCAAGGCAACGATCCGTAGCTGGTTTGAGAGGATGATCAGCCACACTGGGACTGAGACACGGCCCAGACTCCTACGGGAGGCAGCAGTGGGGAATATTGCACAATGGAGGAAACTCTGATGCAGCAATGCCGCGTGTGT…
>Cycloclasticus_sp_CSM_1
AGAGTTTGATCATGGCTCAGATTGAACGCTGGCGGCATGCCTAACACATGCAAGTCGAACGGAAACGATGCTAGCTTGCTAGCAGGCGTCGAGTGGCGGACGGGTGAGTAATGCATAGGAATCTACCTAGTAGTGGGGGACAACCTGGTGAAAACCAGGCTAATACCGCATAATCCCTACGGGGCAAAGCAGGGGACCTTCGGGCCTTGCGCTAATAGATGAGCCTATGTCGGATTAGCTTGTTGGTGTGGTAATGGCTCACCAAGGCAACGATCCGTAGCTGGTCTGAGAGGATGATCAGCCACACTGGGACTGAGACACGGCCCAGACTCCTACGGGAGGCAGCAGTGGGGAATATTGCACAATGGGCGCAAGCCTGATGCAGCAATGCCGCGTGTG…
>Cycloclasticus_sp_NS_1
AGAGTTTGATCATGGCTCAGATTGAACGCTGGCGGCATGCCTAACACATGCAAGTCGAACGGAAACGATGCTAGCTTGCTAGCAGGCGTCGAGTGGCGGACGGGTGAGTAATGCATAGGAATCTACCTAGTAGTGGGGGACAACCTGGTGAAAACCAGGCTAATACCGCATAATCCCTACGGGGCAAAGCAGGGGACCTTCGGGCCTTGCGCTAATAGATGAGCCTATGTCGGATTAGCTTGTTGGTGTGGTAATGGCTCACCAAGGCAACGATCCGTAGCTGGTCTGAGAGGATGATCAGCCACACTGGGACTGAGACACGGCCCAGACTCCTACGGGAGGCAGCAGTGGGGAATATTGCACAATGGGCGCAAGCCTGATGCAGCAATGCCGCGTGTG…
>Cycloclasticus_sp_CSM_3
AGAGTTTGATCATGGCTCAGATTGAACGCTGGCGGCATGCCTAACACATGCAAGTCGAACGGAAACGATGCTAGCTTGCTAGCAGGCGTCGAGTGGCGGACGGGTGAGTAATGCATAGGAATCTACCTAGTAGTGGGGGACAACCTGGTGAAAACCAGGCTAATACCGCATAATCCCTACGGGGCAAAGCAGGGGACCTTCGGGCCTTGCGCTAATAGATGAGCCTATGTCGGATTAGCTTGTTGGTGAGGTAATGGCTCACCAAGGCAACGATCCGTAGCTGGTCTGAGAGGATGATCAGCCACACTGGGACTGAGACACGGCCCAGACTCCTACGGGAGGCAGCAGTGGGGAATATTGCACAATGGGCGCAAGCCTGATGCAGCAATGCCGCGTGTG…
>GCF_005931095.1_Methylotuvimicrobium_buryatense
AGAGTTTGATCATGGCTCAGATTGAACGCTGGCGGTATGCTTAACACATGCAAGTCGAACGGTAACGGTCCTTCGGGAGCCGACGAGTGGCGGACGGGTGAGTAACGCGTAGGAATCTGCCTGGTAGTGGGGGACAACGTGGGGAAACTCACGCTAATACCGCATACGCCCTGAGGGGGAAAGCGGGGGATCTTCGGACCTCGCGCTATCAGATGAGCCTGCGTTGGATTAGCTAGTTGGTAGGGTAAAGGCCTACCAAGGCGACGATCCATAGCTGGTCTGAGAGGACGATCAGCCACACTGGGACTGAGACACGGCCCAGACTCCTACGGGAGGCAGCAGTGGGGAATATTGGACAATGGGCGCAAGCCTGATCCAGCAATACCGCGTGTGTGAAGA…
>GCA_000214665.1_Methylomonas_methanica_MC09
AGAGTTTGATCATGGCTCAGATTGAACGCTGGCGGTATGCTTAACACATGCAAGTCGAACGGTAGCAGGCCTTCGGGCGCTGACGAGTGGCGGACGGGTGAGTAATGCATAGGAATCTGCCTATTAGTGGGGGATAACGTGGGGAAACTCACGCTAATACCGCATACGACCTACGGGTGAAAGCTGGGGACCTTCGGGCCTGGCGCTAATAGATGAGCCTATGTTGGATTAGCTAGTTGGTAGGGTAATGGCCTACCAAGGCGACGATCCATAGCTGGTCTGAGAGGATGATCAGCCACACTGGGACTGAGACACGGCCCAGACTCCTACGGGAGGCAGCAGTGGGGAATATTGGACAATGGGCGAAAGCCTGATCCAGCAATACCGCGTGTGTGAAGA…

## Sheet: 16S_rRNA_gene_alignment
>GCA_001644975.1_Piscirickettsiaceae_bacterium_NZ_RLO1
AGAGTTTGATCCTGGCTCAGATTGAACGCTGGTGGCATGCTTAACACATGCAAGTCGAACGGTAACATG---ACTACT--------------TGCTA--GTTGATGACGAGTGGCGGACGGGTGAGTAACGCGTGGGAATTTACCTTTTAGTGGGGGATAACTTTAGGAAACTGAAGCTAATACCGCATAAGACCTGAGGGTTAAAGGGGGCCT--CTATTTATAAGCTCTTGCTAGGAGATGAGCCCGCGTTGGATTAGCTAGTTGGTAGGGTAAAGGCTTACCAAGGCGACGATCCATAGCTGGTTTGAGAGAATGGCCAGCCACACTGGGACTGAGACACGGCCCAGACTCCTACGGGAGGCAGCAGTGGGGAATATTGGACAATGGGGGGAACCC…
>GCA_000381085.1_Thiomicrorhabdus_arctica_DSM_13458
AGAGTTTGATCCTGGCTCAGAATGAACGCTGGCGGTAGGCTTAACACATGCAAGTCGGACGGAAACGATAGAGAAGCT--------------TGCTTTTCTAGGCGTCGAGTGGCGGACGGGTGAGTAACGCGTGGGAATCTACCCTATAGTTGGGGACAACGTATGGAAACGTACGCTAATACCGAATATGCTCTACGGAGTAAAGGAGCCCTCTT--CTTGAAAGGTTTCGCTATAGGATGAGCCCGCGTGAGATTAGCTAGTTGGTGAGGTAATGGCTCACCAAGGCGACGATCTCTAGCTGGTTTGAGAGGATGATCAGCCACACTGGGACTGAGACACGGCCCAGACTCCTACGGGAGGCAGCAGTGGGGAATATTGCACAATGGACGAAAGTC…
>GCA_000711315.1_Hydrogenovibrio_marinus_DSM_11271
AGAGTTTGATCCTGGCTCAGAATGAACGCTGGCGGCAGGCTTAACACATGCAAGTCGAACGGTAACAGGA-GAAAGCT--------------TGCTTT-CTTGCTGACGAGTGGCGGACGGGTGAGTAATGTATGGGAATCTGCCCTCTAGTTGGGGACAACATATGGAAACGTATGCTAATACCGAATGTGATCTACGGATTAAAGGTGCCCTCTC--CTTGGAAGGTATCGCTAGAGGATGAGCCCATATTAGATTAGCTAGTTGGTAGGGTAAAGGCCTACCAAGGCGACGATCTATAGCTGGTTTGAGAGGATGATCAGCCACACTGGGACTGAGACACGGCCCAGACTCCTACGGGAGGCAGCAGTGGGGAATATTGCACAATGAGGGAAACCT…
>GCA_004786015.1_Hydrogenovibrio_crunogenus
AGAGTTTGATCCTGGCTCAGAATGAACGCTGGCGGCAGGCCTAACACATGCAAGTCGGACGGAAACGACA--AGAACAATCACTTCGGTGTGCGTTT--TTGGGCGTCGAGTGGCGGACGGGTGAGTAACGCGTGGGAATCTACCCTTTAGTTGGGGACAACATATGGAAACGTATGCTAATACCGAATATGCTCTACGGAGTAAAGGTGGCCTCTA--CTTGTAAGCTATCGCTAAAGGATGAGCCCGCGTTAGATTAGCTAGTTGGTAAGGTAAAGGCTTACCAAGGCGACGATCTATAGCTGGTTTGAGAGGATGATCAGCCACACTGGGACTGAGACACGGCCCAGACTCCTACGGGAGGCAGCAGTGGGGAATATTGCACAATGAGGGAAACCT…
>GCA_014762855.1_Hydrogenovibrio_crunogenus
AGAGTTTGATCCTGGCTCAGAATGAACGCTGGCGGCAGGCCTAACACATGCAAGTCGGACGGAAACGACA--AGAACAATCACTTCGGTGTGCGTTT--TTGGGCGTCGAGTGGCGGACGGGTGAGTAACGCGTGGGAATCTACCCTTTAGTTGGGGACAACATATGGAAACGTATGCTAATACCGAATATGCTCTACGGAGTAAAGGTGCCCTCTC--CTTGGAAGGTATCGCTAAAGGATGAGCCCGCGTTAGATTAGCTAGTTGGTAAGGTAAAGGCTTACCAAGGCGACGATCTATAGCTGGTTTGAGAGGATGATCAGCCACACTGGGACTGAGACACGGCCCAGACTCCTACGGGAGGCAGCAGTGGGGAATATTGCACAATGAGGGAAACCT…
>GCA_000260985.3_Methylophaga_nitratireducenticrescens
AGAGTTTGATCATGGCTCAGATTGAACGCTGGCGGCATGCCTAACACATGCAAGTCGAACGATGATTT----CCAGCT--------------TGCTG--GAA--TGATTAGTGGCGGACGGGTGAGTAATATATAGGGATCTGCCTGTTAGTGGGGGACAACAGCCGGAAACGGCTGCTAATACCGCATACGCTCTACGGAGGAAAGTGGGGGA--C--CCTCGGGCCTCACGCTAACAGATGAACCTATATCAGATTAGCTAGATGGTGGGGTAAAGGCCTACCATGGCGACGATCTGTAGCTGGTTTGAGAGAATGATCAGCCACACTGGGACTGAGACACGGCCCAGACTCCTACGGGAGGCAGCAGTGGGGAATATTGGACAATGGGCGCAAGCC…
>GCA_000349205.1_Methylophaga_lonarensis_MPL
AGAGTTTGATCATGGCTCAGATTGAACGCTGGCGGCATGCCTAACACATGCAAGTCGAACGATGATTA----TGAGCT--------------TGCTC--ATA--TGATTAGTGGCGGACGGGTGAGTAATGTATAGGGATCTGCCTGGTAGTGGGGGACAACAGCCGGAAACGGCTGCTAATACCGCATACGCTCTACGGAGGAAAGGAGGGGA--C--CTTCGGGCCTTTCGCTATCAGATGAACCTATATTGGATTAGCTAGTTGGTGGGGTAAGGGCCTACCAAGGCGACGATCCATAGCTGGTCTGAGAGGATGATCAGCCACACTGGGACTGAGACACGGCCCAGACTCCTACGGGAGGCAGCAGTGGGGAATATTGGACAATGGGGGCAACCC…
>Cycloclasticus_sp_CSM_5
AGAGTTTGATCATGGCTCAGATTGAACGCTGGCGGCATGCCTAACACATGCAAGTCGAACGGAAACGATG--CTAGCT--------------TGCTA--GCAGGCGTCGAGTGGCGGACGGGTGAGTAATGCATAGGAATCTACCTAGTAGCGGGGGACAACCTGGTGAAAACCAGGCTAATACCGCATAATCCCTACGGGGCAAAGCAGGGGA--C--CTTCGGGCCTTGCACTATTAGATGAGCCTATGTCGGATTAGCTTGTTGGTGAGGTAATGGCTCACCAAGGCGACGATCCGTAGCTGGTTTGAGAGGATGATCAGCCACACTGGGACTGAGACACGGCCCAGACTCCTACGGGAGGCAGCAGTGGGGAATATTGCACAATGGAGGAAACTC…
>GCA_002716545.1_SP43
AGAGTTTGATCATGGCTCAGATTGAACGCTGGCGGCATGCCTAACACATGCAAGTCGAACGGAAACGATG--CTAGCT--------------TGCTA--GCAGGCGTCGAGTGGCGGACGGGTGAGTAATGCATAGGAATCTACCTAGTAGCGGGGGACAACCTGGTGAAAACCAGGCTAATACCGCATAATCCCTACGGGGCAAAGCAGGGGA--C--CTTCGGGCCTTGCACTATTAGATGAGCCTATGTCGGATTAGCTTGTTGGTGAGGTAATGGCTCACCAAGGCGACGATCCGTAGCTGGTTTGAGAGGATGATCAGCCACACTGGGACTGAGACACGGCCCAGACTCCTACGGGAGGCAGCAGTGGGGAATATTGCACAATGGAGGAAACTC…
>2636416015_sponge_M
AGAGTTTGATCATGGCTCAGATTGAACGCTGGCGGCATGCCTAACACATGCAAGTCGAACGGAAACGATG--GTAGCT--------------TGCTA--CCAGGCGTCGAGTGGCGGACGGGTGAGTAATGCATAGGAATCTGCCTAATAGTGGGGGACAACCTGGTGAAAACCAGGCTAATACCGCATAATCCCTAAGGGGCAAAGCAGGGGA--T--CTTCGGACCTTGCGCTAATAGATGAGCCTATGTCGGATTAGCTTGTTGGTAAGGTAATGGCTTACCAAGGCGACGATCCGTAGCTGGTCTGAGAGGATGATCAGCCACACTGGGACTGAGACACGGCCCAGACTCCTACGGGAGGCAGCAGTGGGGAATATTGCACAATGGGCGCAAGCC…
>2636416014_sponge_P
AGAGTTTGATCATGGCTCAGATTGAACGCTGGCGGCATGCCTAACACATGCAAGTCGAACGGAAACGATG--CTAGCT--------------TGCTA--GCAGGCGTCGAGTGGCGGACGGGTGAGTAATGCATAGGAATCTACCTAATAGTGGGGGACAACCTGGTGAAAACCAGGCTAATACCGCATAATCCCTACGGGGCAAAGCAGGGGA--C--CTTCGGGCCTTGCGCTAATAGATGAGCCTATGTCGGATTAGCTAGTTGGTGAGGTAATGGCTCACTAAGGCGACGATCCGTAGCTGGTTTGAGAGGATGATCAGCCACACTGGGACTGAGACACGGCCCAGACTCCTACGGGAGGCAGCAGTGGGGAATATTGCACAATGGAGGAAACTC…
>2651869573_sponge_L
AGAGTTTGATCATGGCTCAGATTGAACGCTGGCGGCATGCCTAACACATGCAAGTCGAACGGAAACGATG--CTAGCT--------------TGCTA--GCAGGCGTCGAGTGGCGGACGGGTGAGTAATGCATAGGAATCTACCTAATAGTGGGGGACAACCTGGTGAAAACCAGGCTAATACCGCATAATCCCTACGGGGCAAAGCAGGGGA--C--CTTCGGGCCTTGCGCTAATAGATGAGCCTATGTCGGATTAGCTAGTTGGTGAGGTAATGGCTCACTAAGGCGACGATCCGTAGCTGGTTTGAGAGGATGATCAGCCACACTGGGACTGAGACACGGCCCAGACTCCTACGGGAGGCAGCAGTGGGGAATATTGCACAATGGAGGAAACTC…
>2636416012_mussel_P
AGAGTTTGATCATGGCTCAGATTGAACGCTGGCGGCATGCCTAACACATGCAAGTCGAACGGAAACGATG--CTAGCT--------------TGCTA--GCAGGCGTCGAGTGGCGGACGGGTGAGTAATGCATAGGAATCTACCTAGTAGCGGGGGACAACCTGGTGAAAACCAGGCTAATACCGCATAATCCCTACGGGGCAAAGCAGGGGA--C--CTTCGGGCCTTGCACTATTAGATGAGCCTATGTCGGATTAGCTAGTTGGTGAGGTAATGGCTCACCAAGGCAACGATCCGTAGCTGGTTTGAGAGGATGATCAGCCACACTGGGACTGAGACACGGCCCAGACTCCTACGGGAGGCAGCAGTGGGGAATATTGCACAATGGACGAAAGTC…
>2636416016_mussel_D
AGAGTTTGATCATGGCTCAGATTGAACGCTGGCGGCATGCCTAACACATGCAAGTCGAACGGAAACGATG--CTAGCT--------------TGCTA--GCAGGCGTCGAGTGGCGGACGGGTGAGTAATGCATAGGAATCTACCTAGTAGCGGGGGACAACCTGGTGAAAACCAGGCTAATACCGCATAATCCCTACGGGGCAAAGCAGGGGA--C--CTTCGGGCCTTGCACTATTAGATGAGCCTATGTCGGATTAGCTAGTTGGTGAGGTAATGGCTCACCAAGGCAACGATCCGTAGCTGGTTTGAGAGGATGATCAGCCACACTGGGACTGAGACACGGCCCAGACTCCTACGGGAGGCAGCAGTGGGGAATATTGCACAATGGACGAAAGTC…
>2651869572_mussel_E
AGAGTTTGATCATGGCTCAGATTGAACGCTGGCGGCATGCCTAACACATGCAAGTCGAACGGAAACGATG--CTAGCT--------------TGCTA--GCAGGCGTCGAGTGGCGGACGGGTGAGTAATGCATAGGAATCTACCTAGTAGCGGGGGACAACCTGGTGAAAACCAGGCTAATACCGCATAATCCCTACGGGGCAAAGCAGGGGA--C--CTTCGGGCCTTGCACTATTAGATGAGCCTATGTCGGATTAGCTAGTTGGTGAGGTAATGGCTCACCAAGGCAACGATCCGTAGCTGGTTTGAGAGGATGATCAGCCACACTGGGACTGAGACACGGCCCAGACTCCTACGGGAGGCAGCAGTGGGGAATATTGCACAATGGACGAAAGTC…
>2651869574_mussel_B
AGAGTTTGATCATGGCTCAGATTGAACGCTGGCGGCATGCCTAACACATGCAAGTCGAACGGAAACGATG--CTAGCT--------------TGCTA--GCAGGCGTCGAGTGGCGGACGGGTGAGTAATGCATAGGAATCTACCTAGTAGCGGGGGACAACCTGGTGAAAACCAGGCTAATACCGCATAATCCCTACGGGGCAAAGCAGGGGA--C--CTTCGGGCCTTGCACTATTAGATGAGCCTATGTCGGATTAGCTAGTTGGTGAGGTAATGGCTCACCAAGGCAACGATCCGTAGCTGGTTTGAGAGGATGATCAGCCACACTGGGACTGAGACACGGCCCAGACTCCTACGGGAGGCAGCAGTGGGGAATATTGCACAATGGACGAAAGTC…
>2599185294_SAG_DWH_3
AGAGTTTGATCATGGCTCAGATTGAACGCTGGCGGCATGCCTAACACATGCAAGTCGAACGGAAACGATG--CTAGCT--------------TGCTA--GCAGGCGTCGAGTGGCGGACGGGTGAGTAATGCATAGGAATCTACCTAGTAGCGGGGGACAACCTGGTGAAAACCAGGCTAATACCGCATAATCCCTACGGGGCAAAGCAGGGGA--C--CTTCGGGCCTTGCACTATTAGATGAGCCTATGTCGGATTAGCTAGTTGGTGAGGTAATGGCTCACCAAGGCAACGATCCGTAGCTGGTTTGAGAGGATGATCAGCCACACTGGGACTGAGACACGGCCCAGACTCCTACGGGAGGCAGCAGTGGGGAATATTGCACAATGGACGAAAGTC…
>Cycloclasticus_sp_3_C5_2
AGAGTTTGATCATGGCTCAGATTGAACGCTGGCGGCATGCCTAACACATGCAAGTCGAACGGAAACGATG--CTAGCT--------------TGCTA--GCAGGCGTCGAGTGGCGGACGGGTGAGTAATGCATAGGAATCTACCTAGTAGCGGGGGACAACCTGGTGAAAACCAGGCTAATACCGCATAATCCCTACGGGGCAAAGCAGGGGA--C--CTTCGGGCCTTGCACTATTAGATGAGCCTATGTCGGATTAGCTAGTTGGTGAGGTAATGGCTCACCAAGGCGACGATCCGTAGCTGGTTTGAGAGGATGATCAGCCACACTGGGACTGAGACACGGCCCAGACTCCTACGGGAGGCAGCAGTGGGGAATATTGCACAATGGACGAAAGTC…
>Cycloclasticus_sp_3_C5_1
AGAGTTTGATCATGGCTCAGATTGAACGCTGGCGGCATGCCTAACACATGCAAGTCGAACGGAAACGATG--CTAGCT--------------TGCTA--GCAGGCGTCGAGTGGCGGACGGGTGAGTAATGCATAGGAATCTACCTAGTAGCGGGGGACAACCTGGTGAAAACCAGGCTAATACCGCATAATCCCTACGGGGCAAAGCAGGGGA--C--CTTCGGGCCTTGCACTATTAGATGAGCCTATGTCGGATTAGCTAGTTGGTGAGGTAATGGCTCACCAAGGCGACGATCCGTAGCTGGTTTGAGAGGATGATCAGCCACACTGGGACTGAGACACGGCCCAGACTCCTACGGGAGGCAGCAGTGGGGAATATTGCACAATGGACGAAAGTC…
>2599185276_SAG_DWH_2
AGAGTTTGATCATGGCTCAGATTGAACGCTGGCGGCATGCCTAACACATGCAAGTCGAACGGAAACGATG--CTAGCT--------------TGCTA--GCAGGCGTCGAGTGGCGGACGGGTGAGTAATGCATAGGAATCTACCTAATAGTGGGGGACAACCTGGTGAAAACCAGGCTAATACCGCATAATCCCTACGGGGCAAAGCAGGGGA--C--CTTCGGGCCTTGCGCTAATAGATGAGCCTATGTCGGATTAGCTAGTTGGTGAGGTAATGGCTCACCAAGGCGACGATCCGTAGCTGGTTTGAGAGGATGATCAGCCACACTGGGACTGAGACACGGCCCAGACTCCTACGGGAGGCAGCAGTGGGGAATATTGCACAATGGAGGAAACTC…
>Cycloclasticus_sp_6_C5_1
AGAGTTTGATCATGGCTCAGATTGAACGCTGGCGGCATGCCTAACACATGCAAGTCGAACGGAAACGATG--CTAGCT--------------TGCTA--GCAGGCGTCGAGTGGCGGACGGGTGAGTAATGCATAGGAATCTACCTAATAGTGGGGGACAACCTGGTGAAAACCAGGCTAATACCGCATAATCCCTACGGGGCAAAGCAGGGGA--C--CTTCGGGCCTTGCGCTAATAGATGAGCCTATGTCGGATTAGCTAGTTGGTGAGGTAATGGCTCACCAAGGCGACGATCCGTAGCTGGTTTGAGAGGATGATCAGCCACACTGGGACTGAGACACGGCCCAGACTCCTACGGGAGGCAGCAGTGGGGAATATTGCACAATGGAGGAAACTC…
>Cycloclasticus_sp_6_C5_2
AGAGTTTGATCATGGCTCAGATTGAACGCTGGCGGCATGCCTAACACATGCAAGTCGAACGGAAACGATG--CTAGCT--------------TGCTA--GCAGGCGTCGAGTGGCGGACGGGTGAGTAATGCATAGGAATCTACCTAATAGTGGGGGACAACCTGGTGAAAACCAGGCTAATACCGCATAATCCCTACGGGGCAAAGCAGGGGA--C--CTTCGGGCCTTGCGCTAATAGATGAGCCTATGTCGGATTAGCTAGTTGGTGAGGTAATGGCTCACCAAGGCGACGATCCGTAGCTGGTTTGAGAGGATGATCAGCCACACTGGGACTGAGACACGGCCCAGACTCCTACGGGAGGCAGCAGTGGGGAATATTGCACAATGGAGGAAACTC…
>Cycloclasticus_sp_DWH_1
AGAGTTTGATCATGGCTCAGATTGAACGCTGGCGGCATGCCTAACACATGCAAGTCGAACGGAAACGATG--CTAGCT--------------TGCTA--GCAGGCGTCGAGTGGCGGACGGGTGAGTAATGCATAGGAATCTACCTAATAGTGGGGGACAACCTGGTGAAAACCAGGCTAATACCGCATAATCCCTACGGGGCAAAGCAGGGGA--C--CTTCGGGCCTTGCGCTAATAGATGAGCCTATGTCGGATTAGCTAGTTGGTGAGGTAATGGCTCACCAAGGCGACGATCCGTAGCTGGTTTGAGAGGATGATCAGCCACACTGGGACTGAGACACGGCCCAGACTCCTACGGGAGGCAGCAGTGGGGAATATTGCACAATGGAGGAAACTC…
>2695421048_DSM_27168
AGAGTTTGATCATGGCTCAGATTGAACGCTGGCGGCATGCCTAACACATGCAAGTCGAACGGAAACGATG--CTAGCT--------------TGCTA--GCAGGCGTCGAGTGGCGGACGGGTGAGTAATGCATAGGAATCTACCTAATAGTGGGGGACAACCTGGTGAAAACCAGGCTAATACCGCATAATCCCTACGGGGCAAAGCAGGGGA--C--CTTCGGGCCTTGCGCTAATAGATGAGCCTATGTCGGATTAGCTAGTTGGTGAGGTAATGGCTCACCAAGGCAACGATCCGTAGCTGGTTTGAGAGGATGATCAGCCACACTGGGACTGAGACACGGCCCAGACTCCTACGGGAGGCAGCAGTGGGGAATATTGCACAATGGAGGAAACTC…
>2517572241_Cycloclasticus_pugetii_PS-1
AGAGTTTGATCATGGCTCAGATTGAACGCTGGCGGCATGCCTAACACATGCAAGTCGAACGGAAACGATG--CTAGCT--------------TGCTA--GCAGGCGTCGAGTGGCGGACGGGTGAGTAATGCATAGGAATCTACCTAATAGTGGGGGACAACCTGGTGAAAACCAGGCTAATACCGCATAATCCCTACGGGGCAAAGCAGGGGA--C--CTTCGGGCCTTGCGCTAATAGATGAGCCTATGTCGGATTAGCTAGTTGGTGAGGTAATGGCTCACCAAGGCAACGATCCGTAGCTGGTTTGAGAGGATGATCAGCCACACTGGGACTGAGACACGGCCCAGACTCCTACGGGAGGCAGCAGTGGGGAATATTGCACAATGGAGGAAACTC…
>2519899538_Cycloclasticus_sp_P1
AGAGTTTGATCATGGCTCAGATTGAACGCTGGCGGCATGCCTAACACATGCAAGTCGAACGGAAACGATG--CTAGCT--------------TGCTA--GCAGGCGTCGAGTGGCGGACGGGTGAGTAATGCATAGGAATCTACCTAATAGTGGGGGACAACCTGGTGAAAACCAGGCTAATACCGCATAATCCCTACGGGGCAAAGCAGGGGA--C--CTTCGGGCCTTGCGCTAATAGATGAGCCTATGTCGGATTAGCTAGTTGGTGAGGTAATGGCTCACCAAGGCAACGATCCGTAGCTGGTTTGAGAGGATGATCAGCCACACTGGGACTGAGACACGGCCCAGACTCCTACGGGAGGCAGCAGTGGGGAATATTGCACAATGGAGGAAACTC…
>2561511209_Cycloclasticus_zancles_7_ME
AGAGTTTGATCATGGCTCAGATTGAACGCTGGCGGCATGCCTAACACATGCAAGTCGAACGGAAACGATG--CTAGCT--------------TGCTA--GCAGGCGTCGAGTGGCGGACGGGTGAGTAATGCATAGGAATCTACCTAATAGTGGGGGACAACCTGGTGAAAACCAGGCTAATACCGCATAATCCCTACGGGGCAAAGCAGGGGA--C--CTTCGGGCCTTGCGCTAATAGATGAGCCTATGTCGGATTAGCTAGTTGGTGAGGTAATGGCTCACCAAGGCAACGATCCGTAGCTGGTTTGAGAGGATGATCAGCCACACTGGGACTGAGACACGGCCCAGACTCCTACGGGAGGCAGCAGTGGGGAATATTGCACAATGGAGGAAACTC…
>2775506938_Cycloclasticus_sp_PY97N
AGAGTTTGATCATGGCTCAGATTGAACGCTGGCGGCATGCCTAACACATGCAAGTCGAACGGAAACGATG--CTAGCT--------------TGCTA--GCAGGCGTCGAGTGGCGGACGGGTGAGTAATGCATAGGAATCTACCTAATAGTGGGGGACAACCTGGTGAAAACCAGGCTAATACCGCATAATCCCTACGG-GCAAAGCAGGGGA--C--CTTCGGGCCTTGCGCTAATAGATGAGCCTATGTCGGATTAGCTAGTTGGTGAGGTAATGGCTCACCAAGGCAACGATCCGTAGCTGGTTTGAGAGGATGATCAGCCACACTGGGACTGAGACACGGCCCAGACTCCTACGGGAGGCAGCAGTGGGGAATATTGCACAATGGAGGAAACTC…
>Cycloclasticus_sp_CSM_1
AGAGTTTGATCATGGCTCAGATTGAACGCTGGCGGCATGCCTAACACATGCAAGTCGAACGGAAACGATG--CTAGCT--------------TGCTA--GCAGGCGTCGAGTGGCGGACGGGTGAGTAATGCATAGGAATCTACCTAGTAGTGGGGGACAACCTGGTGAAAACCAGGCTAATACCGCATAATCCCTACGGGGCAAAGCAGGGGA--C--CTTCGGGCCTTGCGCTAATAGATGAGCCTATGTCGGATTAGCTTGTTGGTGTGGTAATGGCTCACCAAGGCAACGATCCGTAGCTGGTCTGAGAGGATGATCAGCCACACTGGGACTGAGACACGGCCCAGACTCCTACGGGAGGCAGCAGTGGGGAATATTGCACAATGGGCGCAAGCC…
>Cycloclasticus_sp_NS_1
AGAGTTTGATCATGGCTCAGATTGAACGCTGGCGGCATGCCTAACACATGCAAGTCGAACGGAAACGATG--CTAGCT--------------TGCTA--GCAGGCGTCGAGTGGCGGACGGGTGAGTAATGCATAGGAATCTACCTAGTAGTGGGGGACAACCTGGTGAAAACCAGGCTAATACCGCATAATCCCTACGGGGCAAAGCAGGGGA--C--CTTCGGGCCTTGCGCTAATAGATGAGCCTATGTCGGATTAGCTTGTTGGTGTGGTAATGGCTCACCAAGGCAACGATCCGTAGCTGGTCTGAGAGGATGATCAGCCACACTGGGACTGAGACACGGCCCAGACTCCTACGGGAGGCAGCAGTGGGGAATATTGCACAATGGGCGCAAGCC…
>Cycloclasticus_sp_CSM_3
AGAGTTTGATCATGGCTCAGATTGAACGCTGGCGGCATGCCTAACACATGCAAGTCGAACGGAAACGATG--CTAGCT--------------TGCTA--GCAGGCGTCGAGTGGCGGACGGGTGAGTAATGCATAGGAATCTACCTAGTAGTGGGGGACAACCTGGTGAAAACCAGGCTAATACCGCATAATCCCTACGGGGCAAAGCAGGGGA--C--CTTCGGGCCTTGCGCTAATAGATGAGCCTATGTCGGATTAGCTTGTTGGTGAGGTAATGGCTCACCAAGGCAACGATCCGTAGCTGGTCTGAGAGGATGATCAGCCACACTGGGACTGAGACACGGCCCAGACTCCTACGGGAGGCAGCAGTGGGGAATATTGCACAATGGGCGCAAGCC…
>GCF_005931095.1_Methylotuvimicrobium_buryatense
AGAGTTTGATCATGGCTCAGATTGAACGCTGGCGGTATGCTTAACACATGCAAGTCGAACGGTAACGGTC--CTT--------------------CG--GGAGCCGACGAGTGGCGGACGGGTGAGTAACGCGTAGGAATCTGCCTGGTAGTGGGGGACAACGTGGGGAAACTCACGCTAATACCGCATACGCCCTGAGGGGGAAAGCGGGGGA--T--CTTCGGACCTCGCGCTATCAGATGAGCCTGCGTTGGATTAGCTAGTTGGTAGGGTAAAGGCCTACCAAGGCGACGATCCATAGCTGGTCTGAGAGGACGATCAGCCACACTGGGACTGAGACACGGCCCAGACTCCTACGGGAGGCAGCAGTGGGGAATATTGGACAATGGGCGCAAGCC…
>GCA_000214665.1_Methylomonas_methanica_MC09
AGAGTTTGATCATGGCTCAGATTGAACGCTGGCGGTATGCTTAACACATGCAAGTCGAACGGTAGCAGGC--CTT--------------------CG--GGCGCTGACGAGTGGCGGACGGGTGAGTAATGCATAGGAATCTGCCTATTAGTGGGGGATAACGTGGGGAAACTCACGCTAATACCGCATACGACCTACGGGTGAAAGCTGGGGA--C--CTTCGGGCCTGGCGCTAATAGATGAGCCTATGTTGGATTAGCTAGTTGGTAGGGTAATGGCCTACCAAGGCGACGATCCATAGCTGGTCTGAGAGGATGATCAGCCACACTGGGACTGAGACACGGCCCAGACTCCTACGGGAGGCAGCAGTGGGGAATATTGGACAATGGGCGAAAGCC…

## Sheet: RP
>2519899538_Cycloclasticus_sp_P1
MNKIKKGDEVIVLTGKDKGKKGLVLSVVSDEKVLVEGINSVKKHQKPNPNKGIEGGIIEKQMPINVSNVAIYNAQTNKADRVGFKVLEDGKKVRYFKSNNEVLDAMAIVKSKPTSPGSRFVIRLKNAELSKSAPHGPLLAKKSKSGGRNNNGRITTRHRGGGHKQHYRIIDFKRNKFDVPGKVESLQYDPNRSANIALILYNDGERRYIIAPKNLNVGDEVISSEVAPITVGNCLPMRNIPVGTQVHCVELKPNKGAQIARSAGAVVQIVARDGDHVTLRLRSGEMRKVLSGCRAVIGEVGNSEHSLISLGKAGAKRWRGVRPTVRGVAMNPVDHPHGGGEGRTSGGRHPVSPWGMPTKGYKTRKNKRTDKLIVRNRTKRMNKKTSRLRRATKTRSRIK…
>2545824740_Cycloclasticus_pugetii_PY97M
MNKIKKGDEVIVLTGKDKGKKGLVLSVVSDEKVLVEGINSVKKHQKPNPNKGIEGGIIEKQMPINVSNVAIYNAQTNKADRVGFKVLEDGKKVRYFKSNNEVLDAMAIVKSKPTSPGSRFVIRVKNAELSKSAPHGPLLAKKSKSGGRNNNGRITTRHRGGGHKQHYRIIDFKRNKFDVPGKVESLQYDPNRSANIALILYNDGERRYIIAPKNLNVGDEVISSEVAPITVGNCLPMRNIPVGTQVHCVELKPNKGAQIARSAGAVVQIVARDGDHVTLRLRSGEMRKVLSGCRAVIGEVGNSEHSLISLGKAGAKRWRGVRPTVRGVAMNPVDHPHGGGEGRTSGGRHPVSPWGMPTKGYKTRKNKRTDKLIVRNRTKRMNKKTSRLRRATKTRSRIK…
>2561511209_Cycloclasticus_zancles_7_ME
MNKIKKGDEVIVLTGKDKGKKGLVLSVVSDEKVLVEGINSVKKHQKPNPNKGIEGGIIEKQMPINVSNVAIYNAQTNKADRVGFKVLEDGKKVRYFKSNNEVLDAMAIVKSKPTSPGSRFVIRVKNAELSKSAPHGPLLAKKSKSGGRNNNGRITTRHRGGGHKQHYRIIDFKRNKFDVPGKVESLQYDPNRSANIALILYNDGERRYIIAPKNLNVGDEVISSEVAPITVGNCLPMRNIPVGTQVHCVELKPNKGAQIARSAGAVVQIVARDGDHVTLRLRSGEMRKVLSGCRAVIGEVGNSEHSLISLGKAGAKRWRGVRPTVRGVAMNPVDHPHGGGEGRTSGGRHPVSPWGMPTKGYKTRKNKRTDKLIVRNRTKRMNKKTSRLRRATKTRSRIK…
>2599185270_SAG_DWH_1
MNKIKKGDEVIVLTGKDKGKRGLILSVVSADKVLVEGINSVKKHQKPNPNKGIEGGIVEKQMPINISNVAIFNTQTKKADRIGFRVLEDGKKVRFFKSTNEVLDAMAIVKSKPTSPGSRFVVRVRNTELSKSAPHAPLLAKKTKSGGRNNNGRITTRHRGGGHKQHYRIIDFKRNKYDVPGKVESLQYDPNRTANIALILYNDGERRYIIAPKDLKVGDEIVSSEVAPITIGNCLPMRNIPVGTQVHCVELKPSKGAQIARSAGTVVQIVARDGDHVTLRLRSGEMRKVLSECRAVIGEVGNSEHSLISLGKAGAKRWRGVRPTVRGVAMNPVDHPHGGGEGRTSGGRHPVSPWGMPTKGYKTRKNKRTDKLIVRNRTKRMNTQTPVVGKDVSEAVFGQ…
>2599185294_SAG_DWH_3
MNKIKKGDEVIVLTGKDKGKRGLILSVVSADKILVEGINSVKKHQKPNPNKGIEGGIIEKQMPINISNVAIFNAQTNKADRIGFRVLEDGKKVRFFKSTNEVLDAMAIVKSKPTSPGSRFVVRVRNTELSKSAPHGPLLAKKTKSGGRNNNGRITTRHRGGGHKQHYRIIDFKRNKFDVPGKVESLQYDPNRTANIALILYNDGERRYIIAPKDLKVGAEIVSSEVAPITIGNCLPMRNIPVGTQVHCVELKPSKGAQIARSAGAVVQIVARDGDHVTLRLRSGEMRKVLSDCRAVIGEVGNSEHSLISLGKAGAKRWRGVRPTVRGVAMNPVDHPHGGGEGRTSGGRHPVSPWGMPTKGYKTRKNKRTDKLIVRNRTKRMDKKSSRLRRATKTRSRIK…
>2636416012_mussel_P
MNKIKKGDEVIVLTGKDKGKRGLVISVVSAEKVLVEGVNSVKKHQKPNPNKGIEGGIVDKQMPINVSNVAIYNAQTKKADRVGFRVLEDGKKVRFFKSNNEVLDAMAIVKSKPTSPGSRFVIRVKNSDLSKDAPHGPLLVKKTKTGGRNNNGRITTRHRGGGHKQHYRIIDFKRNKLDIAGKVESLQYDPNRTANIALILYNDGERRYIIAPKDLSVGDEIISSEVAPISTGNCLPMRNIPVGTQVHCVELKPGKGAQIARSAGTVVQIVARDGDHVTLRLRSGEMRKVLSGCRAVIGEVGNSEHSLISLGKAGAKRWRGVRPTVRGVAMNPVDHPHGGGEGKTSGGRHPVSPWGMPTKGYKTRKNKRTDKLIVRNRTKRMDKKISRLRRATKTRSRIK…
>2636416014_sponge_P
MNKIKKGDEVIVLTGKDKGKRGLVLSVVSADKVLIEGINTVKKHQKPNPNKGVEGGIIEKQMPINVSNVAIYNEQTKKADRVGFRTLEDGKKVRFFKSNNEVLGAMAIVKSKPTSPGSRFVVRVKNPELSKGAPFGPLLAKKSKTGGRNNNGRITTRHRGGGHKQHYRIVDFKRNKLDVPGKVESIQYDPNRTANIALILYNDGERRYIIAPKDLKVGDEIISSEVAPIVTGNCLPMRNIPVGTQVHCVELKPGKGAQIARSAGAIAQIVAREGRHVTLRLRSSEMRKVLAECRAVIGEVGNSEHNLISIGKAGAKRWRGVRPTVRGVAMNPVDHPHGGGEGRTSGGRHPVSPWGMPTKGYKTRKNKRTDNLIVRNRTKRMDKKGSRLRRATKTRSRIK…
>2636416015_sponge_M
MNKIKKGDEVIVITGKDKGKRGTVLTVVSSDKLLIEGINSVKKHQKPNPNKGVEGGIIEKQMPIQVSNVAIYNAQTKKADRVGFKVLEDGKKVRFFKSNNEVLDAMAIVKTKPTSPGSRFVIRVKNLDLSKAAPHGPLLEKKSKSGGRNNNGRITTRHIGGGHKQHYRIIDFKRNKLDVPGKVEALEYDPNRTANIALIIYNDGERRYMIAPKNLKVGDEVISSEVAAIQVGNCLPMKNIPVGTQVHCVELKPGKGAQIARSAGTVVQIIAREGEHVTLRLRSGEIRKVLSECRAVIGEVGNSEHNLISLGKAGAKRWRGVRPTVRGVAMNPVDHPHGGGEGRTSGGRHPVSPWGTPTKGYKTRKNKRTDKLIVRNRTKRMNKKTSRLRRAAKTRGRIR…
>2636416016_mussel_D
MNKIKKGDEVIVLTGKDKGKRGLVISVVSAEKVLVEGVNSVKKHQKPNPNKGIEGGIVDKQMPINVSNVAIYNAQTKKADRVGFRVLEDGKKVRFFKSNNEVLDAMAIVKSKPTSPGSRFVIRVKNSDLSKDAPHGPLLVKKTKTGGRNNNGRITTRHRGGGHKQHYRIIDFKRNKLDIAGKVESLQYDPNRTANIALILYNDGERRYIIAPKDLSVGDEIISSEVAPISTGNCLPMRNIPVGTQVHCVELKPGKGAQIARSAGTVVQIVARDGDHVTLRLRSGEMRKVLSGCRAVIGEVGNSEHSLISLGKAGAKRWRGVRPTVRGVAMNPVDHPHGGGEGKTSGGRHPVSPWGMPTKGYKTRKNKRTDKLIVRNRTKRMDKKISRLRRATKTRSRIK…
>2651869572_mussel_E
MNKIKKGDEVIVLTGKDKGKRGLVISVVSAEKVLVEGVNSVKKHQKPNPNKGIEGGIVDKQMPINVSNVAIYNAQTKKADRVGFRVLEDGKKVRFFKSNNEVLDAMAIVKSKPTSPGSRFVIRVKNSDLSKDAPHGPLLVKKTKTGGRNNNGRITTRHRGGGHKQHYRIIDFKRNKLDIAGKVESLQYDPNRTANIALILYNDGERRYIIAPKDLSVGDEIISSEVAPISTGNCLPMRNIPVGTQVHCVELKPGKGAQIARSAGTVVQIVARDGDHVTLRLRSGEMRKVLSGCRAVIGEVGNSEHSLISLGKAGAKRWRGVRPTVRGVAMNPVDHPHGGGEGKTSGGRHPVSPWGMPTKGYKTRKNKRTDKLIVRNRTKRMDKKISRLRRATKTRSRIK…
>2651869573_sponge_L
MNKIKKGDEVIVLTGKDKGKRGLVLSVVSADKVLIEGINTVKKHQKPNPNKGVEGGIIEKQMPINVSNVAIYNEQTKKADRVGFRTLEDGKKVRFFKSNNEVLGAMAIVKSKPTSPGSRFVVRVKNPELSKGAPFGPLLAKKSKTGGRNNNGRITTRHRGGGHKQHYRIVDFKRNKLDVPGKVESIQYDPNRTANIALILYNDGERRYIIAPKDLKVGDEIISSEVAPIVTGNCLPMRNIPVGTQVHCVELKPGKGAQIARSAGAIAQIVAREGRHVTLRLRSSEMRKVLAECRAVIGEVGNSEHNLISIGKAGAKRWRGVRPTVRGVAMNPVDHPHGGGEGRTSGGRHPVSPWGMPTKGYKTRKNKRTDNLIVRNRTKRMDKKGSRLRRATKTRSRIK…
>2651869574_mussel_B
MNKIKKGDEVIVLTGKDKGKRGLVISVVSAEKVLVEGVNSVKKHQKPNPNKGIEGGIVDKQMPINVSNVAIYNAQTKKADRVGFRVLEDGKKVRFFKSNNEVLDAMAIVKSKPTSPGSRFVIRVKNSDLSKDAPHGPLLVKKTKTGGRNNNGRITTRHRGGGHKQHYRIIDFKRNKLDIAGKVESLQYDPNRTANIALILYNDGERRYIIAPKDLSVGDEIISSEVAPISTGNCLPMRNIPVGTQVHCVELKPGKGAQIARSAGTVVQIVARDGDHVTLRLRSGEMRKVLSGCRAVIGEVGNSEHSLISLGKAGAKRWRGVRPTVRGVAMNPVDHPHGGGEGKTSGGRHPVSPWGMPTKGYKTRKNKRTDKLIVRNRTKRMDKKISRLRRATKTRSRIK…
>2695421048_DSM_27168
MNKIKKGDEVIVLTGKDKGKKGLVLSVVSDEKVLVEGINSVKKHQKPNPNKGIEGGIIEKQMPINVSNVAIYNAQTNKADRVGFKVLDDGKKVRYFKSNNEVLDAMAIVKSKPTSPGSRFVIRVKNAELSKSAPHGPLLAKKSKSGGRNNNGRITTRHRGGGHKQHYRIIDFKRNKFDVPGKVESLQYDPNRSANIALILYNDGERRYIIAPKNLNVGDEVISSEVAPITVGNCLPMRNIPVGTQVHCVELKPNKGAQIARSAGAVVQIVARDGDHVTLRLRSGEMRKVLSGCRAVIGEVGNSEHSLISLGKAGAKRWRGVRPTVRGVAMNPVDHPHGGGEGRTSGGRHPVSPWGMPTKGYKTRKNKRTDKLIVRNRTKRMNKKTSRLRRATKTRSRIK…
>2775506938_Cycloclasticus_sp_PY97N
MNKIKKGDEVIVLTGKDKGKKGLVLSVVSDEKVLVEGINSVKKHQKPNPNKGIEGGIIEKQMPINVSNVAIYNAQTNKADRVGFKVLEDGKKVRYFKSNNEVLDAMAIVKSKPTSPGSRFVIRVKNAELSKSAPHGPLLAKKSKSGGRNNNGRITTRHRGGGHKQHYRIIDFKRNKFDVPGKVESLQYDPNRSANIALILYNDGERRYIIAPKNLNVGDEVISSEVAPITVGNCLPMRNIPVGTQVHCVELKPNKGAQIARSAGAVVQIVARDGDHVTLRLRSGEMRKVLSGCRAVIGEVGNSEHSLISLGKAGAKRWRGVRPTVRGVAMNPVDHPHGGGEGRTSGGRHPVSPWGMPTKGYKTRKNKRTDKLIVRNRTKRMNKKTSRLRRATKTRSRIK…
>2788500498_NAT157
MNKIKKGDEVIVIAGKDKGKKGQVLSMVSSTKLLVEGINTVKKHQKPNPNKGVEGGIVDKQMPIDISNVAIYNKQTQKADRVGFKFLEDGKKVRFYKSNNEMLDAMAIVKSKPTSPGSRFVVRVNNSELSKSGPYAPLLSKKSKSGGRNNNGRITTRHRGGGHKQHYRIIDFKRNKFDVPGKVESIQYDPNRTANIALILYNDGERRYIIAPKNLNVGNEVISSEVAPITIGNCLPMRNIPVGTQVHCVELKPNKGAQIARSAGAVVQIVAREGNHVTLRLRSGEMRKVLSECRAVIGEVGNSEHSLISLGKAGAKRWRGVRPTVRGVAMNPVDHPHGGGEGRTSGGRHPVSPWGMPTKGYKTRKNKRTDKLIVRNRTKRMDKKTSRLRRATKTRSRIK…
>Cycloclasticus_sp_3_C5_1
MNKIKKGDEVIVLTGKDKGKRGLILSVVSADKVLVEGINSVKKHQKPNPNKGIEGGIVEKQMPINISNVAIFNTQTKKADRIGFRVLEDGKKVRFFKSTNEVLDAMAIVKSKPTSPGSRFVVRVRNTELSKSAPHAPLLAKKTKSGGRNNNGRITTRHRGGGHKQHYRIIDFKRNKYDVPGKVESLQYDPNRTANIALILYNDGERRYIIAPKDLKVGDEIVSSEVAPITIGNCLPMRNIPVGTQVHCVELKPSKGAQIARSAGTVVQIVARDGDHVTLRLRSGEMRKVLSECRAVIGEVGNSEHSLISLGKAGAKRWRGVRPTVRGVAMNPVDHPHGGGEGRTSGGRHPVSPWGMPTKGYKTRKNKRTDKLIVRNRTKRMDKKSSRLRRATKTRSRIK…
>Cycloclasticus_sp_3_C5_2
MNKIKKGDEVIVLTGKDKGKRGLILSVVSADKVLVEGINSVKKHQKPNPNKGIEGGIVEKQMPINISNVAIFNTQTKKADRIGFRVLEDGKKVRFFKSTNEVLDAMAIVKSKPTSPGSRFVVRVRNTELSKSAPHAPLLAKKTKSGGRNNNGRITTRHRGGGHKQHYRIIDFKRNKYDVPGKVESLQYDPNRTANIALILYNDGERRYIIAPKDLKVGDEIVSSEVAPITIGNCLPMRNIPVGTQVHCVELKPSKGAQIARSAGTVVQIVARDGDHVTLRLRSGEMRKVLSECRAVIGEVGNSEHSLISLGKAGAKRWRGVRPTVRGVAMNPVDHPHGGGEGRTSGGRHPVSPWGMPTKGYKTRKNKRTDKLIVRNRTKRMDKKSSRLRRATKTRSRIK…
>Cycloclasticus_sp_6_C5_1
MNKIKKGDEVIVLTGKDKGKTGVILSVVSADKVLVEGINTVKKHQKPNPNKGIDGGIVEKQMPINVSNVAIYNPQTKKADRVGFRVLEDGKKVRFFKSNNEVLDAMAIVKSKPTSPGSRFVVRIKNSELSKGAPHAPLLAKKSKTGGRNNNGRITTRHRGGGHKQHYRIIDFKRNKFDIPGKVESLQYDPNRTANIALILYNDGERRYIIAPKDLKVGDEVVSSEVAPIKTGNCMPMRNIPVGTQVHCVELKPGKGAQIARSAGTVVQIVARDGAHVTLRLRSGEMRKVLSECCAVIGEVGNSEHSLISLGKAGAKRWRGVRPTVRGVAMNPVDHPHGGGEGRTSGGRHPVSPWGMPTKGYKTRKNKRTDKLIVRNRTKRMDKKSSRLRRATKTRCRIK…
>Cycloclasticus_sp_6_C5_2
MNKIKKGDEVIVLTGKDKGKTGVILSVVSADKVLVEGINTVKKHQKPNPNKGIDGGIVEKQMPINVSNVAIYNPQTKKADRVGFRVLEDGKKVRFFKSNNEVLDAMAIVKSKPTSPGSRFVVRIKNSELSKGAPHAPLLAKKSKTGGRNNNGRITTRHRGGGHKQHYRIIDFKRNKFDIPGKVESLQYDPNRTANIALILYNDGERRYIIAPKDLKVGDEVVSSEVAPIKTGNCMPMRNIPVGTQVHCVELKPGKGAQIARSAGTVVQIVARDGAHVTLRLRSGEMRKVLSECCAVIGEVGNSEHSLISLGKAGAKRWRGVRPTVRGVAMNPVDHPHGGGEGRTSGGRHPVSPWGMPTKGYKTRKNKRTDKLIVRNRTKRMDKKSSRLRRATKTRCRIK…
>Cycloclasticus_sp_6_C5_3
MNKIKKGDEVIVLTGKDKGKTGVILSVVSADKVLVEGINTVKKHQKPNPNKGIDGGIVEKQMPINVSNVAIYNPQTKKADRVGFRVLEDGKKVRFFKSNNEVLDAMAIVKSKPTSPGSRFVVRIKNSELSKGAPHAPLLAKKSKTGGRNNNGRITTRHRGGGHKQHYRIIDFKRNKFDIPGKVESLQYDPNRTANIALILYNDGERRYIIAPKDLKVGDEVVSSEVAPIKTGNCMPMRNIPVGTQVHCVELKPGKGAQIARSAGTVVQIVARDGAHVTLRLRSGEMRKVLSECCAVIGEVGNSEHSLISLGKAGAKRWRGVRPTVRGVAMNPVDHPHGGGEGRTSGGRHPVSPWGMPTKGYKTRKNKRTDKLIVRNRTKRMDKKSSRLRRATKTRCRIK…
>Cycloclasticus_sp_CSM_2
MNKIKKGDEVIVIVGKDKDKRGVVLSVVSSDKVLVEGVNTVKKHQKPNPNKGIEGGIIEKQMPINVSNVAIYNAQTKKADRVGFKVLEDGKKVRFFKSNNEVLDAMAIVKSKPTSPGSRFVVRIKNPELSKGAPHGPLLAKKSKTGGRNNNGRITTRHRGGGHKQHYRLIDFKRNKFDIPGKVESLQYDPNRTANIALILYNDGERRYIIAPKNLSVGDEVISSEVAPIKVGNCLPMRNIPVGTQVHCVEIKPGKGAQIARSAGTVVQIVARDGDHVTLRLRSGEMRKALSSCRAVIGEVGNSEHSLISLGKAGAKRWRGVRPTVRGVAMNPVDHPHGGGEGRTSGGRHPVSPWGVPTKGYKTRSNKRTDKLIVRSRTKRMDKNSSRIRRATKTRARIK…
>Cycloclasticus_sp_CSM_5
MNKIKKGDEVIVIAGKDKGKRGQVLSMVSSTKLLVEGINTVKKHQKPNPNKGVEGGIVDKQMPIDISNVAIYNTQTQKADRVGFKILEDGKKVRFYKSNNEVLDAMAIVKSKPTSPGSRFVVRVNNSELSKSGPYAPLLSKKSKSGGRNNNGRITTRHRGGGHKQHYRIIDFKRNKFDVPGKVESIQYDPNRTANIALILYNDGERRYIIAPKNLNVGNEVISSEVAPITIGNCLPLRNIPVGTQVHCVELKPNKGAQIARSAGAVVQIVAREGNHVTLRLRSGEMRKVLSECRAVIGEVGNSEHSLISLGKAGAKRWRGVRPTVRGVAMNPVDHPHGGGEGRTSGGRHPVSPWGMPTKGYKTRKNKRTDKLIVRNRTKRMDKKTSRLRRATKTRSRIK…
>Cycloclasticus_sp_CSM_6
MNKIKKGDEVIVIVGKDKDKRGVVLSVVSSDKVLVEGVNTVKKHQKPNPNKGIEGGIIEKQMPINVSNVAIYNAQTKKADRVGFKVLEDGKKVRFFKSNNEVLDAMAIVKSKPTSPGSRFVVRIKNPELSKGAPHGPLLAKKSKTGGRNNNGRITTRHRGGGHKQHYRLIDFKRNKFDIPGKVESLQYDPNRTANIALILYNDGERRYIIAPKNLSVGDEVISSEVAPIKVGNCLPMRNIPVGTQVHCVEIKPGKGAQIARSAGTVVQIVARDGDHVTLRLRSGEMRKALSSCRAVIGEVGNSEHSLISLGKAGAKRWRGVRPTVRGVAMNPVDHPHGGGEGRTSGGRHPVSPWGVPTKGYKTRSNKRTDKLIVRSRTKRMDKNSSRIRRATKTRARIK…
>Cycloclasticus_sp_CSW_1
MNKIKKGDEVIVIAGKDKGKRGQVLSMVSSTKLLVEGINTVKKHQKPNPNKGVEGGIVDKQMPIDISNVAIYNVQTQKADRVGFKVLEDGKKVRFYKSNNEMLDAMAIVKSKPTSPGSRFVVRVNNSELSKTGPYAPLLSKKSKSGGRNNNGRITTRHRGGGHKQHYRIIDFKRNKFDVPGKVESIQYDPNRTANIALILYNDGERRYIIAPKNLNVGNEVISSEVAPITIGNCLPMRNIPVGTQVHCVELKPNKGAQIARSAGAVVQIVAREGNHVTLRLRSGEMRKVLSECRAVIGEVGNSEHSLISLGKAGAKRWRGVRPTVRGVAMNPVDHPHGGGEGRTSGGRHPVSPWGMPTKGYKTRKNKRTDKLIVRNRTKRMDKKTSRLRRATKTRSRIK…
>Cycloclasticus_sp_NS_1
MNKIKKGDEVIVIVGKDKDKRGVVLSVVSSDKVLVEGVNTVKKHQKPNPNKGIEGGIIEKQMPINVSNVAIYNAQTKKADRVGFKVLEDGKKVRFFKSNNEVLDAMAIVKSKPTSPGSRFVVRIKNPELSKGAPHGPLLAKKSKTGGRNNNGRITTRHRGGGHKQHYRLIDFKRNKFDIPGKVESLQYDPNRTANIALILYNDGERRYIIAPKNLSVGDEVISSEVAPIKVGNCLPMRNIPVGTQVHCVEIKPGKGAQIARSAGTVVQIVARDGDHVTLRLRSGEMRKALSSCRAVIGEVGNSEHSLISLGKAGAKRWRGVRPTVRGVAMNPVDHPHGGGEGRTSGGRHPVSPWGVPTKGYKTRSNKRTDKLIVRSRTKRMDKNSSRIRRATKTRARIK…
>GCA_002162695.1_46_120_T64
MNKIKKGDEVIVLTGKDKGKTGVILSVVSADKVLVEGINTVKKHQKPNPNKGIDGGIVEKQMPINVSNVAIYNPQTKKADRVGFRVLEDGKKVRFFKSNNEVLDAMAIVKSKPTSPGSRFVVRVKNSELSKGAPHAPLLAKKSKTGGRNNNGRITTRHRGGGHKQHYRIIDFKRNKYDIPGKVESLQYDPNRTANIALILYNDGERRYIIAPKDLKVGDEVVSSEVAPIKTGNCMPMRNIPVGTQVHCVELKPGKGAQIARSAGTVVQIVARDGAHVTLRLRSGEMRKVLSECCAVIGEVGNSEHSLISLGKAGAKRWRGVRPTVRGVAMNPVDHPHGGGEGRTSGGRHPVSPWGMPTKGYKTRKNKRTDKLIVRNRTKRMDKKSSRLRRATKTRCRIK…
>GCA_002162705.1_44_32_T64
MNKIKKGDEVIVLTGKDKGKRGLILSVVSADKVLVEGINSVKKHQKPNPNKGIEGGIVEKQMPINISNVAIFNTQTKKADRIGFRVLEDGKKVRFFKSTNEVLDAMAIVKSKPTSPGSRFVVRVRNTELSKSAPHAPLLAKKTKSGGRNNNGRITTRHRGGGHKQHYRIIDFKRNKYDVPGKVESLQYDPNRTANIALILYNDGERRYIIAPKDLKVGDEIVSSEVAPITIGNCLPMRNIPVGTQVHCVELKPSKGAQIARSAGTVVQIVARDGDHVTLRLRSGEMRKVLSECRAVIGEVGNSEHSLISLGKAGAKRWRGVRPTVRGVAMNPVDHPHGGGEGRTSGGRHPVSPWGMPTKGYKTRKNKRTDKLIVRNRTKRMDKKSSRLRRATKTRSRIK…
>GCA_002163215.1_46_83_sub15_T18
MNKIKKGDEVIVLTGKDKGKTGVILSVVSADKVLVEGINTVKKHQKPNPNKGIDGGIVEKQMPINVSNVAIYNPQTKKADRVGFRVLEDGKKVRFFKSNNEVLDAMAIVKSKPTSPGSRFVVRIKNSELSKGAPHAPLLAKKSKTGGRNNNGRITTRHRGGGHKQHYRIIDFKRNKFDIPGKVESLQYDPNRTANIALILYNDGERRYIIAPKDLKVGDEVVSSEVAPIKTGNCMPMRNIPVGTQVHCVELKPGKGAQIARSAGTVVQIVARDGAHVTLRLRSGEMRKVLSECCAVIGEVGNSEHSLISLGKAGAKRWRGVRPTVRGVAMNPVDHPHGGGEGRTSGGRHPVSPWGMPTKGYKTRKNKRTDKLIVRNRTKRMDKKSSRLRRATKTRCRIK…
>GCA_002716545.1_SP43
MNKIKKGDEVIVIAGKDKGKKGQVLSMVSSTKLLVEGINTVKKHQKPNPNKGVEGGIVDKQMPIDISNVAIYNKQTQKADRVGFKFLEDGKKVRFYKSNNEMLDAMAIVKSKPTSPGSRFVVRVNNSELSKSGPYAPLLSKKSKSGGRNNNGRITTRHRGGGHKQHYRIIDFKRNKFDVPGKVESIQYDPNRTANIALILYNDGERRYIIAPKNLNVGNEVISSEVAPITIGNCLPMRNIPVGTQVHCVELKPNKGAQIARSAGAVVQIVAREGNHVTLRLRSGEMRKVLSECRAVIGEVGNSEHSLISLGKAGAKRWRGVRPTVRGVAMNPVDHPHGGGEGRTSGGRHPVSPWGMPTKGYKTRKNKRTDKLIVRNRTKRMDKKTSRLRRATKTRSRIK…
>GCA_002733135.1_NORP92
MNKIKKGDEVIVLTGKDKDKRGMVLSVVSSEKVLVEGVNTVKKHQKPNPNKGIEGGIIEKQMPINVSNVAIYNTQTKKADRIGFRVLEDGKKVRFFKSNNEVLDAMAIVKSKPTSPGSRFVIRVKNPELSKSAPYGPLLEKKSKSGGRNNNGRITTRHRGGGHKQHYRIVDFKRNKFDILGKVESLQYDPNRTANIALILYNDGERRYIIAPKNLHVGDEIISSDVAPIKVGNCLPMRNIPVGTQIHCVELKPGKGAQIARSAGAVAQLVAREGSHVTLRLRSGEMRKVLAEGRAVIGEVGNSEHNLISLGKAGAKRWRGVRPTVRGVAMNPVDHPHGGGEGRTSGGRHPVSPWGMPTKGYKTRKNKRTDKLIVRNRTKRMDKKSSRIRRATKTRSRIK…
>GCA_002733785.1_NORP18
MNKIKKGDEVIVLTGKDKGKKGLVLSVVSDEKVLVEGINSVKKHQKPNPNKGIEGGIIEKQMPINVSNVAIYNAQTNKADRVGFKVLEDGKKVRYFKSNNEVLDAMAIVKSKPTSPGSRFVIRVKNAELSKSAPHGPLLAKKSKSGGRNNNGRITTRHRGGGHKQHYRIIDFKRNKFDVPGKVESLQYDPNRSANIALILYNDGERRYIIAPKNLNVGDEVISSEVAPITVGNCLPMRNIPVGTQVHCVELKPNKGAQIARSAGAVVQIVARDGDHVTLRLRSGEMRKVLSGCRAVIGEVGNSEHSLISLGKAGAKRWRGVRPTVRGVAMNPVDHPHGGGEGRTSGGRHPVSPWGMPTKGYKTRKNKRTDKLIVRNRTKRMNKKTSRLRRATKTRSRIK…
>GCA_012959695.1_Cycloclasticus_sp_UWMA_0335
MNKIKKGDEVIVLTGKDKGKRGVILTVVTAEKVIVEGVNTVKKHQKPNPNKGIEGGIVEKQMPINISNIAIYNAQTKKADRVGFKVLDDGKKVRFFKSNNEVLDAMAIVKSKPTSPGSRFVIRVKNSDLSKDAPYGPLLAKKTKTGGRNNNGRITTRHRGGGHKQHYRIIDFKRNKFDIPGKVESLQYDPNRTANIALILYNDGERRYIIAPKNLNTGDEIISSEVAPITIGNCLPMRNIPVGTQVHCVELKPGKGAQIARSAGTVTQIVARDGNHVTLRLRSGEMRKVLSECRAVIGEVGNSEHSLISLGKAGAKRWRGVRPTVRGVAMNPVDHPHGGGEGRTSGGRHPVSPWGMPTKGYKTRKNKRTDKLIVRNRTKRMDKKSSRLRRAKKTRSRIK…
>GCA_015659495.1_SZUA_1075
MNKIKKGDEVIVLTGKDKGKRGVILTVVTAEKVIVEGVNTVKKHQKPNPNKGIEGGIVEKQMPINISNIAIYNAQTKKADRVGFKVLDDGKKVRFFKSNNEVLDAMAIVKSKPTSPGSRFVIRVKNSDLSKDAPYGPLLAKKTKTGGRNNNGRITTRHRGGGHKQHYRIIDFKRNKFDIPGKVESLQYDPNRTANIALILYNDGERRYIIAPKNLNTGDEIISSEVAPITIGNCLPMRNIPVGTQVHCVELKPGKGAQIARSAGTVTQIVARDGNHVTLRLRSGEMRKVLSECRAVIGEVGNSEHSLISLGKAGAKRWRGVRPTVRGVAMNPVDHPHGGGEGRTSGGRHPVSPWGMPTKGYKTRKNKRTDKLIVRNRTKRMDKKSSRLRRAKKTRSRIK…

## Sheet: RP_alignment
>Cycloclasticus_sp_CSM_5
MNKIKKGDEVIVIAGKDKGKRGQVLSMVSSTKLLVEGINTVKKHQKPNPNKGVEGGIVDKQMPIDISNVAIYNTQTQKADRVGFKILEDGKKVRFYKSNNEVLDAMAIVKSKPTSPGSRFVVRVNNSELSKSGPYAPLLSKKSKSGGRNNNGRITTRHRGGGHKQHYRIIDFKRNKFDVPGKVESIQYDPNRTANIALILYNDGERRYIIAPKNLNVGNEVISSEVAPITIGNCLPLRNIPVGTQVHCVELKPNKGAQIARSAGAVVQIVAREGNHVTLRLRSGEMRKVLSECRAVIGEVGNSEHSLISLGKAGAKRWRGVRPTVRGVAMNPVDHPHGGGEGRTSGGRHPVSPWGMPTKGYKTRKNKRTDKLIVRNRTKRMDKKTSRLRRATKTRSRIK…
>2788500498_NAT157
MNKIKKGDEVIVIAGKDKGKKGQVLSMVSSTKLLVEGINTVKKHQKPNPNKGVEGGIVDKQMPIDISNVAIYNKQTQKADRVGFKFLEDGKKVRFYKSNNEMLDAMAIVKSKPTSPGSRFVVRVNNSELSKSGPYAPLLSKKSKSGGRNNNGRITTRHRGGGHKQHYRIIDFKRNKFDVPGKVESIQYDPNRTANIALILYNDGERRYIIAPKNLNVGNEVISSEVAPITIGNCLPMRNIPVGTQVHCVELKPNKGAQIARSAGAVVQIVAREGNHVTLRLRSGEMRKVLSECRAVIGEVGNSEHSLISLGKAGAKRWRGVRPTVRGVAMNPVDHPHGGGEGRTSGGRHPVSPWGMPTKGYKTRKNKRTDKLIVRNRTKRMDKKTSRLRRATKTRSRIK…
>GCA_002716545.1_SP43
MNKIKKGDEVIVIAGKDKGKKGQVLSMVSSTKLLVEGINTVKKHQKPNPNKGVEGGIVDKQMPIDISNVAIYNKQTQKADRVGFKFLEDGKKVRFYKSNNEMLDAMAIVKSKPTSPGSRFVVRVNNSELSKSGPYAPLLSKKSKSGGRNNNGRITTRHRGGGHKQHYRIIDFKRNKFDVPGKVESIQYDPNRTANIALILYNDGERRYIIAPKNLNVGNEVISSEVAPITIGNCLPMRNIPVGTQVHCVELKPNKGAQIARSAGAVVQIVAREGNHVTLRLRSGEMRKVLSECRAVIGEVGNSEHSLISLGKAGAKRWRGVRPTVRGVAMNPVDHPHGGGEGRTSGGRHPVSPWGMPTKGYKTRKNKRTDKLIVRNRTKRMDKKTSRLRRATKTRSRIK…
>Cycloclasticus_sp_CSW_1
MNKIKKGDEVIVIAGKDKGKRGQVLSMVSSTKLLVEGINTVKKHQKPNPNKGVEGGIVDKQMPIDISNVAIYNVQTQKADRVGFKVLEDGKKVRFYKSNNEMLDAMAIVKSKPTSPGSRFVVRVNNSELSKTGPYAPLLSKKSKSGGRNNNGRITTRHRGGGHKQHYRIIDFKRNKFDVPGKVESIQYDPNRTANIALILYNDGERRYIIAPKNLNVGNEVISSEVAPITIGNCLPMRNIPVGTQVHCVELKPNKGAQIARSAGAVVQIVAREGNHVTLRLRSGEMRKVLSECRAVIGEVGNSEHSLISLGKAGAKRWRGVRPTVRGVAMNPVDHPHGGGEGRTSGGRHPVSPWGMPTKGYKTRKNKRTDKLIVRNRTKRMDKKTSRLRRATKTRSRIK…
>GCA_012959695.1_Cycloclasticus_sp_UWMA_0335
MNKIKKGDEVIVLTGKDKGKRGVILTVVTAEKVIVEGVNTVKKHQKPNPNKGIEGGIVEKQMPINISNIAIYNAQTKKADRVGFKVLDDGKKVRFFKSNNEVLDAMAIVKSKPTSPGSRFVIRVKNSDLSKDAPYGPLLAKKTKTGGRNNNGRITTRHRGGGHKQHYRIIDFKRNKFDIPGKVESLQYDPNRTANIALILYNDGERRYIIAPKNLNTGDEIISSEVAPITIGNCLPMRNIPVGTQVHCVELKPGKGAQIARSAGTVTQIVARDGNHVTLRLRSGEMRKVLSECRAVIGEVGNSEHSLISLGKAGAKRWRGVRPTVRGVAMNPVDHPHGGGEGRTSGGRHPVSPWGMPTKGYKTRKNKRTDKLIVRNRTKRMDKKSSRLRRAKKTRSRIK…
>GCA_015659495.1_SZUA_1075
MNKIKKGDEVIVLTGKDKGKRGVILTVVTAEKVIVEGVNTVKKHQKPNPNKGIEGGIVEKQMPINISNIAIYNAQTKKADRVGFKVLDDGKKVRFFKSNNEVLDAMAIVKSKPTSPGSRFVIRVKNSDLSKDAPYGPLLAKKTKTGGRNNNGRITTRHRGGGHKQHYRIIDFKRNKFDIPGKVESLQYDPNRTANIALILYNDGERRYIIAPKNLNTGDEIISSEVAPITIGNCLPMRNIPVGTQVHCVELKPGKGAQIARSAGTVTQIVARDGNHVTLRLRSGEMRKVLSECRAVIGEVGNSEHSLISLGKAGAKRWRGVRPTVRGVAMNPVDHPHGGGEGRTSGGRHPVSPWGMPTKGYKTRKNKRTDKLIVRNRTKRMDKKSSRLRRAKKTRSRIK…
>2636416014_sponge_P
MNKIKKGDEVIVLTGKDKGKRGLVLSVVSADKVLIEGINTVKKHQKPNPNKGVEGGIIEKQMPINVSNVAIYNEQTKKADRVGFRTLEDGKKVRFFKSNNEVLGAMAIVKSKPTSPGSRFVVRVKNPELSKGAPFGPLLAKKSKTGGRNNNGRITTRHRGGGHKQHYRIVDFKRNKLDVPGKVESIQYDPNRTANIALILYNDGERRYIIAPKDLKVGDEIISSEVAPIVTGNCLPMRNIPVGTQVHCVELKPGKGAQIARSAGAIAQIVAREGRHVTLRLRSSEMRKVLAECRAVIGEVGNSEHNLISIGKAGAKRWRGVRPTVRGVAMNPVDHPHGGGEGRTSGGRHPVSPWGMPTKGYKTRKNKRTDNLIVRNRTKRMDKKGSRLRRATKTRSRIK…
>2651869573_sponge_L
MNKIKKGDEVIVLTGKDKGKRGLVLSVVSADKVLIEGINTVKKHQKPNPNKGVEGGIIEKQMPINVSNVAIYNEQTKKADRVGFRTLEDGKKVRFFKSNNEVLGAMAIVKSKPTSPGSRFVVRVKNPELSKGAPFGPLLAKKSKTGGRNNNGRITTRHRGGGHKQHYRIVDFKRNKLDVPGKVESIQYDPNRTANIALILYNDGERRYIIAPKDLKVGDEIISSEVAPIVTGNCLPMRNIPVGTQVHCVELKPGKGAQIARSAGAIAQIVAREGRHVTLRLRSSEMRKVLAECRAVIGEVGNSEHNLISIGKAGAKRWRGVRPTVRGVAMNPVDHPHGGGEGRTSGGRHPVSPWGMPTKGYKTRKNKRTDNLIVRNRTKRMDKKGSRLRRATKTRSRIK…
>Cycloclasticus_sp_6_C5_1
MNKIKKGDEVIVLTGKDKGKTGVILSVVSADKVLVEGINTVKKHQKPNPNKGIDGGIVEKQMPINVSNVAIYNPQTKKADRVGFRVLEDGKKVRFFKSNNEVLDAMAIVKSKPTSPGSRFVVRIKNSELSKGAPHAPLLAKKSKTGGRNNNGRITTRHRGGGHKQHYRIIDFKRNKFDIPGKVESLQYDPNRTANIALILYNDGERRYIIAPKDLKVGDEVVSSEVAPIKTGNCMPMRNIPVGTQVHCVELKPGKGAQIARSAGTVVQIVARDGAHVTLRLRSGEMRKVLSECCAVIGEVGNSEHSLISLGKAGAKRWRGVRPTVRGVAMNPVDHPHGGGEGRTSGGRHPVSPWGMPTKGYKTRKNKRTDKLIVRNRTKRMDKKSSRLRRATKTRCRIK…
>Cycloclasticus_sp_6_C5_2
MNKIKKGDEVIVLTGKDKGKTGVILSVVSADKVLVEGINTVKKHQKPNPNKGIDGGIVEKQMPINVSNVAIYNPQTKKADRVGFRVLEDGKKVRFFKSNNEVLDAMAIVKSKPTSPGSRFVVRIKNSELSKGAPHAPLLAKKSKTGGRNNNGRITTRHRGGGHKQHYRIIDFKRNKFDIPGKVESLQYDPNRTANIALILYNDGERRYIIAPKDLKVGDEVVSSEVAPIKTGNCMPMRNIPVGTQVHCVELKPGKGAQIARSAGTVVQIVARDGAHVTLRLRSGEMRKVLSECCAVIGEVGNSEHSLISLGKAGAKRWRGVRPTVRGVAMNPVDHPHGGGEGRTSGGRHPVSPWGMPTKGYKTRKNKRTDKLIVRNRTKRMDKKSSRLRRATKTRCRIK…
>Cycloclasticus_sp_6_C5_3
MNKIKKGDEVIVLTGKDKGKTGVILSVVSADKVLVEGINTVKKHQKPNPNKGIDGGIVEKQMPINVSNVAIYNPQTKKADRVGFRVLEDGKKVRFFKSNNEVLDAMAIVKSKPTSPGSRFVVRIKNSELSKGAPHAPLLAKKSKTGGRNNNGRITTRHRGGGHKQHYRIIDFKRNKFDIPGKVESLQYDPNRTANIALILYNDGERRYIIAPKDLKVGDEVVSSEVAPIKTGNCMPMRNIPVGTQVHCVELKPGKGAQIARSAGTVVQIVARDGAHVTLRLRSGEMRKVLSECCAVIGEVGNSEHSLISLGKAGAKRWRGVRPTVRGVAMNPVDHPHGGGEGRTSGGRHPVSPWGMPTKGYKTRKNKRTDKLIVRNRTKRMDKKSSRLRRATKTRCRIK…
>GCA_002162695.1_46_120_T64
MNKIKKGDEVIVLTGKDKGKTGVILSVVSADKVLVEGINTVKKHQKPNPNKGIDGGIVEKQMPINVSNVAIYNPQTKKADRVGFRVLEDGKKVRFFKSNNEVLDAMAIVKSKPTSPGSRFVVRVKNSELSKGAPHAPLLAKKSKTGGRNNNGRITTRHRGGGHKQHYRIIDFKRNKYDIPGKVESLQYDPNRTANIALILYNDGERRYIIAPKDLKVGDEVVSSEVAPIKTGNCMPMRNIPVGTQVHCVELKPGKGAQIARSAGTVVQIVARDGAHVTLRLRSGEMRKVLSECCAVIGEVGNSEHSLISLGKAGAKRWRGVRPTVRGVAMNPVDHPHGGGEGRTSGGRHPVSPWGMPTKGYKTRKNKRTDKLIVRNRTKRMDKKSSRLRRATKTRCRIK…
>GCA_002163215.1_46_83_sub15_T18
MNKIKKGDEVIVLTGKDKGKTGVILSVVSADKVLVEGINTVKKHQKPNPNKGIDGGIVEKQMPINVSNVAIYNPQTKKADRVGFRVLEDGKKVRFFKSNNEVLDAMAIVKSKPTSPGSRFVVRIKNSELSKGAPHAPLLAKKSKTGGRNNNGRITTRHRGGGHKQHYRIIDFKRNKFDIPGKVESLQYDPNRTANIALILYNDGERRYIIAPKDLKVGDEVVSSEVAPIKTGNCMPMRNIPVGTQVHCVELKPGKGAQIARSAGTVVQIVARDGAHVTLRLRSGEMRKVLSECCAVIGEVGNSEHSLISLGKAGAKRWRGVRPTVRGVAMNPVDHPHGGGEGRTSGGRHPVSPWGMPTKGYKTRKNKRTDKLIVRNRTKRMDKKSSRLRRATKTRCRIK…
>Cycloclasticus_sp_3_C5_1
MNKIKKGDEVIVLTGKDKGKRGLILSVVSADKVLVEGINSVKKHQKPNPNKGIEGGIVEKQMPINISNVAIFNTQTKKADRIGFRVLEDGKKVRFFKSTNEVLDAMAIVKSKPTSPGSRFVVRVRNTELSKSAPHAPLLAKKTKSGGRNNNGRITTRHRGGGHKQHYRIIDFKRNKYDVPGKVESLQYDPNRTANIALILYNDGERRYIIAPKDLKVGDEIVSSEVAPITIGNCLPMRNIPVGTQVHCVELKPSKGAQIARSAGTVVQIVARDGDHVTLRLRSGEMRKVLSECRAVIGEVGNSEHSLISLGKAGAKRWRGVRPTVRGVAMNPVDHPHGGGEGRTSGGRHPVSPWGMPTKGYKTRKNKRTDKLIVRNRTKRMDKKSSRLRRATKTRSRIK…
>Cycloclasticus_sp_3_C5_2
MNKIKKGDEVIVLTGKDKGKRGLILSVVSADKVLVEGINSVKKHQKPNPNKGIEGGIVEKQMPINISNVAIFNTQTKKADRIGFRVLEDGKKVRFFKSTNEVLDAMAIVKSKPTSPGSRFVVRVRNTELSKSAPHAPLLAKKTKSGGRNNNGRITTRHRGGGHKQHYRIIDFKRNKYDVPGKVESLQYDPNRTANIALILYNDGERRYIIAPKDLKVGDEIVSSEVAPITIGNCLPMRNIPVGTQVHCVELKPSKGAQIARSAGTVVQIVARDGDHVTLRLRSGEMRKVLSECRAVIGEVGNSEHSLISLGKAGAKRWRGVRPTVRGVAMNPVDHPHGGGEGRTSGGRHPVSPWGMPTKGYKTRKNKRTDKLIVRNRTKRMDKKSSRLRRATKTRSRIK…
>GCA_002162705.1_44_32_T64
MNKIKKGDEVIVLTGKDKGKRGLILSVVSADKVLVEGINSVKKHQKPNPNKGIEGGIVEKQMPINISNVAIFNTQTKKADRIGFRVLEDGKKVRFFKSTNEVLDAMAIVKSKPTSPGSRFVVRVRNTELSKSAPHAPLLAKKTKSGGRNNNGRITTRHRGGGHKQHYRIIDFKRNKYDVPGKVESLQYDPNRTANIALILYNDGERRYIIAPKDLKVGDEIVSSEVAPITIGNCLPMRNIPVGTQVHCVELKPSKGAQIARSAGTVVQIVARDGDHVTLRLRSGEMRKVLSECRAVIGEVGNSEHSLISLGKAGAKRWRGVRPTVRGVAMNPVDHPHGGGEGRTSGGRHPVSPWGMPTKGYKTRKNKRTDKLIVRNRTKRMDKKSSRLRRATKTRSRIK…
>2599185294_SAG_DWH_3
MNKIKKGDEVIVLTGKDKGKRGLILSVVSADKILVEGINSVKKHQKPNPNKGIEGGIIEKQMPINISNVAIFNAQTNKADRIGFRVLEDGKKVRFFKSTNEVLDAMAIVKSKPTSPGSRFVVRVRNTELSKSAPHGPLLAKKTKSGGRNNNGRITTRHRGGGHKQHYRIIDFKRNKFDVPGKVESLQYDPNRTANIALILYNDGERRYIIAPKDLKVGAEIVSSEVAPITIGNCLPMRNIPVGTQVHCVELKPSKGAQIARSAGAVVQIVARDGDHVTLRLRSGEMRKVLSDCRAVIGEVGNSEHSLISLGKAGAKRWRGVRPTVRGVAMNPVDHPHGGGEGRTSGGRHPVSPWGMPTKGYKTRKNKRTDKLIVRNRTKRMDKKSSRLRRATKTRSRIK…
>2636416015_sponge_M
MNKIKKGDEVIVITGKDKGKRGTVLTVVSSDKLLIEGINSVKKHQKPNPNKGVEGGIIEKQMPIQVSNVAIYNAQTKKADRVGFKVLEDGKKVRFFKSNNEVLDAMAIVKTKPTSPGSRFVIRVKNLDLSKAAPHGPLLEKKSKSGGRNNNGRITTRHIGGGHKQHYRIIDFKRNKLDVPGKVEALEYDPNRTANIALIIYNDGERRYMIAPKNLKVGDEVISSEVAAIQVGNCLPMKNIPVGTQVHCVELKPGKGAQIARSAGTVVQIIAREGEHVTLRLRSGEIRKVLSECRAVIGEVGNSEHNLISLGKAGAKRWRGVRPTVRGVAMNPVDHPHGGGEGRTSGGRHPVSPWGTPTKGYKTRKNKRTDKLIVRNRTKRMNKKTSRLRRAAKTRGRIR…
>GCA_002733135.1_NORP92
MNKIKKGDEVIVLTGKDKDKRGMVLSVVSSEKVLVEGVNTVKKHQKPNPNKGIEGGIIEKQMPINVSNVAIYNTQTKKADRIGFRVLEDGKKVRFFKSNNEVLDAMAIVKSKPTSPGSRFVIRVKNPELSKSAPYGPLLEKKSKSGGRNNNGRITTRHRGGGHKQHYRIVDFKRNKFDILGKVESLQYDPNRTANIALILYNDGERRYIIAPKNLHVGDEIISSDVAPIKVGNCLPMRNIPVGTQIHCVELKPGKGAQIARSAGAVAQLVAREGSHVTLRLRSGEMRKVLAEGRAVIGEVGNSEHNLISLGKAGAKRWRGVRPTVRGVAMNPVDHPHGGGEGRTSGGRHPVSPWGMPTKGYKTRKNKRTDKLIVRNRTKRMDKKSSRIRRATKTRSRIK…
>Cycloclasticus_sp_CSM_2
MNKIKKGDEVIVIVGKDKDKRGVVLSVVSSDKVLVEGVNTVKKHQKPNPNKGIEGGIIEKQMPINVSNVAIYNAQTKKADRVGFKVLEDGKKVRFFKSNNEVLDAMAIVKSKPTSPGSRFVVRIKNPELSKGAPHGPLLAKKSKTGGRNNNGRITTRHRGGGHKQHYRLIDFKRNKFDIPGKVESLQYDPNRTANIALILYNDGERRYIIAPKNLSVGDEVISSEVAPIKVGNCLPMRNIPVGTQVHCVEIKPGKGAQIARSAGTVVQIVARDGDHVTLRLRSGEMRKALSSCRAVIGEVGNSEHSLISLGKAGAKRWRGVRPTVRGVAMNPVDHPHGGGEGRTSGGRHPVSPWGVPTKGYKTRSNKRTDKLIVRSRTKRMDKNSSRIRRATKTRARIK…
>Cycloclasticus_sp_CSM_6
MNKIKKGDEVIVIVGKDKDKRGVVLSVVSSDKVLVEGVNTVKKHQKPNPNKGIEGGIIEKQMPINVSNVAIYNAQTKKADRVGFKVLEDGKKVRFFKSNNEVLDAMAIVKSKPTSPGSRFVVRIKNPELSKGAPHGPLLAKKSKTGGRNNNGRITTRHRGGGHKQHYRLIDFKRNKFDIPGKVESLQYDPNRTANIALILYNDGERRYIIAPKNLSVGDEVISSEVAPIKVGNCLPMRNIPVGTQVHCVEIKPGKGAQIARSAGTVVQIVARDGDHVTLRLRSGEMRKALSSCRAVIGEVGNSEHSLISLGKAGAKRWRGVRPTVRGVAMNPVDHPHGGGEGRTSGGRHPVSPWGVPTKGYKTRSNKRTDKLIVRSRTKRMDKNSSRIRRATKTRARIK…
>Cycloclasticus_sp_NS_1
MNKIKKGDEVIVIVGKDKDKRGVVLSVVSSDKVLVEGVNTVKKHQKPNPNKGIEGGIIEKQMPINVSNVAIYNAQTKKADRVGFKVLEDGKKVRFFKSNNEVLDAMAIVKSKPTSPGSRFVVRIKNPELSKGAPHGPLLAKKSKTGGRNNNGRITTRHRGGGHKQHYRLIDFKRNKFDIPGKVESLQYDPNRTANIALILYNDGERRYIIAPKNLSVGDEVISSEVAPIKVGNCLPMRNIPVGTQVHCVEIKPGKGAQIARSAGTVVQIVARDGDHVTLRLRSGEMRKALSSCRAVIGEVGNSEHSLISLGKAGAKRWRGVRPTVRGVAMNPVDHPHGGGEGRTSGGRHPVSPWGVPTKGYKTRSNKRTDKLIVRSRTKRMDKNSSRIRRATKTRARIK…
>2636416012_mussel_P
MNKIKKGDEVIVLTGKDKGKRGLVISVVSAEKVLVEGVNSVKKHQKPNPNKGIEGGIVDKQMPINVSNVAIYNAQTKKADRVGFRVLEDGKKVRFFKSNNEVLDAMAIVKSKPTSPGSRFVIRVKNSDLSKDAPHGPLLVKKTKTGGRNNNGRITTRHRGGGHKQHYRIIDFKRNKLDIAGKVESLQYDPNRTANIALILYNDGERRYIIAPKDLSVGDEIISSEVAPISTGNCLPMRNIPVGTQVHCVELKPGKGAQIARSAGTVVQIVARDGDHVTLRLRSGEMRKVLSGCRAVIGEVGNSEHSLISLGKAGAKRWRGVRPTVRGVAMNPVDHPHGGGEGKTSGGRHPVSPWGMPTKGYKTRKNKRTDKLIVRNRTKRMDKKISRLRRATKTRSRIK…
>2636416016_mussel_D
MNKIKKGDEVIVLTGKDKGKRGLVISVVSAEKVLVEGVNSVKKHQKPNPNKGIEGGIVDKQMPINVSNVAIYNAQTKKADRVGFRVLEDGKKVRFFKSNNEVLDAMAIVKSKPTSPGSRFVIRVKNSDLSKDAPHGPLLVKKTKTGGRNNNGRITTRHRGGGHKQHYRIIDFKRNKLDIAGKVESLQYDPNRTANIALILYNDGERRYIIAPKDLSVGDEIISSEVAPISTGNCLPMRNIPVGTQVHCVELKPGKGAQIARSAGTVVQIVARDGDHVTLRLRSGEMRKVLSGCRAVIGEVGNSEHSLISLGKAGAKRWRGVRPTVRGVAMNPVDHPHGGGEGKTSGGRHPVSPWGMPTKGYKTRKNKRTDKLIVRNRTKRMDKKISRLRRATKTRSRIK…
>2651869572_mussel_E
MNKIKKGDEVIVLTGKDKGKRGLVISVVSAEKVLVEGVNSVKKHQKPNPNKGIEGGIVDKQMPINVSNVAIYNAQTKKADRVGFRVLEDGKKVRFFKSNNEVLDAMAIVKSKPTSPGSRFVIRVKNSDLSKDAPHGPLLVKKTKTGGRNNNGRITTRHRGGGHKQHYRIIDFKRNKLDIAGKVESLQYDPNRTANIALILYNDGERRYIIAPKDLSVGDEIISSEVAPISTGNCLPMRNIPVGTQVHCVELKPGKGAQIARSAGTVVQIVARDGDHVTLRLRSGEMRKVLSGCRAVIGEVGNSEHSLISLGKAGAKRWRGVRPTVRGVAMNPVDHPHGGGEGKTSGGRHPVSPWGMPTKGYKTRKNKRTDKLIVRNRTKRMDKKISRLRRATKTRSRIK…
>2651869574_mussel_B
MNKIKKGDEVIVLTGKDKGKRGLVISVVSAEKVLVEGVNSVKKHQKPNPNKGIEGGIVDKQMPINVSNVAIYNAQTKKADRVGFRVLEDGKKVRFFKSNNEVLDAMAIVKSKPTSPGSRFVIRVKNSDLSKDAPHGPLLVKKTKTGGRNNNGRITTRHRGGGHKQHYRIIDFKRNKLDIAGKVESLQYDPNRTANIALILYNDGERRYIIAPKDLSVGDEIISSEVAPISTGNCLPMRNIPVGTQVHCVELKPGKGAQIARSAGTVVQIVARDGDHVTLRLRSGEMRKVLSGCRAVIGEVGNSEHSLISLGKAGAKRWRGVRPTVRGVAMNPVDHPHGGGEGKTSGGRHPVSPWGMPTKGYKTRKNKRTDKLIVRNRTKRMDKKISRLRRATKTRSRIK…
>2517572241_Cycloclasticus_pugetii_PS_1
MNKIKKGDEVIVLTGKDKGKKGLVLSVVSDEKVLVEGINSVKKHQKPNPNKGIEGGIIEKQMPINVSNVAIYNAQTNKADRVGFKVLEDGKKVRYFKSNNEVLDAMAIVKSKPTSPGSRFVIRVKNAELSKSAPHGPLLAKKSKSGGRNNNGRITTRHRGGGHKQHYRIIDFKRNKFDVPGKVESLQYDPNRSANIALILYNDGERRYIIAPKNLNVGDEVISSEVAPITVGNCLPMRNIPVGTQVHCVELKPNKGAQIARSAGAVVQIVARDGDHVTLRLRSGEMRKVLSGCRAVIGEVGNSEHSLISLGKAGAKRWRGVRPTVRGVAMNPVDHPHGGGEGRTSGGRHPVSPWGMPTKGYKTRKNKRTDKLIVRNRTKRMNKKTSRLRRATKTRSRIK…
>2519899538_Cycloclasticus_sp_P1
MNKIKKGDEVIVLTGKDKGKKGLVLSVVSDEKVLVEGINSVKKHQKPNPNKGIEGGIIEKQMPINVSNVAIYNAQTNKADRVGFKVLEDGKKVRYFKSNNEVLDAMAIVKSKPTSPGSRFVIRLKNAELSKSAPHGPLLAKKSKSGGRNNNGRITTRHRGGGHKQHYRIIDFKRNKFDVPGKVESLQYDPNRSANIALILYNDGERRYIIAPKNLNVGDEVISSEVAPITVGNCLPMRNIPVGTQVHCVELKPNKGAQIARSAGAVVQIVARDGDHVTLRLRSGEMRKVLSGCRAVIGEVGNSEHSLISLGKAGAKRWRGVRPTVRGVAMNPVDHPHGGGEGRTSGGRHPVSPWGMPTKGYKTRKNKRTDKLIVRNRTKRMNKKTSRLRRATKTRSRIK…
>2545824740_Cycloclasticus_pugetii_PY97M
MNKIKKGDEVIVLTGKDKGKKGLVLSVVSDEKVLVEGINSVKKHQKPNPNKGIEGGIIEKQMPINVSNVAIYNAQTNKADRVGFKVLEDGKKVRYFKSNNEVLDAMAIVKSKPTSPGSRFVIRVKNAELSKSAPHGPLLAKKSKSGGRNNNGRITTRHRGGGHKQHYRIIDFKRNKFDVPGKVESLQYDPNRSANIALILYNDGERRYIIAPKNLNVGDEVISSEVAPITVGNCLPMRNIPVGTQVHCVELKPNKGAQIARSAGAVVQIVARDGDHVTLRLRSGEMRKVLSGCRAVIGEVGNSEHSLISLGKAGAKRWRGVRPTVRGVAMNPVDHPHGGGEGRTSGGRHPVSPWGMPTKGYKTRKNKRTDKLIVRNRTKRMNKKTSRLRRATKTRSRIK…
>2561511209_Cycloclasticus_zancles_7_ME
MNKIKKGDEVIVLTGKDKGKKGLVLSVVSDEKVLVEGINSVKKHQKPNPNKGIEGGIIEKQMPINVSNVAIYNAQTNKADRVGFKVLEDGKKVRYFKSNNEVLDAMAIVKSKPTSPGSRFVIRVKNAELSKSAPHGPLLAKKSKSGGRNNNGRITTRHRGGGHKQHYRIIDFKRNKFDVPGKVESLQYDPNRSANIALILYNDGERRYIIAPKNLNVGDEVISSEVAPITVGNCLPMRNIPVGTQVHCVELKPNKGAQIARSAGAVVQIVARDGDHVTLRLRSGEMRKVLSGCRAVIGEVGNSEHSLISLGKAGAKRWRGVRPTVRGVAMNPVDHPHGGGEGRTSGGRHPVSPWGMPTKGYKTRKNKRTDKLIVRNRTKRMNKKTSRLRRATKTRSRIK…
>2775506938_Cycloclasticus_sp_PY97N
MNKIKKGDEVIVLTGKDKGKKGLVLSVVSDEKVLVEGINSVKKHQKPNPNKGIEGGIIEKQMPINVSNVAIYNAQTNKADRVGFKVLEDGKKVRYFKSNNEVLDAMAIVKSKPTSPGSRFVIRVKNAELSKSAPHGPLLAKKSKSGGRNNNGRITTRHRGGGHKQHYRIIDFKRNKFDVPGKVESLQYDPNRSANIALILYNDGERRYIIAPKNLNVGDEVISSEVAPITVGNCLPMRNIPVGTQVHCVELKPNKGAQIARSAGAVVQIVARDGDHVTLRLRSGEMRKVLSGCRAVIGEVGNSEHSLISLGKAGAKRWRGVRPTVRGVAMNPVDHPHGGGEGRTSGGRHPVSPWGMPTKGYKTRKNKRTDKLIVRNRTKRMNKKTSRLRRATKTRSRIK…
>GCA_002733785.1_NORP18
MNKIKKGDEVIVLTGKDKGKKGLVLSVVSDEKVLVEGINSVKKHQKPNPNKGIEGGIIEKQMPINVSNVAIYNAQTNKADRVGFKVLEDGKKVRYFKSNNEVLDAMAIVKSKPTSPGSRFVIRVKNAELSKSAPHGPLLAKKSKSGGRNNNGRITTRHRGGGHKQHYRIIDFKRNKFDVPGKVESLQYDPNRSANIALILYNDGERRYIIAPKNLNVGDEVISSEVAPITVGNCLPMRNIPVGTQVHCVELKPNKGAQIARSAGAVVQIVARDGDHVTLRLRSGEMRKVLSGCRAVIGEVGNSEHSLISLGKAGAKRWRGVRPTVRGVAMNPVDHPHGGGEGRTSGGRHPVSPWGMPTKGYKTRKNKRTDKLIVRNRTKRMNKKTSRLRRATKTRSRIK…
>2695421048_DSM_27168
MNKIKKGDEVIVLTGKDKGKKGLVLSVVSDEKVLVEGINSVKKHQKPNPNKGIEGGIIEKQMPINVSNVAIYNAQTNKADRVGFKVLDDGKKVRYFKSNNEVLDAMAIVKSKPTSPGSRFVIRVKNAELSKSAPHGPLLAKKSKSGGRNNNGRITTRHRGGGHKQHYRIIDFKRNKFDVPGKVESLQYDPNRSANIALILYNDGERRYIIAPKNLNVGDEVISSEVAPITVGNCLPMRNIPVGTQVHCVELKPNKGAQIARSAGAVVQIVARDGDHVTLRLRSGEMRKVLSGCRAVIGEVGNSEHSLISLGKAGAKRWRGVRPTVRGVAMNPVDHPHGGGEGRTSGGRHPVSPWGMPTKGYKTRKNKRTDKLIVRNRTKRMNKKTSRLRRATKTRSRIK…

## Sheet: PQQ_alcohol_dehydrogenase
>1FLG_Pseudomonas_aeruginosa_ethanol_typeI
KDVTWEDIANDDKTTGDVLQYGMGTHAQRWSPLKQVNADNVFKLTPAWSYSFGDEKQRGQESQAIVSDGVIYVTASYSRLFALDAKTGKRLWTYNHRLPDDIRPCCDVVNRGAAIYGDKVFFGTLDASVVALNKNTGKVVWKKKFADHGAGYTMTGAPTIVKDGKTGKVLLIHGSSGDEFGVVGRLFARDPDTGEEIWMRPFVEGHMGRLNGKDSTVTGDVKAPSWPDDRNSPTGKVESWSHGGGAPWQSASFDAETNTIIVGAGNPGPWNTWARTAKGGNPHDYDSLYTSGQVGVDPSSGEVKWFYQHTPNDAWDFSGNNELVLFDYKAKDGKIVKATAHADRNGFFYVVDRSNGKLQNAFPFVDNITWASHIDLKTGRPVEREGQRPPLPEPGQKHG…
>1KB0__Comamonas_testosteroni_ethanol_butanol_ethanal_butantal_typeII_QH-ADH
TGPAAQAAAAVQRVDGDFIRANAARTPDWPTIGVDYAETRYSRLDQINAANVKDLGLAWSYNLESTRGVEATPVVVDGIMYVSASWSVVHAIDTRTGNRIWTYDPQIDRSTGFKGCCDVVNRGVALWKGKVYVGAWDGRLIALDAATGKEVWHQNTFEGQKGSLTITGAPRVFKGKVIIGNGGAEYGVRGYITAYDAETGERKWRWFSVPGDPSKPFEDESMKRAARTWDPSGKWWEAGGGGTMWDSMTFDAELNTMYVGTGNGSPWSHKVRSPKGGDNLYLASIVALDPDTGKYKWHYQETPGDNWDYTSTQPMILADIKIAGKPRKVILHAPKNGFFFVLDRTNGKFISAKNFVPVNWASGYDKHGKPIGIAAARDGSKPQDAVPGPYGAHNWHPMS…
>1LRW_Paracoccus_denitrificans_methanol
NDQLVELAKDPANWVMTGRDYNAQNYSEMTDINKENVKQLRPAWSFSTGVLHGHEGTPLVVGDRMFIHTPFPNTTFALDLNEPGKILWQNKPKQNPTARTVACCDVVNRGLAYWPGDDQVKPLIFRTQLDGHIVAMDAETGETRWIMENSDIKVGSTLTIAPYVIKDLVLVGSSGAELGVRGYVTAYDVKSGEMRWRAFATGPDEELLLAEDFNAPNPHYGQKNLGLETWEGDAWKIGGGTNWGWYAYDPEVDLFYYGSGNPAPWNETMRPGDNKWTMAIWGREATTGEAKFAYQKTPHDEWDYAGVNVMMLSEQEDKQGQMRKLLTHPDRNGIVYTLDRTNGDLISADKMDDTVNWVKEVQLDTGLPVRDPEFGTRMDHKARDICPSAMGYHNQGHDS…
>1W6S_Methylobacterium_extorquens_methanol_MxaF-MDH
NDKLVELSKSDDNWVMPGKNYDSNNFSDLKQINKGNVKQLRPAWTFSTGLLNGHEGAPLVVDGKMYIHTSFPNNTFALGLDDPGTILWQDKPKQNPAARAVACCDLVNRGLAYWPGDGKTPALILKTQLDGNVAALNAETGETVWKVENSDIKVGSTLTIAPYVVKDKVIIGSSGAELGVRGYLTAYDVKTGEQVWRAYATGPDKDLLLASDFNIKNPHYGQKGLGTGTWEGDAWKIGGGTNWGWYAYDPGTNLIYFGTGNPAPWNETMRPGDNKWTMTIFGRDADTGEAKFGYQKTPHDEWDYAGVNVMMLSEQKDKDGKARKLLTHPDRNGIVYTLDRTDGALVSANKLDDTVNVFKSVDLKTGQPVRDPEYGTRMDHLAKDICPSAMGYHNQGHDS…
>1YIQ_Pseudomonas_putida_HK5_
ADIPANVDGARIIAADKEPGNWMSTGRTYDEQRYSPLKQISDQNVGQLGLAWSYKLDLDRGVEATPIVVDGVMYTTGPFSVVYALDARDGRLIWKYDPQSDRHRAGEACCDAVNRGVAVWKGKVYVGVLDGRLEAIDAKTGQRAWSVDTRADHKRSYTITGAPRVVNGKVVIGNGGAEFGVRGYVTAYDAETGKEAWRFYTVPGDPKLPPEGKGMEIAAKTWFGDAYVEQGGGGTAWDSFAYDPELNLLYIGVGNGSLWDPKWRSQAKGDNLFLSSIVAVNADTGEYVWHYQTTPGDAWDYTATQHMILAELPIDGKPRKVLMQAPKNGFFYVIDRATGELLSAKGIVPQSWTKGMDMKTGRPILDEENAAYWKNGKRNLVTPAFWGAHDWQPMSYNPD…
>2D0V_Hyphomicrobium_denitrificans_methanol
NDKLIELSNSNENWVMPGKNYDSNNYSTSTQINVDNVKQLKHAWSFSTGELHGHEGAPLVIGDVMYVHSSFPNKTFALDLNDPGHILWQHSPKQDPAARSVACCDLVNRGLAYWPGDDKTPSLIIKTQLDGHLVALNAKTGEEFWKVENGDIKVGQTLTQAPYVVHDLAIVGSSGAELGVRGHVTAYNVRTGEQAWRYYATGPDAEIGLADDFNSANPHYGQKGLGTATWEGDAWKIGGGTNWGWYAYDPAANLIYYGSGNPAPWNETMRPGDNKWTMTITARDADTGKMKFGYQKTPHDEWDFAGVNVIMLSEQTDKTGKKRKLLTHPDRNGIVYTLDRENGDLISADKLDDTVNVFKTVDLKTGLPVRDPEYGTRMDHKGTDICPSAMGYHNQGHDS…
>4AAH_Methylophilus_W3A1_methanol
DADLDKQVNTAGAWPIATGGYYSQHNSPLAQINKSNVKNVKAAWSFSTGVLNGHEGAPLVIGDMMYVHSAFPNNTYALNLNDPGKIVWQHKPKQDASTKAVMCCDVVDRGLAYGAGQIVKKQANGHLLALDAKTGKINWEVEVCDPKVGSTLTQAPFVAKDTVLMGCSGAELGVRGAVNAFDLKTGELKWRAFATGSDDSVRLAKDFNSANPHYGQFGLGTKTWEGDAWKIGGGTNWGWYAYDPKLNLFYYGSGNPAPWNETMRPGDNKWTMTIWGRDLDTGMAKWGYQKTPHDEWDFAGVNQMVLTDQPVNGKMTPLLSHIDRNGILYTLNRENGNLIVAEKVDPAVNVFKKVDLKTGTPVRDPEFATRMDHKGTNICPSAMGFHNQGVDSYDPESRT…
>4TQO_Methylococcus_capsulatus_methanol_dehydrogenase
NSELDRLSKDDRNWVMQTKDYSATHFSRLTEINSHNVKNLKVAWTLSTGTLHGHEGAPLVVDGIMYIHTPFPNNVYAVDLNDTRKMLWQYKPKQNPAARAVACCDVVNRGLAYVPAGEHGPAKIFLNQLDGHIVALNAKTGEEIWKMENSDIAMGSTLTGAPFVVKDKVLVGSAGAELGVRGYVTAYNIKDGKQEWRAYATGPDEDLLLDKDFNKDNPHYGQFGLGLSTWEGDAWKIGGGTNWGWYAYDPKLDMIYYGSGNPAPWNETMRPGDNKWTMTIWGRDADTGRAKFGYQKTPHDEWDYAGVNYMGLSEQEVDGKLTPLLTHPDRNGLVYTLNRETGALVNAFKIDDTVNWVKKVDLKTGLPIRDPEYSTRMDHNAKGICPSAMGYHNQGIESY…
>6DAM_Methylomicrobium_buryatense_5GB1C_methanol_XoxF
MKKPVKSWLIASTVAALLAVPAVSQANSEVEKLTKNPANWATWGGNYHGTRYSELKQINTSNVKNLQPAWTFSTGVLRGHEGGPLVVNDVMYIHTPFPNTVYAIDQKTQAVIWEYTPQQDADVTIPVMCCDTVNRGLAYGDGKIFLQQSDTVLTALDAKTGKRVWSVQNGDPKLGMTNTQAPLVVKDKVITGISGGEFGVRGFLAAYNIRTGELDWKGYSMGPDADTLINPTKTTTWKDGKVQPVGKDSSTSTWEGDQWKIGGGTTWGWYSYDPELNLVYYGSGNPSTWNPAQRPGDNKWSMSLWARNADTGEVKWVYQMTPHDEWDYDGINEVALVDQEIKGQMRKTAVHFDRNGFGYTLDRVTGELLVAEKFDKAVNWASHVDMKSGRPQVVSQYST…
>6OC5_Methylobacterium_extorquens_methanol_XoxF
MRAVHLLALGAGLAAASPALANESVLKGVANPAEQVLQTVDYANTRYSKLDQINASNVKNLQVAWTFSTGVLRGHEGSPLVVGNIMYVHTPFPNIVYALDLDQGAKIVWKYEPKQDPSVIPVMCCDTVNRGLAYADGAILLHQADTTLVSLDAKSGKVNWSVKNGDPSKGETNTATVLPVKDKVIVGISGGEFGVQCHVTAYDLKSGKKVWRGYSIGPDDQLIVDPEKTTSLGKPIGKDSSLKTWEGDQWKTGGGCTWGWFSYDPKLDLMYYGSGNPSTWNPKQRPGDNKWSMTIWARNPDTGMAKWVYQMTPHDEWDFDGINEMILTDQKFDGKDRPLLTHFDRNGFGYTLDRATGEVLVAEKFDPVVNWATKVDLDKGSKTYGRPLVVSKYSTEQNG…
>6ZCV_Pseudomonas_putida_KT2440_ethanol_dehydrogenase
MTRSPRRPLFAVSLVLSAMLLAGAAHAAVSNEEILQDPKNPQQIVTNGLGVQGQRYSPLDLLNVNNVKELRPVWAFSFGGEKQRGQQAQPLIKDGVMYLTGSYSRVFAVDARTGKKLWQYDARLPDDIRPCCDVINRGVALYGNLVFFGTLDAKLVALNKDTGKVVWSKKVADHKEGYSISAAPMIVNGKLITGVAGGEFGVVGKIQAYNPENGELLWMRPTVEGHMGYVYKDGKAIENGISGGEAGKTWPGDLWKTGGAAPWLGGYYDPETNLILFGTGNPAPWNSHLRPGDNLYSSSRLALNPDDGTIKWHFQSTPHDGWDFDGVNELISFNYKDGGKEVKAAATADRNGFFYVLDRTNGKFIRGFPFVDKITWATGLDKDGRPIYNDASRPGAPGS…
>6ZCW_Pseudomonas_putida_KT2440_ethanol_dehydrogenase
MAVSNEEILQDPKNPQQIVTNGLGVQGQRYSPLDLLNVNNVKELRPVWAFSFGGQKQRGQQAQPLIKDGVMYLTGSYSRVFAVDARTGKKLWQYDARLPDDIRPCCDVINRGVALYGNLVFFGTLDAKLVALNKDTGKVVWSKKVADHKEGYSISAAPMIVNGKLITGVAGGEFGVVGKIQAYNPENGELLWMRPTVEGHMGYVYKDGKAIENGISGGEAGKTWPGDLWKTGGAAPWLGGYYDPETNLILFGTGNPAPWNSHLRPGDNLYSSSRLALNPDDGTIKWHFQSTPHDGWDFDGVNELISFNYKDGGKEVKAAATADRNGFFYVLDRTNGKFIRGFPFVDKITWATGLDKDGRPIYNDASRPGAPGSEAKGSSVFVAPAFLGAKNWMPMAYNK…
>7O6Z_Methylacidimicrobium_sp_AP8_XoxF1
MRFLKRKKSLSAGMLLALAVGSAASIPSAYSNDDVLKLTENPKNWAAPGKDYANTRHSPLKQINTQNVKGLHMAWSFSTGVLRGHEGQPLVIGDRMYVVTPYPNIVWALDISKGNSYEVLWKYAPRQDDKAVSTACCDTVNRGASYADGKIVFNTLDGYVVCLDANTGKELWKTKFADVNKGETSTPAPIIVKDKVVTGYGGDEFGARGRFAAFDLNSGKMVWQAYSNGPDSDVLLGPDFNSKHPEYGQAGQDLGVKTYPDEEWKRGGGCAWGWYSYDPKLDLIYYNTGNPGLWSPSYRTEAKTHEEANEPWKWDNKWSMTIFARKPDTGEAVWGYQMTPFDQWDYDGINEDVLVDITVDGSKKPCLVHFDRNGFCYVLNRTDGTIIRANKFVTVNWAE…
>2599185294_SAG_DWH_3_c_000000000030_17
MLKIKQKTIYLLLLIILLGCSNDRSDQLDNNKSAGSMSASDEAIKADSADQDIGVSYYGLEQNLQRYSALTQINESNVAQLKPAWVLSLGDDRGQQTQPLIINGIMYATTHNATFAIDAKTGRQLWKSNIQYPPDTLTCCGIANRGATWYEGTLYRVTLDNRVQAINPDNGKVIWQKSAADVKEGYSMTSAPLIANGIMITGIAGGEFGARGFLDGWNPTTGEHLWRFYTVPEPGEFGNETWQGDDWKRGGGPTWLIGSYDKELDIVYWGVGNTAPWNANMHPGDNLFTESVIAIKPKTGELVWHYQFTPNDGFDYDGVNDPILADIMIDGIERKVMMQANRNGFFYVLDRTNGKLLKANQFVDKVTWAEGIDMESGRPIVAERVKNMLKTGETTEIWP…
>A8R3S4.1_Pseudomonas_putida_HK5_C2_to_C5
MTIRSLPAALSPLSMAVQAVLLVSSLALAPAANAKPVTWEDIANDHLNTQNVLQYGMGTNAQRWSPLAMVNDKNVFKLTPAWSYSFGDERQRGQESQAIINDGVIYVTGSYSRVFALDAKTGRRLWTYNHRLPDNIRPCCDVVNRGAAIFGDKIYFGTLDARVIALNKDTGKVVWNKKFGDHSAGYTMTGAPTLIKDQKSGKVLLIHGSSGDEFGVVGQLYARDPETGEEVWMRPFVEGHMGRLNGKDSTPTGDVKAPSWPDDPTTETGKVESWSHGGGAPWQSASFDPETNTIIVGAGNPGPWNTWARTSKDGNPHDFDSLYTSGQVGVDPTTGEVKWFYQHTPNDAWDFSGNNELVLFDYKDKDGKQYKATAHADRNGFFYVVDRTNGKLKNAFPFV…
>AE015451.2_Pseudomonas_putida_KT2440_ethanol_1-butanol_2-butanol_1-hexanol_2-Phenylethanol_Acetaldehyde_Butyraldehyde
MTIRSLPALSPLALSVRVLLMAGSLALGNVATAASTPAAPAGKNVTWEDIANDHLTTQDVLQYGMGTNAQRWSPLAQVNDKNVFKLTPAWSYSFGDEKQRGQESQAIVSDGVVYVTGSYSRVFALDAKTGKRLWTYNHRLPDNIRPCCDVVNRGAAIYGDKIYFGTLDARVIALDKRTGKVVWNKKFGDHSAGYTMTGAPVLIKDKTSGKVLLIHGSSGDEFGVVGQLFARDPDTGEEVWMRPFVEGHMGRLNGKDSTPTGDVKAPSWPDDPTTETGKVEAWSHGGGAPWQSASFDPETNTIIVGAGNPGPWNTWARTSKDGNPHDFDSLYTSGQVGVDPSTGEVKWFYQHTPNDAWDFSGNNELVLFDYKDKNGNVVKATAHADRNGFFYVVDRNNGK…
>AF277373.1_Ralstonia_eutropha_propanol_butanol_pentanol_hexanol_heptanol_acetylaldehyde_propionaldehyde_Butyraldehyde_Pentanal
MHSNKLRLLVCVMAAASVALPAPMAFGANAAARVDGAAIRANEAGTPNWPSYGLDYAETRFSKLEQVNAGNVRNLGLAWSYDLESTRGVEATPLVVDGVMYVSAPWSVVHAIDARTGKRLWTYDPQVPRDQAYKGCCDVVNRGVALYQGKVFVGAFDGRLVAIDAATGKKVWEQDTIVDRSKSYTITGAPRVYNGKVIIGNGGAEYGVRGYITAYDAETGKQQWRWYTVPGDPARPFENEAMAKAAATWDPSGKYWINGGGGTVWNTMAFDPELNLMYIGTGNAGPWSRKLRSPKGGDNLYAASVVALNPDTGEYVWHYQETPGDNWDYTSTQDIILADLKIDGQPRKVILHAPKNGFFFVIDRTNGKFISAKNFVDVNWASGYDKNGRPVETPQADTS…
>BAD99293.1_Pseudomonas_putida_HK5_ADH-IIG_1,2-Propanediol_iso-Amyl_alcohol
MRQTGLASLPLKSLAVAVLLSLAGTPALAADIPANVDGARIIAADKEPGNWMSTGRTYDEQRYSPLKQISDQNVGQLGLAWSYKLDLDRGVEATPIVVDGAMYTTGPFSVVYALDARDGRLIWKYDPQSDRHRAGEACCDAVNRGVAVWKGKVYVGVLDGRLEAIDAKTGQRAWSVDTRADHKRSYTITGAPRVVNGKVVIGNGGAEFGVRGYVTAYDAETGKEAWRFYTVPGDPKLPPEGKGMEIAAKTWFGDAYVEQGGGGTAWDSFAYDPELNLLYIGVGNGSLWDPKWRSQAKGDNLFLSSIVAVNADTGEYVWHYQTTPGDAWDYTATQHMILAELPIDGKPRKVLMQAPKNGFFYVIDRATGELLSAKGIVPQSWTKGMDMKTGRPILDEENA…
>Cycloclasticus_sp_3_C5_2_c_000000000001_58
MELSRLKSAFMVCFASTVLTVSVANAGVTDEDILNDAANTENVVSYGIGTKAQRYSPLAKVNVETVKDLVPAWSFSFGGEKQRGQEAQPVIYNGRIFVTASYSRLFAVDARTGQELWEYNHRLPDGILPCCDVINRGAALYGDLVIFGTLDAKIVALNQETGKVVWKKKVDDYKAGYSLTAAPIIANGKVITGVSGGEFGVVGRVEARDALTGAMVWSRPVIEGHMGYKYGPGVKQKSGKYKDGEKVENGITGTRGASWPGDMWKTGGSATWLGGTYDAEVGLLFFGTGNPAPWNAHLRPGDNLYSSSTVAIDPETGKMVWHYQSTPNEAWDFDGVNEFVSFDLKKDGEIIKAGAKADRNGFFYVINRTNGKLISANPFITRQDWTTGVDLKTGRPIET…
>Cycloclasticus_sp_3_C5_2_c_000000000001_2176
MFNIKQKLAYLLLFIILLGCSNDQPDQIASKEPAGVTTSADEAINTDIADQNTGVRYYGLEQNLQRYSALTQINESNAAQLKPAWILSLGDNRGQQTQPIIIDGVMYATTHNASYAIDAKTGRQLWKSKIQYPPDTLTCCGITNRGATWHEGILYRVTLDNRVQALDPKNGKVIWQKRAADVKEGYSMTSAPLIANGTMITGIAGGEFGARGFLDGWDPSTGEHLWRFYTVPEPGKLGNDTWQGDDWKRGGGPTWLIGSYDKELDIVYWGVGNTAPWNANMHPGDNLFTESVIAIKPKTGELVWHYQFTPNDGFDYDGVNDPILADIMIDGSERKVMMQANRNGFFYVLDRTNGKLLKANQFVDKVTWADGIDMETGRPIVSERVKNMLKTGETTEIWP…
>Cycloclasticus_sp_6_C5_1_c_000000000008_70
MKKIVFFLMATFLVACSDDKAATEVASSQVNEAAIVVPEKEVLAENSVEPVTEADVSVPFYGVAQNLQRFAEVTQINDKNVHSLKPAWVLSMGDNRGQSTQPIVIDGIMYATNHNSTFAVDAKTGRQLWKSMIEYPADTVTCCGITNRGVTYHDGVLYRATLDNHVIAMDPKNGTIIWNEVAADVKEGFSMTSAPLVANGVLITGMSGGEFGVRAFIDGRDPKTGELLWRFYTIPEPGEPGGDTWEGDDWKRGGGPTWLIGSYDKDLDLVYWGVGNAAPWNAAMHPGDNLYTNSIIAIRPTTGELVWHYQFTPNDPFDYDGVNDPMLIDIDIDGKPRKVLIQANRNGYFYVIDRVSGELLKANQYVDKLNWADGIDMETGRPIRAERVKNMIATGEQTE…
>Cycloclasticus_sp_6_C5_1_c_000000000009_268
MGLYRLKSAIKVCLAGGALLMGAATAGVTDEDILNDAENTENVVSYGIGTKAQRYSPLDKVNVDTVKDLVPAWSFSYGGEKQRGQEAQPVIYNGRIFVTASYSRLFAVDARTGQEIWEYNHRLPDGILPCCDVINRGAALYGDLVIFATLDAKIVALSQETGKVVWKKKVDDYKAGYSLTAAPIIVKGMVITGVSGGEFGIVGRVEARDALTGAMVWSRPVVEGHMGYTYKAGVKQKNGKYKDGEKVENGISGTRGATWPGDMWKTGGSATWLGGTYDAEVDLLFFGTGNPAPWNAHLRPGDNLFSASTVAINPDTGKIVWHYQSTPNESWDFDGVNEFISFDLEKDGEVIKAGAKADRNGFFYVINRTNGKLISANPFITRQDWATGVDLKTGRPIET…
>Cycloclasticus_sp_DWH_1_c_000000000007_37
MKKIVFFLMATFLVACSDDKAATEVASSQVNEAAIVVPEKEVLAENSVEPVTEADVSVPFYGVAQNLQRFAEVTQINDKNVHSLKPAWVLSMGDNRGQSTQPIVIDGIMYATNHNSTFAVDAKTGRQLWKSMIEYPADTVTCCGITNRGVTYHDGVLYRATLDNHVIAMDPKNGTIIWNEVAADVKEGFSMTSAPLVANGVLITGMSGGEFGVRAFIDGRDPKTGELLWRFYTIPEPGEPGGDTWEGDDWKRGGGPTWLIGSYDKDLDLVYWGVGNAAPWNAAMHPGDNLYTNSIIAIRPTTGELVWHYQFTPNDPFDYDGVNDPMLIDIDIDGKPRKVLIQANRNGYFYVIDRVSGELLKANQYVDKLNWADGIDMETGRPIRAERVKNMIATGEQTE…
>Cycloclasticus_sp_DWH_1_c_000000000056_28
MGLYRLKSAIKVCLAGSALLMGAATAGVTDEDILNDAENTENVVSYGIGTKAQRYSPLDKVNVDTVKDLVPAWSFSYGGEKQRGQEAQPVIYNGRIFVTASYSRLFAVDARTGQEIWEYNHRLPDGILPCCDVINRGAALYGDLVIFATLDAKIVALSQETGKVVWKKKVDDYKAGYSLTAAPIIVKGMVITGVSGGEFGIVGRVEARDALTGAMVWSRPVVEGHMGYTYKAGVKQKNGKYKDGEKVENGISGTRGATWPGDMWKTGGSATWLGGTYDAEVDLLFFGTGNPAPWNAHLRPGDNLFSASTVAINPDTGKIVWHYQSTPNESWDFDGVNEFISFDLEKDGEVIKAGAKADRNGFFYVINRTNGKLISANPFITRQDWATGVDLKTGRPIET…
>HIL92264.1_Cycloclasticus_unknown
MKNKATISKALIAGLLVTTFISGCSDNNQPNEPLSKQQPVEKVAETKAAKVVQPDMGVEYYGLEQDLQRYSPLTQINDSNVQQLRPSWVLSLGDNRGQQTQPLIIDGTMYATTHNATYAVDAKSGRQLWKTKIEYPPDTVTCCGITNRGATWHEGVLYRVTLDNHIQAINPENGSIIWEKVAADVKEGFSMTSAPLIANGIMITGIAGGEFGVRAFLDGWDPKTGEHLWRFYTIPEPTESGGDTWKDDDWKRGGGPTWLIGSYDKELDIVYWGVGNPAPWNGAMHPGDNLYTESVIAIKPKTGELVWHYQFTPNDGFDYDGVNDPILADIEIDGKMRKIMMQANRNGYFYVLDRETGELLKANQFVDKVTWADGIDMKTGRPIVAERVKNMLKTGEPTE…
>KXJ47530.1_Cycloclasticus_sp_Phe_18_unknown
MTKINKNVFYCLMLLALAACHDNQQAENTNVKSAQLATVEEANKSIQPDIGVNYYGLEQNLQRYSTLTQINHKNVQQLKPSWVLSLGDNRGQQTQPLVINGIMYVTTHNATYAIDAMTGRQLWKSIIQYPADTLTCCGITNRGATWFEGVLYRVTLDNHIQAIDPKDGVVIWQKLAADIKEGYSMTSAPLIANGTMITGVAGGEFGARGFLDGWNPKTGDHLWRFYTVPEPGKKGNESWQGDEWKHGGGPTWLIGSYDKELDLVYWGVGNKAPWNMSMEAGDNLYTESVLALRPKTGELVWHYQFSPNDGFDYDGVNDPILADIMIDGKLRNVMMQANRNGFFYVLDRTNGELLKANQFVDKVNWADGIDMKTGRPILSQRVKDMIKTGQTTEIWPSAF…
>LC535117.1_translated_Bradyrhizobium_sp_strain_Ce-3_methanol_XoxF-type
AQRCRV*RCAPRFGLTKACWRTSWHAACTPDRNAIPVPRPPACRRAGPCGRRRARCRNTSGIRG*NATNSRSPTRTRHR*WSCRSATPAPAGNSAAAPSRCSR*PSCRGR*TACADSASSSRAPPKCGRCRDRDRAGARG*SPGPAHRSPRRCRGRTWRRFRAAAAAAGRSAHRRRRLR*RGSASVPRRTPHGRNHRRCGRCRCAPTACTAPSWRAGSRVP*AGPLER*RPRDASGTG**SCADTTRRRRSSRPA*CRSADRPARNERRRGSGTRS*CRGARSA*CARWYARSGAGLPRSGTVSTARPS*N*SGPQARIPRAHRRRTDRRDQ*AHPTSAGSDAWASIRSC*VNGLYRTSFQPPIRSPT*LPTELRSGPG*CAFSLILNSLGRRRDFFPV…
>MBL4589016.1_Aplphaproteobacteria_unknown
MFKNRCGLLVVLLICFFVNNTLYAQTLEDVTKNSDPSQYGLGHNLNRFSVLEQVNRNNVGNLVPVWNFSLGDNRGQEANPLMRNGKLFITSHNATYAIDARTGHQIWKAKHEYPKETLVCCGIVNRGAALYKNLVIRVTMDGFVVALDALNGKQVWKAKAAKPEDGYSMTLAPLIANDVVITGVSGGEFGVRGYIDGWEPNTGNHLWRFYTIPSPNEPGGDTWPGDTWKRGGGPTWLTGSYDPELDIVYWGVGNPSPWNPSVRKGDNLYTNSMLALKPKTGRLVWHYQFTPNDAFDYDGVNEPVLTELDIDGKTHKVLMQANRNGFFYVLDRVNGKLLKANPFVSKITWANGIDLKTGRPILSERTKNLKEKGDSAEIWPSAFGGKNWAGMSFSPKTGL…
>NP_414666.1_TypeIII
MAINNTGSRRLLVTLTALFAALCGLYLLIGGGWLVAIGGSWYYPIAGLVMLGVAWMLWRSKRAALWLYAALLLGTMIWGVWEVGFDFWALTPRSDILVFFGIWLILPFVWRRLVIPASGAVAALVVALLISGGILTWAGFNDPQEINGTLSADATPAEAISPVADQDWPAYGRNQEGQRFSPLKQINADNVHNLKEAWVFRTGDVKQPNDPGEITNEVTPIKVGDTLYLCTAHQRLFALDAASGKEKWHYDPELKTNESFQHVTCRGVSYHEAKAETASPEVMADCPRRIILPVNDGRLIAINAENGKLCETFANKGVLNLQSNMPDTKPGLYEPTSPPIITDKTIVMAGSVTDNFSTRETSGVIRGFDVNTGELLWAFDPGAKDPNAIPSDEHTFTFN…
>NQV20685.1_Alphaproteobacteria_Rhodospirillales_unknown
MKLVSVFAALAVLGLVAACDQQPTTTMVEEKIAVAPVEDTDVLTLGMGQHLQRHSTLTQIDKTTVKRLVPVWSYSLADRRGQESQPLIIDGVMYVTTHKSTVALNPLTGRQIWKHEIDYPPETPRIVCCGIVNRGAAVNGDKLFRTTLDAHVLALDLKTGKEVWRKEAIDFRTGYSMTVTPLVANGVLITGISGGEYGTRGFIDGWDPETGDHLWRRYTTAAPGEPGGDTWPGDTALSGGGPTWLTGSYDPDLDLVYWGTGNGGPWNAEFRKGDNLYITSVLAMRPKTGEVVWHYQFSPNDPFDYDGVNELVNAELEIDGKMRKVIMQANRNAFFYVLDRETGELLKANPFVKQNWADGIDMKTGRPIDSEVTKRMRTTGEKVEIWPSALGGKNWMPMS…
>O05542.2_Gluconobacter_suboxydans_ethanol
MTSGLLTPIKVTKKRLLSCAAALAFSAAVPVAFAQEDTGTAITSSDNGGHPGDWLSYGRSYSEQRYSPLDQINTENVGKLKLAWHYDLDTNRGQEGTPLIVNGVMYATTNWSKMKALDAATGKLLWSYDPKVPGNIADRGCCDTVSRGAAYWNGKVYFGTFDGRLIALDAKTGKLVWSVYTIPKEAQLGHQRSYTVDGAPRIAKGKVLIGNGGAEFGARGFVSAFDAETGKLDWRFFTVPNPENKPDGAASDDILMSKAYPTWGKNGAWKQQGGGGTVWDSLVYDPVTDLVYLGVGNGSPWNYKFRSEGKGDNLFLGSIVAINPDTGKYVWHFQETPMDEWDYTSVQQIMTLDMPVNGEMRHVIVHAPKNGFFYIIDAKTGKFITGKPYTYENWANGLD…
>P77931.1_Pseudomonas_sp._strain_VM15C_polyvinylalcohol_LMW_secondary_alcohols
MQQNIERNQVSMTTSRFVWGAVMALVALGSASAAELNLPDGAALYRARCGTCHDNPQDRTPARDVIARNSPAFIMAAMNGVMAPMAAGLSEAEKQAIALHLGARPAGGSQEINPHAIWGPPSASMPLDGPKCKGKIPPIDLSTPDQWNGWGAGITNARFQPNPGLTAADVPRLKVKWAFNYPGSKNGQATVVGDRLFVTSMSGAVYALNAKTGCVYWRHDAAAATRSSVHVVQLPAGAPAQYAIFFSDWTKAAVALDAQTGKQLWKTTIDDQPGVQMTGSPTYHEGKLFVPISSGNEAFATNDQWECCKFRGALVALDALSGKVLWKTYTTQKEPAPFRLNKLGKQMWGPAGGSIWSAPTIDPKRGLVYVATSNSYTEVHHEGSDAVMAMEIETGKVRW…
>PCI71308.1_Piscirickettsiaceae_unknown
MKKVSFGYKSLITSLLVSVFIVACTDNNQANETTTKPKQIEELTAKLEQPVQQDVGVEYYGLQQDLQRYSPLTQINDTNVQTLRPSWVLSLGDNRGQQTQPLIIDGIMYATTHNATYAVDAKSGRQLWKTKIEYPPDTVTCCGITNRGATWHEGVLYRVTLDNHIQAINPKDGSIIWEKVAADVKEGFSMTSAPLIANGIMITGIAGGEFGVRAFLDGWDPKTGEHLWRFYTVPEPDDKGGDTWKGEDWKRGGGPTWLIGSYDKELDIVYWGVGNPAPWNAAMHPGDNLYTESVIAIKPKTGKLVWHYQFTPNDGFDYDGVNDPILADIEIDGKMRKIMMQANRNGYFYVLDRETGELLKANQFVDKVTWADGIDMKTGRPIVSERVKNMIKTGEPTEI…
>Q8GR64.1_Pseudomonas_putida_HK5_C4_to_C7
MKKPLRTSLLMLCLATPLAALAAGVDEAAIRATEQAGGEWLSHGRTYAEQRFSPLKQIDASNVRSLGLAWYMDLDNTRGLEATPLFHDGVIYTSMSWSRVIAVDAASGKELWRYDPEVAKVKARTSCCDAVNRGVALWGDKVYVGTLDGRLIALDAKTGKAIWSQQTTDPAKPYSITGAPRVVKGKVIIGNGGAEYGVRGFVSAYDADTGKLAWRFYTVPGDPALPYEHPELREAAKTWQGDQYWKLGGGGTVWDSMAYDPELDLLYVGTGNGSPWNREVRSPGGGDNLYLSSILAIRPDTGKLAWHYQVTPGDSWDFTATQQITLAELNIDGKPRKVLMQAPKNGFFYVLDRTNGKLISAEKFGKVTWAEKVDLATGRPVEAPGVRYEKEPIVMWPSP…
>Q9AF95.2_Pseudomonas_butanovora_induced_by_ethanol_1-butanol_butane
MLTTTFARKREESVPLRKGIQRALLGLSCLVLSTTSFAAGGEWRTHGYDDAGTRYSPLAQITPDNAKELGLVWSYDLESSRGVEATPIVVDGVMYVTAPWSVVHALDVRSGKRLWTYDPEVPREKGKNACCDVVNRGVAVHEGKVFVGSLDGRLVAIDARTGKRVWERNTLIDDDKPYTITGAPRVIKGKVVIGNGGAEFGVRGYITAYDPTAASRPGVVPGPGDPSLPFEDASMEAAAKTWDPAGQVLGSGRRRHGVELDGLYRKAGFCCTSAPATPSPWSHRKRSPAGGDNLYTASIVALRPDTGEYVWHYQQTPADNWDYTSTQDLILADIELGGKPRKVILHAPKNGFFFVIDRTDGKFISAQNFVPVNWATGYDENGRPIENPEGAWPGHLSMR…
>Q9AGW3.1__Zoogloeaceae_Thauera_or_Pseudomonas_butanovora_induced_by_butanol_1-propanol_2-butanol_ethanol_1-butanol_butane
MKKSHAKPFALRAIVVATAAALSLPAAAVTDVTWEDIANDHKTTGDVLTYGLGLKAQRHSPLKAINTDNVANLVPAWSFSFGGEKQRGQEAQVLVHDGVIYATASYSRIFAIDARSGKRLWEYNARLPDDIRPCCDVVNRGAAIYGDKVFFGTLDAAMVALDRKTGKVVWRKKFGDHKVGYTMTGAPFVIKDQKSGRTLLVHGSSGDEFGVVGWLFARDPDTGEEVWARPMVEGHMGRLNGKDSTPTGDPKAPSWPDDPNSPTGKVEAWSQGGGAPWQTASFDVENNMVVIGAGNPAPWNTWKRTAPGDDPRNWDSLFTSGQAYVDASTGELKGFYQHTPNDAWDFSGNNSVVLFEYKDPKTGKMVNASAHADRNGFFFVTDRDMLAKGAGYPNKPTSL…
>Q9Z4J7.1_Pseudomonas_aeruginosa_ethanol
MTTRTSPAPAGLLRPSLHCLAFAVALGSAGAALAKDVTWEDIANDDKTTGDVLQYGMGTHAQRWSPLKQVNADNVFKLTPAWSYSFGDEKQRGQESQAIVSDGVIYVTASYSRLFALDAKTGKRLWTYNHRLPDDIRPCCDVVNRGAAIYGDKVFFGTLDASVVALNKNTGKVVWKKKFADHGAGYTMTGAPTIVKDGKTGKVLLIHGSSGDEFGVVGRLFARDPDTGEEIWMRPFVEGHMGRLNGKDSTVTGDVKAPSWPDDRNSPTGKVESWSHGGGAPWQSASFDAETNTIIVGAGNPGPWNTWARTAKGGNPHDYDSLYTSGQVGVDPSSGEVKWFYQHTPNDAWDFSGNNELVLFDYKAKDGKIVKATAHADRNGFFYVVDRSNGKLQNAFPFV…
>Q588Z1.3_Sphingomonas_sp_strain_113P3_polyvinylalcohol_p-nitrophenylacetate
MGSHAWGGAVFSAATLIAFGSVVHASGTVAETAPQSGHAVPADQLDGETLYKARCAACHDNAEGRTPSREVLSKNPASFILASMRTGAMVPMAEGLTLEEMTAIARAVGKADAKTDDGIDLRRIWGNSVEGTPLDAPQCSSAPTPVDLGAANQWNGWSTEKDNGRFQRKPALDVADIPKLKLKWAFQYPGSKNGQATVIGDRLFTTSTSGAVYALNAKTGCVYWRHAAEGATRTSPVIAALPEGAPAKTALFFSDFTKAAVALDAETGKQLWKTVVDDQPALQMTGSITYWDGKIYVPISSGTEAFAQIPTWECCKFRGALVALDAATGKILWKRYTTEQEPRPFKLNKAGRQMWGPSGGAIWVTPTVDEARRLIYVGTSNSYTDVPYDNSDSVMAIDA…
>Q46444.1_Comamonas_testosteroni_ethanol
MERLIDNSHGWPGRMVWLLAACLGSAAAFAQTGPAAQAAAAVQRVDGDFIRANAARTPDWPTIGVDYAETRYSRLDQINAANVKDLGLAWSYNLESTRGVEATPVVVDGIMYVSASWSVVHAIDTRTGNRIWTYDPQIDRSTGFKGCCDVVNRGVALWKGKVYVGAWDGRLIALDAATGKEVWHQNTFEGQKGSLTITGAPRVFKGKVIIGKRGAEYGVRGYITAYDAETGERKWRWFSVPGDPSKPFEDESMKRAARTWDPSGKWWEAGGGGTMWDSMTFDAELNTMYVGTGNGSPWSHKVRSPKGGDNLYLASIVALDPDTGKYKWHYQETPGDNWDYTSTQPMILADIKIAGKPRKVILHAPKNGFFFVLDRTNGKFISAKNFVPVNWASGYDKHG…
>WP_010953598.1_Pseudomonas_putida_KT2440_ethanol_1-butanol_2-butanol_1-hexanol_2-phenylethanol_butyraldehyde_PedH
MTRSPRRPLFAVSLVLSAMLLAGAAHAAVSNEEILQDPKNPQQIVTNGLGVQGQRYSPLDLLNVNNVKELRPVWAFSFGGEKQRGQQAQPLIKDGVMYLTGSYSRVFAVDARTGKKLWQYDARLPDDIRPCCDVINRGVALYGNLVFFGTLDAKLVALNKDTGKVVWSKKVADHKEGYSISAAPMIVNGKLITGVAGGEFGVVGKIQAYNPENGELLWMRPTVEGHMGYVYKDGKAIENGISGGEAGKTWPGDLWKTGGAAPWLGGYYDPETNLILFGTGNPAPWNSHLRPGDNLYSSSRLALNPDDGTIKWHFQSTPHDGWDFDGVNELISFNYKDGGKEVKAAATADRNGFFYVLDRTNGKFIRGFPFVDKITWATGLDKDGRPIYNDASRPGAPGS…
>WP_045060443.1_Pseudomonas_aeruginosa_ethanol
MTIRSLPALSPLTLAVQAFVLVSSLSLGTASHAATAAAAPTRNVSWEDIANDHLTTKDVLQYGMGTNAQRWSPLAQVNDKNVFKLTPAWSYSFGDEKQRGQESQAIVSDGVVYVTGSYSRVFALDAKTGKRLWTYNHRLPDNIRPCCDVVNRGAAIFGDKIYFGTLDARLIALDKNTGKVVWNKKFGDHAAGYTMTGAPVLIKDKTSGKVLLIHGSSGDEFGVVGQLFARDPDTGEEVWMRPFVEGHVGRLNGKDSTPTGDVKAPSWPNDPTTETGKVEAWSHGGGAPWQSASFDPETNTIIVGAGNPGPWNTWARTPKDGNPHDYDSLYTSGQVGVDPSTGEVKWFYQHTPNDAWDFSGNNELVLFDYKDKDGKTVKATGHADRNGFFYVVDRNNGKL…
>WP_060742597.1_Pseudomonas_aeruginosa_ethanol
MRIKTLPALSALTVALLLAGSLSLSPLANAAAPGVSWEDIANDHLTTQDVLQYGMGTNAQRWSPLVQVNDKNVFKLTPAWSYSFGDEKQRGQESQAIVRDGVVYVTGSYSRVFALDARTGKRLWTYNHRLPDNIRPCCDVVNRGAAIYGDKIYFGTLDARVVALDKNTGKVVWNKKFGDHAGGYTMTGAPVLIKDKTSGKVLLIHGSSGDEFGVVGQLFARDPETGEEVWMRPFVEGHMGRLNGKDSTPTGDVKAPSWPDDKTTETGKVEAWSHGGGAPWQSASFDAETNTIIVGAGNPGPWNTWARTAKDGNPHDYDSLYTSGQVGVDPSTGEVKWFYQHTPNDAWDFSGNNELVLFDYKDKDGKVVKATAHADRNGFFYVVDRNNGKLQNAFPFVDN…
>WP_136489604.1_Pseudomonas_aeruginosa_ethanol
MTTREILPSAPRPLSRTIHCLVLAAGLGLGLPALAKTVSWEDIANDHVTTADVLQYGMGTSAQRYSPLAQINTDNVFKLTPAWSYSFGDEKQRGQESQAIVHDGVIYVTGSYSRVFAIDAKTGKRLWTYSHRLPDDIRPCCDVVNRGAAIYGDKIYFGTLDAAVVALNKDTGKVVWKKKFGDHGAGYTMTGAPTIVKDQKTGKVLLIHGSSGDEFGVVGQLFARDPETGEEVWMRPFVEGHMGRLNGKESTPTGDVKAPSWPDDPKSPTGKKEAWSHGGGAPWQSASFDPATNTIIIGAGNPAPWNGWARTSEGGDPKDYDSLYTSGQVGVDPSTGEVKWFYQHTPNDAWDFSGNNELVLFDYKDKDGKTVKATAHADRNGFFYVVDRANGKLQNAFPF…

## Sheet: PQQ_alcohol_dehydrogenase_align
>Q588Z1.3_Sphingomonas_sp_strain_113P3_polyvinylalcohol_p-nitrophenylacetate
DNGRFQRKPALDVADIPKLKLKWAFQYPG--SKN--------GQATVIGDRLFTTSTS-GAVYALNAKT-G---CVYWRHAAEGATRT---SPVIAALPEGAPAKTA----------------LFFSDFTKAAVALDAETGKQL----------W-------KTVVDDQPALQMTGSITYWD----GKIYVPISSGTEAFAQIPTWECCKFR---GALVALDAATGKILWKRYTTEQEPRPF--------------------------------KLNKA-------GRQ-MWGP-SGGAI-WVTPTVDEARRLIYVGTS--------NS--YTDVPY---------------DN--SDSVMAIDADTGAVRWTVQLLADDNYIDGCWQKGKEHANCPNP…
>P77931.1_Pseudomonas_sp._strain_VM15C_polyvinylalcohol_LMW_secondary_alcohols
TNARFQPNPGLTAADVPRLKVKWAFNYPG--SKN--------GQATVVGDRLFVTSMS-GAVYALNAKT-G---CVYWRHDAAAATRS---SVHVVQLPAGAPAQYA----------------IFFSDWTKAAVALDAQTGKQL----------W-------KTTIDDQPGVQMTGSPTYHE----GKLFVPISSGNEAFATNDQWECCKFR---GALVALDALSGKVLWKTYTTQKEPAPF--------------------------------RLNKL-------GKQ-MWGP-AGGSI-WSAPTIDPKRGLVYVATS--------NS--YTEVHHEG-----------------SDAVMAMEIETGKVRWINQVTKDDNYIIGC----PRAANCPEK…
>NP_414666.1_TypeIII
EGQRFSPLKQINADNVHNLKEAWVFRTGDVKQPNDPGEITNEVTPIKVGDTLYLCTAH-QRLFALDAAS-G---KEKWHYDPELKTNESFQHVTC----RGVSYHEAKAETASPEVMADCPRRIILPVNDGRLIAINAENGKLCETFANKGVLNL------QSNMPDTKPGLYEPTSPPIIT----DKTIVMAGSVTDNFS---------TRETSGVIRGFDVNTGELLWAFDPGAKDPNAI------------PSD-----------------EHTFT----------------FNSPNSWAPAAYDAKLDLVYLPMGVT------TPDIWGGNRTPE-------------QERYASSILALNATTGKLAWSYQTVHHDLW-----------------…
>7O6Z_Methylacidimicrobium_sp_AP8_XoxF1
ANTRHSPLKQINTQNVKGLHMAWSFSTGV--LRG------HEGQPLVIGDRMYVVTPYPNIVWALDISK-GNSYEVLWKYAPRQDDKA-VSTACCDTVNRGASYADGK---------------IVFNTLDGYVVCLDANTGKEL----------W------KTKFADVNKGETSTPAPIIVK----DK--VVTGYGGDEFG---------AR---GRFAAFDLNSGKMVWQAYSNGPDSDVL--------LGPDFNSKHPEYGQAGQDLG----VKTYP-------DE--EWKR-GGGCA-WGWYSYDPKLDLIYYNTG--------NPGLWSPSYRTEAKTHEEANEPWKWDNKWSMTIFARKPDTGEAVWGYQMTPFDQW-----------------…
>6DAM_Methylomicrobium_buryatense_5GB1C_methanol_XoxF
HGTRYSELKQINTSNVKNLQPAWTFSTGV--LRG------HEGGPLVVNDVMYIHTPFPNTVYAIDQKT-Q---AVIWEYTPQQDADVTIPVMCCDTVNRGLAYGDGK---------------IFLQQSDTVLTALDAKTGKRV----------W------SVQNGDPKLGMTNTQAPLVVK----DK--VITGISGGEFG---------VR---GFLAAYNIRTGELDWKGYSMGPDADTL---INPTKTTTWKDGKVQP-------VGKDSSTSTWE-------GD--QWKI-GGGTT-WGWYSYDPELNLVYYGSG--------NPSTWNPAQRPG-------------DNKWSMSLWARNADTGEVKWVYQMTPHDEW-----------------…
>LC535117.1_translated_Bradyrhizobium_sp_strain_Ce-3_methanol_XoxF-type
ANTRYSKLNQINASNVGKMQVAWTFSTGV--LRG------HEGGPLIIGNMMYVHTPFPNKVYAIDLSKDN---QIVWKYEPKQDPNV-IPVMCCDTVNRGVAYGDGK---------------IFLHQADTTLVALDAKTGKVE----------W------TVKNGDPSKGSTGTSAPMVIK----DK--VLIGISGGEFG---------VQ---AHMSAYDIKTGKLVWRGYSEGPDDQIL------------VDDKTTELGKP---VGKDSSLKTWQ-------GD--QWKI-GGGAT-WGWISYDPELNLVYYGSG--------NPSTWNPKQRPG-------------DNKWSMTIWARNPDTGVAKWVYQMTPHDEW-----------------…
>6OC5_Methylobacterium_extorquens_methanol_XoxF
ANTRYSKLDQINASNVKNLQVAWTFSTGV--LRG------HEGSPLVVGNIMYVHTPFPNIVYALDLDQ-GA--KIVWKYEPKQDPSV-IPVMCCDTVNRGLAYADGA---------------ILLHQADTTLVSLDAKSGKVN----------W------SVKNGDPSKGETNTATVLPVK----DK--VIVGISGGEFG---------VQ---CHVTAYDLKSGKKVWRGYSIGPDDQLI------------VDPEKTTSLGKP--IGKDSSLKTWE-------GD--QWKT-GGGCT-WGWFSYDPKLDLMYYGSG--------NPSTWNPKQRPG-------------DNKWSMTIWARNPDTGMAKWVYQMTPHDEW-----------------…
>4AAH_Methylophilus_W3A1_methanol
YSQHNSPLAQINKSNVKNVKAAWSFSTGV--LNG------HEGAPLVIGDMMYVHSAFPNNTYALNLNDPG---KIVWQHKPKQDAST-KAVMCCDVVDRGLAYGAGQ---------------IVKKQANGHLLALDAKTGKIN----------W------EVEVCDPKVGSTLTQAPFVAK----DT--VLMGCSGAELG---------VR---GAVNAFDLKTGELKWRAFATGSDDSVR--------LAKDFNSANPHYGQFG--LG----TKTWE-------GD--AWKI-GGGTN-WGWYAYDPKLNLFYYGSG--------NPAPWNETMRPG-------------DNKWTMTIWGRDLDTGMAKWGYQKTPHDEW-----------------…
>4TQO_Methylococcus_capsulatus_methanol_dehydrogenase
SATHFSRLTEINSHNVKNLKVAWTLSTGT--LHG------HEGAPLVVDGIMYIHTPFPNNVYAVDLNDTR---KMLWQYKPKQNPAA-RAVACCDVVNRGLAYVPAGEHG---------PAKIFLNQLDGHIVALNAKTGEEI----------W------KMENSDIAMGSTLTGAPFVVK----DK--VLVGSAGAELG---------VR---GYVTAYNIKDGKQEWRAYATGPDEDLL--------LDKDFNKDNPHYGQFG--LG----LSTWE-------GD--AWKI-GGGTN-WGWYAYDPKLDMIYYGSG--------NPAPWNETMRPG-------------DNKWTMTIWGRDADTGRAKFGYQKTPHDEW-----------------…
>1LRW_Paracoccus_denitrificans_methanol
NAQNYSEMTDINKENVKQLRPAWSFSTGV--LHG------HEGTPLVVGDRMFIHTPFPNTTFALDLNEPG---KILWQNKPKQNPTA-RTVACCDVVNRGLAYWPGDDQV---------KPLIFRTQLDGHIVAMDAETGETR----------W------IMENSDIKVGSTLTIAPYVIK----DL--VLVGSSGAELG---------VR---GYVTAYDVKSGEMRWRAFATGPDEELL--------LAEDFNAPNPHYGQKN--LG----LETWE-------GD--AWKI-GGGTN-WGWYAYDPEVDLFYYGSG--------NPAPWNETMRPG-------------DNKWTMAIWGREATTGEAKFAYQKTPHDEW-----------------…
>2D0V_Hyphomicrobium_denitrificans_methanol
DSNNYSTSTQINVDNVKQLKHAWSFSTGE--LHG------HEGAPLVIGDVMYVHSSFPNKTFALDLNDPG---HILWQHSPKQDPAA-RSVACCDLVNRGLAYWPGDDKT---------PSLIIKTQLDGHLVALNAKTGEEF----------W------KVENGDIKVGQTLTQAPYVVH----DL--AIVGSSGAELG---------VR---GHVTAYNVRTGEQAWRYYATGPDAEIG--------LADDFNSANPHYGQKG--LG----TATWE-------GD--AWKI-GGGTN-WGWYAYDPAANLIYYGSG--------NPAPWNETMRPG-------------DNKWTMTITARDADTGKMKFGYQKTPHDEW-----------------…
>1W6S_Methylobacterium_extorquens_methanol_MxaF-MDH
DSNNFSDLKQINKGNVKQLRPAWTFSTGL--LNG------HEGAPLVVDGKMYIHTSFPNNTFALGLDDPG---TILWQDKPKQNPAA-RAVACCDLVNRGLAYWPGDGKT---------PALILKTQLDGNVAALNAETGETV----------W------KVENSDIKVGSTLTIAPYVVK----DK--VIIGSSGAELG---------VR---GYLTAYDVKTGEQVWRAYATGPDKDLL--------LASDFNIKNPHYGQKG--LG----TGTWE-------GD--AWKI-GGGTN-WGWYAYDPGTNLIYFGTG--------NPAPWNETMRPG-------------DNKWTMTIFGRDADTGEAKFGYQKTPHDEW-----------------…
>O05542.2_Gluconobacter_suboxydans_ethanol
SEQRYSPLDQINTENVGKLKLAWHYDLDT--NRG------QEGTPLIVNGVMYATTNW-SKMKALDAAT-G---KLLWSYDPKVPGNI-ADRGCCDTVSRGAAYWNGK---------------VYFGTFDGRLIALDAKTGKLV----------WSVYTIPKEAQLGHQRSYTVDGAPRIAK----GK--VLIGNGGAEFG---------AR---GFVSAFDAETGKLDWRFFTVPNPENKP-------------DGAASDDILMS--KA----YPTW--------GKNGAWKQQGGGGTVWDSLVYDPVTDLVYLGVG--------NGSPWNYKFRSEGK-----G-----DNLFLGSIVAINPDTGKYVWHFQETPMDEW-----------------…
>Q9AF95.2_Pseudomonas_butanovora_induced_by_ethanol_1-butanol_butane
AGTRYSPLAQITPDNAKELGLVWSYDLES--SRG------VEATPIVVDGVMYVTAPW-SVVHALDVRS-G---KRLWTYDPEVPREK-GKNACCDVVNRGVAVHEGK---------------VFVGSLDGRLVAIDARTGKRV----------WE-----RNTLIDDDKPYTITGAPRVIK----GK--VVIGNGGAEFG---------VR---GYITAYDPTAASRPGVVPG-PGDPSLP------------FEDASME-------AA----AKTWD-----PAGQ--VLGS-G-------RRRHGVELDGLYRKAGFCCTSAPATPSPWSHRKRSPAG-----G-----DNLYTASIVALRPDTGEYVWHYQQTPADNW-----------------…
>AF277373.1_Ralstonia_eutropha_propanol_butanol_pentanol_hexanol_heptanol_acetylaldehyde_propionaldehyde_Butyraldehyde_Pentanal
AETRFSKLEQVNAGNVRNLGLAWSYDLES--TRG------VEATPLVVDGVMYVSAPW-SVVHAIDART-G---KRLWTYDPQVPRDQ-AYKGCCDVVNRGVALYQGK---------------VFVGAFDGRLVAIDAATGKKV----------WE-----QDTIVDRSKSYTITGAPRVYN----GK--VIIGNGGAEYG---------VR---GYITAYDAETGKQQWRWYTVPGDPARP------------FENEAMA-------KA----AATWD-----PSGK--YWIN-GGGGTVWNTMAFDPELNLMYIGTG--------NAGPWSRKLRSPKG-----G-----DNLYAASVVALNPDTGEYVWHYQETPGDNW-----------------…
>Q46444.1_Comamonas_testosteroni_ethanol
AETRYSRLDQINAANVKDLGLAWSYNLES--TRG------VEATPVVVDGIMYVSASW-SVVHAIDTRT-G---NRIWTYDPQIDRST-GFKGCCDVVNRGVALWKGK---------------VYVGAWDGRLIALDAATGKEV----------WH-----QNTFEGQKGSLTITGAPRVFK----GK--VIIGKRGAEYG---------VR---GYITAYDAETGERKWRWFSVPGDPSKP------------FEDESMK-------RA----ARTWD-----PSGK--WWEA-GGGGTMWDSMTFDAELNTMYVGTG--------NGSPWSHKVRSPKG-----G-----DNLYLASIVALDPDTGKYKWHYQETPGDNW-----------------…
>1KB0__Comamonas_testosteroni_ethanol_butanol_ethanal_butantal_typeII_QH-ADH
AETRYSRLDQINAANVKDLGLAWSYNLES--TRG------VEATPVVVDGIMYVSASW-SVVHAIDTRT-G---NRIWTYDPQIDRST-GFKGCCDVVNRGVALWKGK---------------VYVGAWDGRLIALDAATGKEV----------WH-----QNTFEGQKGSLTITGAPRVFK----GK--VIIGNGGAEYG---------VR---GYITAYDAETGERKWRWFSVPGDPSKP------------FEDESMK-------RA----ARTWD-----PSGK--WWEA-GGGGTMWDSMTFDAELNTMYVGTG--------NGSPWSHKVRSPKG-----G-----DNLYLASIVALDPDTGKYKWHYQETPGDNW-----------------…
>Q8GR64.1_Pseudomonas_putida_HK5_C4_to_C7
AEQRFSPLKQIDASNVRSLGLAWYMDLDN--TRG------LEATPLFHDGVIYTSMSW-SRVIAVDAAS-G---KELWRYDPEVAKVK-ARTSCCDAVNRGVALWGDK---------------VYVGTLDGRLIALDAKTGKAI----------W------SQQTTDPAKPYSITGAPRVVK----GK--VIIGNGGAEYG---------VR---GFVSAYDADTGKLAWRFYTVPGDPALP------------YEHPELR-------EA----AKTWQ-------GDQ-YWKL-GGGGTVWDSMAYDPELDLLYVGTG--------NGSPWNREVRSPGG-----G-----DNLYLSSILAIRPDTGKLAWHYQVTPGDSW-----------------…
>BAD99293.1_Pseudomonas_putida_HK5_ADH-IIG_1,2-Propanediol_iso-Amyl_alcohol
DEQRYSPLKQISDQNVGQLGLAWSYKLDL--DRG------VEATPIVVDGAMYTTGPF-SVVYALDARD-G---RLIWKYDPQSDRHR-AGEACCDAVNRGVAVWKGK---------------VYVGVLDGRLEAIDAKTGQRA----------WS-----VDTRADHKRSYTITGAPRVVN----GK--VVIGNGGAEFG---------VR---GYVTAYDAETGKEAWRFYTVPGDPKLP------------PEGKGME-------IA----AKTWF-------GDA-YVEQ-GGGGTAWDSFAYDPELNLLYIGVG--------NGSLWDPKWRSQAK-----G-----DNLFLSSIVAVNADTGEYVWHYQTTPGDAW-----------------…
>1YIQ_Pseudomonas_putida_HK5_
DEQRYSPLKQISDQNVGQLGLAWSYKLDL--DRG------VEATPIVVDGVMYTTGPF-SVVYALDARD-G---RLIWKYDPQSDRHR-AGEACCDAVNRGVAVWKGK---------------VYVGVLDGRLEAIDAKTGQRA----------WS-----VDTRADHKRSYTITGAPRVVN----GK--VVIGNGGAEFG---------VR---GYVTAYDAETGKEAWRFYTVPGDPKLP------------PEGKGME-------IA----AKTWF-------GDA-YVEQ-GGGGTAWDSFAYDPELNLLYIGVG--------NGSLWDPKWRSQAK-----G-----DNLFLSSIVAVNADTGEYVWHYQTTPGDAW-----------------…
>NQV20685.1_Alphaproteobacteria_Rhodospirillales_unknown
HLQRHSTLTQIDKTTVKRLVPVWSYSLAD--RRG------QESQPLIIDGVMYVTTH--KSTVALNPLT-G---RQIWKHEIDYPPET-PRIVCCGIVNRGAAVNGDK---------------LFRTTLDAHVLALDLKTGKEV----------W------RKEAIDFRTGYSMTVTPLVAN----GV--LITGISGGEYG---------TR---GFIDGWDPETGDHLWRRYTTAAPGEPG--------------------------------GDTWP-------GD--TALS-GGGPT-WLTGSYDPDLDLVYWGTG--------NGGPWNAEFRKG-------------DNLYITSVLAMRPKTGEVVWHYQFSPNDPF-----------------…
>MBL4589016.1_Aplphaproteobacteria_unknown
NLNRFSVLEQVNRNNVGNLVPVWNFSLGD--NRG------QEANPLMRNGKLFITSH--NATYAIDART-G---HQIWKAKHEYPKET---LVCCGIVNRGAALYKNL---------------VIRVTMDGFVVALDALNGKQV----------W------KAKAAKPEDGYSMTLAPLIAN----DV--VITGVSGGEFG---------VR---GYIDGWEPNTGNHLWRFYTIPSPNEPG--------------------------------GDTWP-------GD--TWKR-GGGPT-WLTGSYDPELDIVYWGVG--------NPSPWNPSVRKG-------------DNLYTNSMLALKPKTGRLVWHYQFTPNDAF-----------------…
>Cycloclasticus_sp_DWH_1_c_000000000007_37
NLQRFAEVTQINDKNVHSLKPAWVLSMGD--NRG------QSTQPIVIDGIMYATNH--NSTFAVDAKT-G---RQLWKSMIEYPADT---VTCCGITNRGVTYHDGV---------------LYRATLDNHVIAMDPKNGTII----------W------NEVAADVKEGFSMTSAPLVAN----GV--LITGMSGGEFG---------VR---AFIDGRDPKTGELLWRFYTIPEPGEPG--------------------------------GDTWE-------GD--DWKR-GGGPT-WLIGSYDKDLDLVYWGVG--------NAAPWNAAMHPG-------------DNLYTNSIIAIRPTTGELVWHYQFTPNDPF-----------------…
>Cycloclasticus_sp_6_C5_1_c_000000000008_70
NLQRFAEVTQINDKNVHSLKPAWVLSMGD--NRG------QSTQPIVIDGIMYATNH--NSTFAVDAKT-G---RQLWKSMIEYPADT---VTCCGITNRGVTYHDGV---------------LYRATLDNHVIAMDPKNGTII----------W------NEVAADVKEGFSMTSAPLVAN----GV--LITGMSGGEFG---------VR---AFIDGRDPKTGELLWRFYTIPEPGEPG--------------------------------GDTWE-------GD--DWKR-GGGPT-WLIGSYDKDLDLVYWGVG--------NAAPWNAAMHPG-------------DNLYTNSIIAIRPTTGELVWHYQFTPNDPF-----------------…
>KXJ47530.1_Cycloclasticus_sp_Phe_18_unknown
NLQRYSTLTQINHKNVQQLKPSWVLSLGD--NRG------QQTQPLVINGIMYVTTH--NATYAIDAMT-G---RQLWKSIIQYPADT---LTCCGITNRGATWFEGV---------------LYRVTLDNHIQAIDPKDGVVI----------W------QKLAADIKEGYSMTSAPLIAN----GT--MITGVAGGEFG---------AR---GFLDGWNPKTGDHLWRFYTVPEPGKKG--------------------------------NESWQ-------GD--EWKH-GGGPT-WLIGSYDKELDLVYWGVG--------NKAPWNMSMEAG-------------DNLYTESVLALRPKTGELVWHYQFSPNDGF-----------------…
>PCI71308.1_Piscirickettsiaceae_unknown
DLQRYSPLTQINDTNVQTLRPSWVLSLGD--NRG------QQTQPLIIDGIMYATTH--NATYAVDAKS-G---RQLWKTKIEYPPDT---VTCCGITNRGATWHEGV---------------LYRVTLDNHIQAINPKDGSII----------W------EKVAADVKEGFSMTSAPLIAN----GI--MITGIAGGEFG---------VR---AFLDGWDPKTGEHLWRFYTVPEPDDKG--------------------------------GDTWK-------GE--DWKR-GGGPT-WLIGSYDKELDIVYWGVG--------NPAPWNAAMHPG-------------DNLYTESVIAIKPKTGKLVWHYQFTPNDGF-----------------…
>HIL92264.1_Cycloclasticus_unknown
DLQRYSPLTQINDSNVQQLRPSWVLSLGD--NRG------QQTQPLIIDGTMYATTH--NATYAVDAKS-G---RQLWKTKIEYPPDT---VTCCGITNRGATWHEGV---------------LYRVTLDNHIQAINPENGSII----------W------EKVAADVKEGFSMTSAPLIAN----GI--MITGIAGGEFG---------VR---AFLDGWDPKTGEHLWRFYTIPEPTESG--------------------------------GDTWK-------DD--DWKR-GGGPT-WLIGSYDKELDIVYWGVG--------NPAPWNGAMHPG-------------DNLYTESVIAIKPKTGELVWHYQFTPNDGF-----------------…
>Cycloclasticus_sp_3_C5_2_c_000000000001_2176
NLQRYSALTQINESNAAQLKPAWILSLGD--NRG------QQTQPIIIDGVMYATTH--NASYAIDAKT-G---RQLWKSKIQYPPDT---LTCCGITNRGATWHEGI---------------LYRVTLDNRVQALDPKNGKVI----------W------QKRAADVKEGYSMTSAPLIAN----GT--MITGIAGGEFG---------AR---GFLDGWDPSTGEHLWRFYTVPEPGKLG--------------------------------NDTWQ-------GD--DWKR-GGGPT-WLIGSYDKELDIVYWGVG--------NTAPWNANMHPG-------------DNLFTESVIAIKPKTGELVWHYQFTPNDGF-----------------…
>2599185294_SAG_DWH_3_c_000000000030_17
NLQRYSALTQINESNVAQLKPAWVLSLGD--DRG------QQTQPLIINGIMYATTH--NATFAIDAKT-G---RQLWKSNIQYPPDT---LTCCGIANRGATWYEGT---------------LYRVTLDNRVQAINPDNGKVI----------W------QKSAADVKEGYSMTSAPLIAN----GI--MITGIAGGEFG---------AR---GFLDGWNPTTGEHLWRFYTVPEPGEFG--------------------------------NETWQ-------GD--DWKR-GGGPT-WLIGSYDKELDIVYWGVG--------NTAPWNANMHPG-------------DNLFTESVIAIKPKTGELVWHYQFTPNDGF-----------------…
>Q9AGW3.1__Zoogloeaceae_Thauera_or_Pseudomonas_butanovora_induced_by_butanol_1-propanol_2-butanol_ethanol_1-butanol_butane
KAQRHSPLKAINTDNVANLVPAWSFSFGGEKQRG------QEAQVLVHDGVIYATASY-SRIFAIDARS-G---KRLWEYNARLPDDI---RPCCDVVNRGAAIYGDK---------------VFFGTLDAAMVALDRKTGKVV----------W------RKKFGDHKVGYTMTGAPFVIKDQKSGRTLLVHGSSGDEFG---------VV---GWLFARDPDTGEEVWARPMVEGHMGRL-------------NGKDST-------PTGDPKAPSWPDDPNSPTGKVEAWSQ-GGGAP-WQTASFDVENNMVVIGAG--------NPAPWNTWKRTAPG-----DDPRNWDSLFTSGQAYVDASTGELKGFYQHTPNDAW-----------------…
>Q9Z4J7.1_Pseudomonas_aeruginosa_ethanol
HAQRWSPLKQVNADNVFKLTPAWSYSFGDEKQRG------QESQAIVSDGVIYVTASY-SRLFALDAKT-G---KRLWTYNHRLPDDI---RPCCDVVNRGAAIYGDK---------------VFFGTLDASVVALNKNTGKVV----------W------KKKFADHGAGYTMTGAPTIVKDGKTGKVLLIHGSSGDEFG---------VV---GRLFARDPDTGEEIWMRPFVEGHMGRL-------------NGKDST-------VTGDVKAPSWPDDRNSPTGKVESWSH-GGGAP-WQSASFDAETNTIIVGAG--------NPGPWNTWARTAKG-----GNPHDYDSLYTSGQVGVDPSSGEVKWFYQHTPNDAW-----------------…
>1FLG_Pseudomonas_aeruginosa_ethanol_typeI
HAQRWSPLKQVNADNVFKLTPAWSYSFGDEKQRG------QESQAIVSDGVIYVTASY-SRLFALDAKT-G---KRLWTYNHRLPDDI---RPCCDVVNRGAAIYGDK---------------VFFGTLDASVVALNKNTGKVV----------W------KKKFADHGAGYTMTGAPTIVKDGKTGKVLLIHGSSGDEFG---------VV---GRLFARDPDTGEEIWMRPFVEGHMGRL-------------NGKDST-------VTGDVKAPSWPDDRNSPTGKVESWSH-GGGAP-WQSASFDAETNTIIVGAG--------NPGPWNTWARTAKG-----GNPHDYDSLYTSGQVGVDPSSGEVKWFYQHTPNDAW-----------------…
>A8R3S4.1_Pseudomonas_putida_HK5_C2_to_C5
NAQRWSPLAMVNDKNVFKLTPAWSYSFGDERQRG------QESQAIINDGVIYVTGSY-SRVFALDAKT-G---RRLWTYNHRLPDNI---RPCCDVVNRGAAIFGDK---------------IYFGTLDARVIALNKDTGKVV----------W------NKKFGDHSAGYTMTGAPTLIKDQKSGKVLLIHGSSGDEFG---------VV---GQLYARDPETGEEVWMRPFVEGHMGRL-------------NGKDST-------PTGDVKAPSWPDDPTTETGKVESWSH-GGGAP-WQSASFDPETNTIIVGAG--------NPGPWNTWARTSKD-----GNPHDFDSLYTSGQVGVDPTTGEVKWFYQHTPNDAW-----------------…
>WP_060742597.1_Pseudomonas_aeruginosa_ethanol
NAQRWSPLVQVNDKNVFKLTPAWSYSFGDEKQRG------QESQAIVRDGVVYVTGSY-SRVFALDART-G---KRLWTYNHRLPDNI---RPCCDVVNRGAAIYGDK---------------IYFGTLDARVVALDKNTGKVV----------W------NKKFGDHAGGYTMTGAPVLIKDKTSGKVLLIHGSSGDEFG---------VV---GQLFARDPETGEEVWMRPFVEGHMGRL-------------NGKDST-------PTGDVKAPSWPDDKTTETGKVEAWSH-GGGAP-WQSASFDAETNTIIVGAG--------NPGPWNTWARTAKD-----GNPHDYDSLYTSGQVGVDPSTGEVKWFYQHTPNDAW-----------------…
>WP_045060443.1_Pseudomonas_aeruginosa_ethanol
NAQRWSPLAQVNDKNVFKLTPAWSYSFGDEKQRG------QESQAIVSDGVVYVTGSY-SRVFALDAKT-G---KRLWTYNHRLPDNI---RPCCDVVNRGAAIFGDK---------------IYFGTLDARLIALDKNTGKVV----------W------NKKFGDHAAGYTMTGAPVLIKDKTSGKVLLIHGSSGDEFG---------VV---GQLFARDPDTGEEVWMRPFVEGHVGRL-------------NGKDST-------PTGDVKAPSWPNDPTTETGKVEAWSH-GGGAP-WQSASFDPETNTIIVGAG--------NPGPWNTWARTPKD-----GNPHDYDSLYTSGQVGVDPSTGEVKWFYQHTPNDAW-----------------…
>AE015451.2_Pseudomonas_putida_KT2440_ethanol_1-butanol_2-butanol_1-hexanol_2-Phenylethanol_Acetaldehyde_Butyraldehyde
NAQRWSPLAQVNDKNVFKLTPAWSYSFGDEKQRG------QESQAIVSDGVVYVTGSY-SRVFALDAKT-G---KRLWTYNHRLPDNI---RPCCDVVNRGAAIYGDK---------------IYFGTLDARVIALDKRTGKVV----------W------NKKFGDHSAGYTMTGAPVLIKDKTSGKVLLIHGSSGDEFG---------VV---GQLFARDPDTGEEVWMRPFVEGHMGRL-------------NGKDST-------PTGDVKAPSWPDDPTTETGKVEAWSH-GGGAP-WQSASFDPETNTIIVGAG--------NPGPWNTWARTSKD-----GNPHDFDSLYTSGQVGVDPSTGEVKWFYQHTPNDAW-----------------…
>6ZCV_Pseudomonas_putida_KT2440_ethanol_dehydrogenase
QGQRYSPLDLLNVNNVKELRPVWAFSFGGEKQRG------QQAQPLIKDGVMYLTGSY-SRVFAVDART-G---KKLWQYDARLPDDI---RPCCDVINRGVALYGNL---------------VFFGTLDAKLVALNKDTGKVV----------W------SKKVADHKEGYSISAAPMIVN----GK--LITGVAGGEFG---------VV---GKIQAYNPENGELLWMRPTVEGHMGYV-----------YKDGKAIENGISGG-EA----GKTWP-------GD--LWKT-GGAAP-WLGGYYDPETNLILFGTG--------NPAPWNSHLRPG-------------DNLYSSSRLALNPDDGTIKWHFQSTPHDGW-----------------…
>6ZCW_Pseudomonas_putida_KT2440_ethanol_dehydrogenase
QGQRYSPLDLLNVNNVKELRPVWAFSFGGQKQRG------QQAQPLIKDGVMYLTGSY-SRVFAVDART-G---KKLWQYDARLPDDI---RPCCDVINRGVALYGNL---------------VFFGTLDAKLVALNKDTGKVV----------W------SKKVADHKEGYSISAAPMIVN----GK--LITGVAGGEFG---------VV---GKIQAYNPENGELLWMRPTVEGHMGYV-----------YKDGKAIENGISGG-EA----GKTWP-------GD--LWKT-GGAAP-WLGGYYDPETNLILFGTG--------NPAPWNSHLRPG-------------DNLYSSSRLALNPDDGTIKWHFQSTPHDGW-----------------…
>WP_010953598.1_Pseudomonas_putida_KT2440_ethanol_1-butanol_2-butanol_1-hexanol_2-phenylethanol_butyraldehyde_PedH
QGQRYSPLDLLNVNNVKELRPVWAFSFGGEKQRG------QQAQPLIKDGVMYLTGSY-SRVFAVDART-G---KKLWQYDARLPDDI---RPCCDVINRGVALYGNL---------------VFFGTLDAKLVALNKDTGKVV----------W------SKKVADHKEGYSISAAPMIVN----GK--LITGVAGGEFG---------VV---GKIQAYNPENGELLWMRPTVEGHMGYV-----------YKDGKAIENGISGG-EA----GKTWP-------GD--LWKT-GGAAP-WLGGYYDPETNLILFGTG--------NPAPWNSHLRPG-------------DNLYSSSRLALNPDDGTIKWHFQSTPHDGW-----------------…
>Cycloclasticus_sp_DWH_1_c_000000000056_28
KAQRYSPLDKVNVDTVKDLVPAWSFSYGGEKQRG------QEAQPVIYNGRIFVTASY-SRLFAVDART-G---QEIWEYNHRLPDGI---LPCCDVINRGAALYGDL---------------VIFATLDAKIVALSQETGKVV----------W------KKKVDDYKAGYSLTAAPIIVK----GM--VITGVSGGEFG---------IV---GRVEARDALTGAMVWSRPVVEGHMGYTYKAGVKQKNGKYKDGEKVENGISG--TR----GATWP-------GD--MWKT-GGSAT-WLGGTYDAEVDLLFFGTG--------NPAPWNAHLRPG-------------DNLFSASTVAINPDTGKIVWHYQSTPNESW-----------------…
>Cycloclasticus_sp_6_C5_1_c_000000000009_268
KAQRYSPLDKVNVDTVKDLVPAWSFSYGGEKQRG------QEAQPVIYNGRIFVTASY-SRLFAVDART-G---QEIWEYNHRLPDGI---LPCCDVINRGAALYGDL---------------VIFATLDAKIVALSQETGKVV----------W------KKKVDDYKAGYSLTAAPIIVK----GM--VITGVSGGEFG---------IV---GRVEARDALTGAMVWSRPVVEGHMGYTYKAGVKQKNGKYKDGEKVENGISGT-RG-----ATWP-------GD--MWKT-GGSAT-WLGGTYDAEVDLLFFGTG--------NPAPWNAHLRPG-------------DNLFSASTVAINPDTGKIVWHYQSTPNESW-----------------…
>Cycloclasticus_sp_3_C5_2_c_000000000001_58
KAQRYSPLAKVNVETVKDLVPAWSFSFGGEKQRG------QEAQPVIYNGRIFVTASY-SRLFAVDART-G---QELWEYNHRLPDGI---LPCCDVINRGAALYGDL---------------VIFGTLDAKIVALNQETGKVV----------W------KKKVDDYKAGYSLTAAPIIAN----GK--VITGVSGGEFG---------VV---GRVEARDALTGAMVWSRPVIEGHMGYKYGPGVKQKSGKYKDGEKVENGITGT-RG-----ASWP-------GD--MWKT-GGSAT-WLGGTYDAEVGLLFFGTG--------NPAPWNAHLRPG-------------DNLYSSSTVAIDPETGKMVWHYQSTPNEAW-----------------…

## Sheet: DMSO_superfamily
>A_Nitrobacter_hamburgensis_YP_578638
MSWILDLVNPRERKWEEFYRNRWSHDNVFRSTHGVNCTGGCSWAIYVKDGIITWEMQQTDYPLLERSLPPYEPRGCQRGISASWYVYSPIRVKYPYIRGPLLDMWREAKASSADPVQAWGALIGDEQKRSRIQKARGKGGFRRAKWEELVELIAAASLHTARKHGPDRIMGFSPIPAMSMLSFAAGTRFLSLMGGSLMSFYDWYADLPTSFPEIWGDQTDVCESADWYNSKFIVSMASNMNMTRTPDVHFISEARTEGTKFVVLSPDFSQIAKYCDEWIPIQAGQDTALWMAANHVILKEYYVDRQVPYFVDYIKRYTDLPFLVELESNGNTYKTGRLLRSNRVPRYKDVENGDWKMLLLDANSGELRAPKGQVGDRWGSVHGKWNLSGEDTLDNSPLD…
>ACTB1_Anaeromyxobacter_dehalogenans_YP_002491266
MPSLGLPIYGQKQGAGLDARRWRSVEEAAEAREVPPGEFPDDAAAVPEGFTRRGFLQVLGASVALAGLEACKPPRENVVSYVRPPAGVTPSLPSAYATVASRGGYAVGVVVTSHEGRPTKIEGNREHPSSRGGSDAMLQASILDLYDPRRLKGFTRAGRPLGFATLLREVSALARSHAQDGGARLRFLVEPTSSPAVADLRRRILERFPRARFDAWAPVGADAGRAGAAIAFGKPLDAAASLADADVILSLESDFLALEGDSLRLAREFGARRTAERMNRLYVAESAYTVTGGAADHRFRMRSADVLGFGRAVAAELAAKHGLAQLAPLGAPAGGERAKAAAAVAADLARARGRSAVLAGDRQPAAVHALAAALNGALGNAGKTVAYRPTALLDPAAGP…
>ACTB1_Bdellovibrio_bacteriovorus_NP_96849
MKKALRPKVERDTKYWNSLEQWSNDPEFNKIASTEFQSSPLRESDDEGGWARREFLKLMGASLAMASAGCIRRPVQKIVPYNKQPEEVTLGMANYYTSAYFDGSDALGVLVKTREGRPIKIEANPGHPFSISGLSIRSQASLLSMYDPERLKGPQRNLFNEKKSNSQVIDVKWEDLDKKVAEQLKKGDVVILSGNVASPATRAVIGDFAQGFKAKHVVWEALSNDDVREGQKASYGDDVVPAFRFDKAKMIVSIDADFLGTWISPTAFTNQFVEGRKDIKNMNRLVSFDSNYSLTGANADIRMKIKPSQQLDVVMGLLHEIIVKKGASSHAGNSAVKAALAPFADVAKKLNVEPALFAKVAADLWANQGTSLVVAGGITTLTEKSKELQVAVNFLNSIL…
>ACTB1_Candidatus_Koribacter_versatilis_Ellin345_YP_592078
MDNGSKKNGADVCPSKKGKLELADVKQQLAAAKDGPQYWRSLDELSNTDEFQEMLHREFPRQASEWVDDGGSSRRDFLKLMSASLALAGLTACTKQPIEPIVPYVRQPEELTLGKPLFFATANTVGGYAVPVLAESHEGRPTKLEGNPQHPATLGGTDVFTQASVLTMYDPDRSQVVMLDNEIRTWGSFVGAVANPLAAQKAVQGAGLRLLTRSTTSPTLGAQIKQLLQTYPQAKLVQYDPAGRDNARAGSQLAFGQYVETQYNLDKADIILSLDGDFLSSGFPGFHKYARNFSQRRQPDLKEKMVRFYMAESTPTNTGGKADHRIPMRASDVEQFGRAIAAGIGVAGAGGSAKQEWQNQVAAIVSDLNKHKGAAVVVVGEHQPPAVHALAHSMNAALG…
>ACTB1_Candidatus_Solibacter_usitatus_YP_821785
MSDPRNQLDLAAVQKRLEGARGRDYWRSLDDLAATPEFQDLLEREFPRQAVGWADDEDANEGRRNFLKVMGASLALAGMTACTRQPTEHIMPYVRQPEELIPGRPLFFATAMTVNGVANGLLAESHMGRPTKMEGNPEHPATLGACDPYSQASVLQLYDPDRSQALTFNGEIRSWGRFTGELREALALQKTKNGSGIRILTETVTSPTMAAQLRAIQQVYPSSKWHQWDPAGPHMARAGSVQAFGQPTNTYYDFTHANVVVSLDSDFLASGPGYLRYARQFSARRRIHEPSDSMNRLYVAEPMPTPTGTKADHRLQLRAGDIEEFAWGLAISLGIAEGPKNGENHDIYKWLGPMARDLQSNKGASLVIAGAHQPPIVHALAAIMNEKLGNVGKTVFYTD…
>ACTB1_Chloroflexus_aggregans_YP_002464666
MTQHQSDLEAIRAQLRDARGPQFWRSLDQLADSPAFRELVEREFPRGASEMSDGMSRRTFLKLMGASLALAGVTACTYQPRQYIAPFDRQPEGRIPGVPQYFASTLTLGGYGTGVLVRANEGRPTKVEGNPRHPASLGSTDLFAQAEILTMYDPDRSTTVLRQGVPSTWAEFTTTLANALTAAQATQGAGVRLLTTTVTSPSLAAQIEQFLQAYPQARWYQYEPVNRDNVVEGARLAFGRDVTTRYDLAAAQVIVSLDADFLAPGPGFIAYARAFADGRKVRKDSTGMNRLYVIEASPSTTGTAADHRLALRADAIAAFAGALAHELGIGGAPATLAAKAEEFLKAIAKDLEEHRGRSVVIAGDQQPPIVHALAHLINAELGNVGKTVFYHEPVEARPT…
>ACTB1_Cytophaga_hutchinsonii_YP_678817
MKDNNKVFWKGVEELGNSPEFVKNAQNEFPEFLPLKNSSEESNGTDRRDFLKLLGFSVAAVSLAACEAPVKKAIPYLNKPEEIEPGIANYYASTFVDGGEYCSVLVKTREGRPIKIEGNKLSSVTKGGTNGRVQASVLSLYDTARIQGPLIKGAAATWADLDKQVGVQLGAIAATGGNIRIVSPTILSPTTKKAIAAFKAKYPSTEHVQYDANSSYGILKANQTSFGQAVIPSYDFSKAEVIVGFGADFLGTWISPIEFVSQYADTRRLSKTKKTMSQHFQFETALSLTGSNADYRQPIKPSQEGLFIAELYNKIVSSKVSTTPVKNDVLDKAAAALLKASNRGKSLVVSGSNDVNVQILVNEINLALGNYGTTISLATPSFQKQGNDEAMNTFINDAV…
>ACTB1_Flavobacterium_psychrophilum_YP_001295304
MSSNKKYWKSVEELNENSSIVETLRNNEFVEEISTNEFLGDAVTLATSSTTRRDFLKYVGFTTAAASLAACEGPVHKSIPYVVQPEEIVPGVADYYATTIADGFDFANVLVKTREGRPIKIENNKIAGANFHANARVHASVLSLYDSMRMKTSKIAGKDTIWEQANAKIKASIADAKAKGGKVVLLTNTSASPSTDKLIAQFLVSNPNAKHVTYDAVSSSEALDAFQTVYGERALAEYDFSKANVIVSIGADFLGDWQGGGFDAGYAQGRIPQNGKMSRHFQFESNMTLSGAAADKRVPMTVANQKQALVQIYNVITGSSIGSSKDEAVMKAAQQLKAAGSKGVLVCGIDDKNAQLLVLAINKVLSSEAFNTANTRQIRKGNNADVKQLLADMKSGAVH…
>ACTB1_Gallionella_capsiferriformans_ES_2_YP_003846257
MIDSGSVKQMAGHPFDRRDFLKVLGWSGAAVALSGCGNTSVEDGRETVVSYVEANDYMVPGIGVYFNSTCAQCDAGCSVNGRVREGRVLKLEGNPDSAINKGKLCGLGQAGVQHHYNPDRVREPLLRNGNKGEAISWDKAYALIAEKLAGVQGEEIAFLSGGVSGHLKVLLGNYLDSLGTKNHFVYEAIAPSVVRAANVKAFGVEMPRYRFDKAQVVLSFGADFLGSWVSPVHFSQQYAQFRKGVNGQRGVLIQVESKMTLTGANADRWLAVKPGTEGVLALGIINALGMATGDVAELVKGYDKARVSRETGVSTGQIDKIAALLKLRSPSLVLAGSAAEGYAHGSQNAAAINLLNQVLGNVGKTIEAPVSVPFPQMAPSKGNTVALKNLNDGLAAGKY…
>ACTB1_Geobacter_metallireducens_GS_15_YP_384764
MKRRTFLQLGTVIAAGAVLDGCRSKNEQLIPYLIPPDEGITPGKGTYYASSCNACPAGCGILVRVSEGRAKKIEGNPEHPINRGKLCARGQAVVQELYHPDRVPHPLKRNGPRGSGAFTRISWQEGIGLLTDRLKALQREQSTNGLALLTPHLRGTLAELTGRFMRTFGSTNHVSYELLTPDLLRIAARRSFGQPTLPYYDIAETRYLLSFGADFVDSHLSPVKYGSAFGEMRQGRDTVRGHFTYVGGRMSLTAASADRWMPAKPGSEGTLALGIARLILAESLYDSGALAMNGLEAKKLLAALDRYDLPRVAQLSGLPQGAIAEVAREFASTRPALALAGEMVAFQSNGPESVRAVHLLNLLVGSLNRPGGIYPDAGSPSGPENSFAELIALIETMRG…
>ACTB1_Geobacter_sp_M18_YP_004200644
MKRRTFLQISGMTAASALISGCQSANEKLIPYLIPPDEGITPGKAVYYASSCRSCPAGCGILVRVSEGRAKKIEGNPEHPVNRGKLCARGQALLQELYHPDRVPQPLKRSGPRGSGQFTRISWEEGLNLLTGQLKGLERAGAAERLALMTPQLRGTLATLAATFMSSFGSPHHLSYELLAPDALRAANRASFGQPSLPWYDIAQTRYLLSFGAEFVDHHLSPVHYGNAFGRMRQERDTVRGHFTYVGGRLSLTAASADRWMPARPGSEGALALGIARLILSESLHDRGALSANGLSATDLLAGLASYDLARVAELTGLSREAIAEVAREFATTRPSLAMAGEGVAFLSNGPETLRAIGLLNLVTGNLNSPGGVYPDGSFPDGPENSFADLVSLVGAMAG…
>ACTB1_Geobacter_uraniireducens_Rf4_YP_001231524
MKRRTFLQLSGMTAAGTVLSGCQSGNEKLIPYLVPPDEGVTPGKADYYASSCRFCPAGCGILVRVSEGRAKKIEGNPAHPVNRGKLCAMGQAVLQELYHPDRVPQPLKRSGPRGSGAFTRISWEESLELLAGQLRALQREKATDRLALVTPQLNGTLVELTTRFMRVFGSPHHLSFDLLGPDWLRTATRRSFGQPGLPWYDVAETRYLLSFGADFVEHHLSPVQYGYAFGRMRQGRDTVRGHFTYVGGRMSLTGASADRWMPARPGSEGALALGMARLILAESLSDAGSLAVNGLQTEKLLRRLEAYDLPRVAEQTGLPQRIIAEVAREFATTRPALAMAGETVAFQSNGPDAVRAVQMLNLLVGNLNRPGGVYPDGGSRVGPENSFTELLSLVAAMRD…
>ACTB1_Gluconacetobacter_diazotrophicus_YP_001602862
MPSLDGLPGDEREWIGRFPHLEQALAHPLDRRRTLKLMALALAGGGLAGCDPGTPDRGFVSAVRAAPGVIPGVPNVYASAHVRDGYANGILVTHQMGRPTKVEGNPGHPSSLGATDVFAQAAIQDFYDPDRASGPLHDGMPAAWQEVTTALQVLRAAPNGGVPQGASGLRILTGTVTSPTLGAAIDALLAAYPGAIWHRWDAIGRDTVRQGAELAYGRPAMVIPDLRQVDVALAVDSDLLDSAPGHLRHARAFAGRRNPVQGPMNRLYAVEPTPSLTGVAADHRFITAPAACDEIIGRLAAAVLRNEAPSGGPDWLGAVVADLRAHPGRALIHLGPDHGAQAQAAVHAMNEALGGRGRAFDVFDAPDHRPARPTSTLPALMDDMENGRVRALLILDVNP…
>ACTB1_Leptospira_interrogans_serovar_NP_713447
MDQKNFQKEKKAHWLSYDLKDKDEEVKEMQKSEFFTSPDPLIARIKSGEFDRKSFLKLMGAGVAMTSLNCIRKPVEKIVPYVDLNKTDENSQYDFVKHGHSYYYTSVVAGTGVLIKARDGRPLKLEGNPDHPVSQGALSAAGQASIFDLYDPDRAQNPATIEGGIEVKSDWATVDAKVKSALAANKGKTVVVTKLLDSPSTQSIIGDFLRTVGGGKHYEISLTSAEEVVSKGQAASYGKAIVPNYHFDLANVILSIDCDFMGNWLSGEEHQKDFSKRRNLRPNGSLKQNNLADVNLFIAAESVPTMTGSNADLRLAIRPGDQTKLALAIAAALGELGANTKDALNGATLSALVSELGVSEENIRKTAKALWSNKGRSLVVAGSLAATTKDAVDLQILVN…
>ACTB1_Mariprofundus_ferrooxydans_ZP_01451016
MSENKSSSNWTRRSFIKAMGLGGAAGSALVLSGCGDTDIINEVDIEVRKEKVEPNVDPQDYVRPGIEMYYASTCRQCPAGCGVHARIREGRVLKLEGNPVSDVNHGRLCPMGQAGLQSHYNPDRLTKPMLRKGGKLVEISWDEAEDVLRKNLGRKNAKLAWLSGATSGHHRALVDAYLAAAGAKNHFVFDTLPPAVGHAANQEMFGSYMPRLDFDKARLIVSFGADFLGTWMSPVQFSTQYAEFRNAPRGTLVQIEPKMTLTGANADRWIPARPGTEGHLALALASLLVQKSEYADRVPADVVASLKDVNVDEVAKLCDIPVERIHHLHHLMTDRSPSLVLSGASAEGVQHGFETARAILMLNVLLGNVGETILPRSEDPFPALAPRMGGWSEVKAMVD…
>ACTB1_Methylobacterium_sp_4_YP_001772545
MPPLSGPRTVSRREALRAFAAGITLAAGACAKPDEEIVPYVVQPERVTGGVPLVFASTLPLAGYGRGCRVRSVDGRPIKVEGNPRHPGSLGATDVFAEAAVLSLYDPDRSKTLRQGGDIGTWSALQRALVAKVAAWRETRGEGMRLLTGRVTSPTLQRQIARLLDAYPRAAWHAHEPTEDASARAGAALAFGRPLWPVPHLDRAAVIVSLDADPLGPGPDQIRNGRGFGSRRVPAAGEGFSRLYAVEAAPTLTGAKADHRLALPPHRIGEVAVALARALGADLRAPTLPEEAARLAARAAQDLRARRGAALVLAGPTLPPEIHALAHWINGVLGAPLDWIEPPDLIGGRAPGTLSDLARDLAAGGVQDLVMLGVNPVYDAPADLALAERLGRAPFRLHL…
>ACTB1_Nitrosococcus_oceani_YP_343269
MAGSSIKPLDLAPIRARLAEAQGRAFWKSLEELAGSEEFERFLYQEFPFFRELSQASLSRRDFMRLMGASLALAGLSACSTPPPEEILPYIRAPEGLVPGESLFFATAMPLDGFATGVLVESRMGRPTKVEGNPLHPASLGGTDIFAQASVLQLWDPDRAQVISHRGEISTWQTFLAAMGEKMRTFEGNQGKGLYLLTPTVSSPTLISQLRTLGKRFPHAHWHQYQPINQDNSYEGARLAFGESLETRYHLERAEVILSLDGDFLGSLPGHLRYARDFAKKRRVDSAQSTMNRLYVAESSPTITGTMADHGVSLRASQIEVLALQLARALGIGVPRREETASDLPEQWVRAVAEDLRQHRGTSLVITGEKQPPFVHGLVHAVNQALGNVGTTLTYSAPR…
>ACTB1_Opitutus_terrae_gb_ACB77208
MKRKSDHSAPANSEPTGPKYWRSLDELAATPGFQEQLHREFPEGASELNGVDRRHFLKIMAASFALGGVGLAGCRRPEKYVLPYGKSVEGMIPGLPLYFATAMPLRRTAIPVLAETHQGRPTKIEGNPTYQQHGGSASLLAQASVLDLYDPERATQHTREGRKLNVADLNEQLAQIGTSHAANGGAGLAFLAEESSSPTRARLLAQLRARLPRAIWAEYEPVADEAPVSAATAAFGQPVRPLYRFARARRIVSLDADFLRPDGAGLYYAREFAKGRRVVNREDAQQMNRLYVAESAFTITGSMADHRLRLASSHMLALAAALAVKITGSAAFAPLSAGLDIDPKWIDECAADLLAHRGTSVFVAGAHLPEQVHAIAYAINAALGNIGATVDFVAPPTND…
>ACTB1_Ralstonia_eutropha_YP_298623
MTRARVIPLVPVDEPSDAPRSPARRHFLRTTMAASAALAGAACSGPPAEMIVPYVQMPEGIVPGRPLFYATALTRHGYGMGVLVETNMGRPTKIEGNPRHPASLGATHPFDQAAVLQLWDPDRSQAPYRGGALSGWAAFDAALATQRVQWRDRDGEGLRLLTGNVGSPTLSAQIAQWLDRYPKAVWHVHDPLYDEDPSPRMAFGDDVDLLIDPKPATTIVTLDADLVGHGPAAVRHAHDFMADRRGVAPMLACRLYAIESSPTLTGEISDNRLALPPHEIERLAWSLARKLGVPDVPVDTPEPASDTARHWIAVLARRLREAPPGSSLLIAGGALSGPTRALVWRLNARLGNLGKSVRPVAGTPRRPLGEAHSIGALTEAMRAGAVSALLMIDVNPAYD…
>ACTB1_Rhodothermus_marinus_gb_ABV55245
MIELPVVNPDGAETPGSGKRLWRSTADLRRDPEWVKLAHDEFMPGVAEPPSGTSRRQFLQIMGASMALAGLTACRRPVEKILPYVRQPEEIIPGIPLYYATAMPFRGSVRPLLVESHEGRPTKIEGNPDHPLSRGATGVFEQASLLNLYDPDRSQQVLRKGEPASWGDFVQFARSLAAEAGTKRLAVLCEPSSSPTLAALRRELERRYAQVRWVTYRPEGDDHEALGLQQAFGRPVRARYRFSEARVIVSLDADFLGPTDRNFVENTREFAASRRMERPEDEISRLYVIESTYTVTGGMADHRLRLRAGDIPAFAAALAAELGVGELREAGARFAGHPYVVEIARDLRAAGARGVVLAGETQPPAVHALCAVINDLLGSLGRTVILHALDEPATAQHAA…
>ACTB1_Salinibacter_ruber_emb_CBH25246
MIELDVIDSETAARDEESGARDGSSEPTFWRHWSESDADEDGDDLTEFVPGDSEPPSGASRRQFLQLMGAAMAMAGLAGCRRPEEKILPYAREPETVTPGIEDHYATSMPFRGVLRPVVAQSNEGRPTKIKGNSDHPSGQSGTSPYEQASVLNLYDPDRSRSVRQEGRAASWSDFVSFCRQLGNEADQHQVAVLAEKTSSPTVQAMRQRMADRFPNLQWVPYAPTGTDPRRLGMQQAFGRPLRPRFELGEAEVIVSLDANFLDGRTHDFGYHTQGFAEGRRLDDAEDTMSRLYTVESRYSTTGGSSDHRLAMRAGRIPALAAALAAELGVGEAPDVSWSERERLHVREMARDLQAAGEHGVVMAGEAQPPEVHALAMAVNQRLGGLGTTVTLFDPGDDE…
>ACTB1_Sideroxydans_lithotrophicus_ES_1_YP_003523268
MMTENDFNRRDFLKVLGWGGTAVALSGCGNTSIQDGQETVTSYVELPSYVIPSISNYFNSTCAQCDAGCNIMGRVREGRVLKAEGNPNSPINRGKMCGLGQSGVQAHYNPDRVRQPLLKGEAITWDKALGVIAQNLSAVKGAEVAFLTGGMSGHVQALLGNYMDALGSKNHFSYEAISPAVLRAANKKAYGVSMPRYRIDKAKVVVSFGADFLGAWVSPVHFTQQYAQFRKGNRPEGRGVLVQIEPKMTLTGANADRWIAVRPGTEGVLALGIINALGKAGLSIPADIAAVSNAYTAERVSGETDVSAEQIGKLAALLKERTPSLVLAGGAVEGYAHGSQNATAIALLNRVLGNVGKTVEATASVPFPQIAPTVGNRSSLIGLNDGLAAGKYKVVFSYG…
>Alkalilimnicola_ehrlichii_ABI55571
MKMILDTLLNRRRFLKATGATGAAAATTAGVGKLAGFTAASTTSTHVNARPGGETRVTKNICHQCPARCGINVYTTNGRVHAIYGDPGNPIANGKLCPKGHLGTQLLYDPDRFKGPMKRTNPNKGRDEDPEFVPISWDEAFDIVAERLNRLRERGESHRFAHFYGRGWGSSDAGLYGDFGKLYGTPNSAIGHASMCAEGSKRAKRATDGNDSYNSYDYRNTNYILNFGAGFLEAFRPYNYLMQVWGHMRTKSPKTRVTTIDVRMNPTMAASDRALMIKPGTDGALALAIAHVILTEGLWDKEFVGDFEDGRNHFRTGETIIPDAFQANWTHGLAEWWNGELKDRTPEWAEEITTIPAKHIYTVAREFATTRPAMAIMERGPTAHFNGTYNGMAVHALNA…
>ArrA_Bacillus_selenitireducens_gb_AAQ19491
EQGEWIASVCQGCTAWCAVQVYRIDGRATKVRGNPNAKANHGHSCVRSHIGLQQVYDPDRVKQPMKRTNPNKGRDEDPEFVPISWEEAMDTIADKIIELRENNETHKFSVWRGRYTSNNGILYGNMPKIIGSPNNISHSSICAESEKFGRYYTERYWGYADYDHENALYEIFWGGDPIATNRXVPHTASIWGELSDRATLACVDPRFSTTAANQMNGCRLIPGEDGAIASAIAHVILTEGVWYKPFVGDFKDGQNRFVEGRDVNEDDFEEIQTHGLVKWWNLELKDKTPEWAAERSGIDADQIYRVARGFANAAPKAISFSSPGSSMTIRGGYTAMTQAALNGLVGSADNLGGVISNGISVPNNGFPDPSDYIDEIAANGLEQDRIDWGGRLEFPALKD…
>ArrA_Chrysiogenes_arsenatis_gb_AAU11839
MRIKRREFLKASAAVGAVAVASPTLNAFAQTGTGASAMGEAEGKWIPSTCQGCTTWCPVEFLFRMAVRSKYAATQLSKANNGYCCVRGHLMLQQLYDPDRIKTPMKRTNPVKGRKEDPKICPYHMGMKQWDTIADKIMELRKNNETHKYLLMRGRYSDHNSIFYGDLTKMIGSPNNISHSAICAEVEKMGSMATEGFWGYRDYDLDNMKYLIAWACDPLSSNRQIPNAIRKIQGVMDRGKVVAVDPRMNNTASKAQEWLPIKPSEDGALALAMAHVIITKGLWSKEFVGDFKDGKNKFVAGKTVKEEDFEEKLTNGIVKWWNLEVKDRTPKWAAKVTGIDEATIIRVATEFAQAAPACAIWYGPNMQPRGSYAVMCIHALNGLVGASDSEGGLCTGMGS…
>ArrA_Halarsenatibacter_silvermanii_gb_ACF74513
MSRNKTSGISRREFLKVMGSTGAALGLGLSATSGNKVLAEEDPYEVLPEGEHKSGEWVPTGCAGCTSWCSLEANVVDGRVIKIRGNSRSKVNGESSCPRSHLSLQQVYDPDRIKRPMKRTNPEKGRDVDPEFVPISWEEAFEEIADKIIELRENGESHKFVLWRGRYTRLRDILYGILPEFVGSPNKISHSSICAEAEKFGPYYTEGYWAYRDYDLQNSDYILIWGTDPIQSNRQVSLYSREWGNILEGARIATVDPRFSRTAAKSNEWLPVKPGEDGALALAMAHVILTEGLWHKEFVGDFVDGENKFTAGEEVDEDEFEENYTHGVVKWWNEELKDRTPEWAADKTGIPAEQIVRVAAEFGEAAPHACVFMGGGGVMQTRGGYNSMAIHGLNGLVGS…
>ArrA_Sulfurospirillum_barnesii_gb_AAU11840
TSWCPIQGLVVDGKVVKVRGNPNSPSMGRICPRPHLAIQQVYDPDRVKTPLKRTNPKKGKGIDPKFVPISWDEAINTIAEQILGLIKAGESHKFVLMRGRYTHMNEILYNTFPKLIGSPNNISHASICAKTEKFGRYYTEGFWDYADFDLTIPVIFWDGERDMVSSNRQIPWFMNQQGYVKDRAKITIIDPRLSATAAKADRWAPIIPGTDSALAVAIAHVILSEGRWNKSFVGDFQDGKNYFIPGSTVPTEVIVDEKSLPVVFEENHTYGVVAWWNLELKERTPEWAEKITGISAKDIRTIAREFSDAGSKAISWVTTGASMQIRGAYASLAAHALNGLVGSVDAVGGTLQGSXAPSGKTPDIKPYLPAEFEAALKQKKIDQRGTLKLGAFNKKTGGG…
>ArrA_Wolinella_succinogenes_NP_906980
MEINRRDFLKATALTAGAVGIAQIPEIEANTQVSGEVGKWVASTCQGCTSWCSIQGYVVDGRLVKVRGNPNAKGNHGKICPRPHLAIQQVYDPDRVKTPLKRTNPKKGKGIDPQFVPISWDEAIDTIADKIMALIKSGESHKFALFRGRYTHMNEILYNTFPKLIGSPNNISHSSICAEAEKFGRYYTEALWDYADFDLDNTRYVLGWGADPLASNRQVPHFINIWGKVRDQARIAIIDPRLSATAAKADHWLPIIPGEDSALAVAMAHVILAGGAWNKGYVGDFVDGHNYFKPGELVPESIEVEGKIIPVEFKEKHTYGVVKWWNLELFDKTPEWAEPITGIPAKQIRQVALEFAAAGSRAISWVSPGACMQIRGSYASMAAHALNGLVGSCDSVGGI…
>ArxA_Ectothiorhodospira_sp_PHS_1_ZP_09695308
MKLLETLINRRRFLKATGAVAGAGVVAGGAGVVPGLTTLSHARSPAPSADTTITKNICHQCPARCGIDVYTTGGRVHAIYGTSDHPISNGKLCPKGPLGAYILYDPDRFKGPMKRTNPNKGRDQDPGFVPISWNEALDMVADRLNGLREREESHRFALLYGRGWGASCAGLLGNFGKLYGSPNVAIGHSSMCSDGSIISKKAVDGIGGYNSYDYKNANMLLMFGAGFLEAFRPYNNNMQVWGYIRGVKVPKTRITAVDVHMNTTLAGSDRALLIKPGTDGALALAIAHVILVDGLWEKAFVGDFSDGVNRFIPGETVDPDSFEEKWVKGLVEWWNAELKDRSPRWAAQVTTLYERDILATAREFGTTRPAIALYERGAHAHSNGIFNGMAIHTLNALVG…
>B_Caldithrix_abyssi_ZP_09550397
MKTKMKRREFIKIAGAGAGSLVVGSKLYASFNSKDEQNLLADGKIERTPTYCEMCFWKCAGWVYKKDGKPWKIIGNPDDPNSRGRFCPRGTGGIGAYTDPDRLKKPLLRVEKNGKQVFKEVSWDEALDFIAGRMKDIAQKHGPECIALFSHGSGGSYFKTLLHAFGSNNVAAPSYAQCRGPREEAYMLTFGEAVGSPERTDIINAKCLVLLGSHIGENMHNGQVQEFSEAVAHGATVITVDPRFSTAASKSKYWLPIKPGTDLALLLAWIHVIIYEELYDKEYVKKYTFGFEQLKEALKDKTPEWAYPITTIKPHVIRQTAREMAKNAPATIVHPGRHVTWYGDDTQRVRAGAILNALLGSWGRRGGFYFPSKAHLPKMPIPKFPNVKRDWRKAFPNKY…
>B_Nitrobacter_hamburgensis_YP_578186
MTTGLAAGQRTEETQMSWILDLVNPRERKWEEFYRNRWSHDNVFRSTHGVNCTGGCSWAIYVKDGIITWEMQQTDYPLLERSLPPYEPRGCQRGISASWYVYSPIRIKYPYVRGPLLDMWREAKASSADPVQAWGALVGDEQKRARMQKARGKGGYRRAKWEELVELIAAASLHTARKHGPDRIMGFSPIPAMSMLSFAAGTRFLSLMGGSLLSFYDWYADLPTSFPEIWGDQTDVCESADWYNSKFIVSMASNLNMTRTPDVHFIAEARTEGTKFVVLSPDFSQIAKYCDEWIPIQAGQDTALWMAANHVILKEYYVDRQVPYFIDYVKRYTDLPFLVELEPNGTTYKTGRLLRARHVPRYKDVENGDWKMLLLDANSGELRAPKGQVGDRWGSVHGK…
>Beggiatoa_sp_PS_ZP_02000390
MAVTGAGAAVISQQAISATQLLTPVAIDNPLSNYPNRDWEKTYRDLYHYDSSFTFLCAPNDTHNCLLRGYVKNGVVTRIAPTYGYQKAKDLDGNQSTQRWDPRCCQKGLALVRRFYGDRRCKRPMIRKGFKDWVEAGFPRLPETGAVDQKYLQRGRDSWVGASWDEAFELAGKALTNIAQTYTGEEGQKKLLAQGYDPLMVEATEGAGTQVLKFRGGMPPLGMTRVFAQYREANAMALLDDKIRGKGTDSLGGRGFDNYSWHTDLPPGHPMVTGQQTVDFDLCNVERTNLLIVWGMNWITTKMPDSHWMTEARMKGTKVVVIAAEYSATSSKADEVFVVRPGTTPALALGIAQVLISENLYDAPYVKANTDLPLLVRMDTAEMLRAGDVFKDYQLAKLE…
>Cycloclasticus_sp_3_C5_1_c_000000000001_355
MSQFLDRLQFFKKKVGEFSDGHGETTNESREWEDSYRQRWQHDKVVRSTHGVNCTGSCSWKIYVKNGLVTWETQQTDYPRTRPDLPNHEPRGCPRGASYSWYLYSANRLKYPKVRKPLLKLWREARRTMEPVAAWASIVEDKEKADSYKSKRGLGGFVRSSWDETNEIIAAANVYTAKEFGPDRIIGFSPIPAMSMVSYAAGSRYLSLIGGVCLSFYDWYCDLPPASPMTWGEQTDVPESADWYNSNYIIAWGSNVPQTRTPDAHFMTEVRYKGAKTVSITPDYSEVAKLTDEWLNPKQGTDAALAMAFGHVILREFHLDNPSEYFTDYVRQYTDMPMLVVLDKHDETSLKSARFLRASDLVDNLNQENNPEWKTIGLDETTDQLVSPQGSIGYRWGQK…
>Cycloclasticus_sp_3_C5_2_c_000000000001_400
MSQFLDRLQFFKKKVGEFSDGHGETTNESREWEDSYRQRWQHDKVVRSTHGVNCTGSCSWKIYVKNGLVTWETQQTDYPRTRPDLPNHEPRGCPRGASYSWYLYSANRLKYPKVRKPLLKLWREARRTMEPVAAWASIVEDKEKADSYKSKRGLGGFVRSSWDETNEIIAAANVYTAKEFGPDRIIGFSPIPAMSMVSYAAGSRYLSLIGGVCLSFYDWYCDLPPASPMTWGEQTDVPESADWYNSNYIIAWGSNVPQTRTPDAHFMTEVRYKGAKTVSITPDYSEVAKLTDEWLNPKQGTDAALAMAFGHVILREFHLDNPSEYFTDYVRQYTDMPMLVVLDKHDETSLKSARFLRASDLVDNLNQENNPEWKTIGLDETTDQLVSPQGSIGYRWGQK…
>DmsA_Actinobacillus_succinogenes_130Z
MNHLDLNSNTTRRRFIKTTGLTAFAASAGISIPFATKAGNQSITSTAGADEKVVWSACTVNCGSRCPLRMHVKDDQIIYVETDNTGSETYNLDHQVRACLRGRSMRRRVYNPDRLKYPMKRIGKRGEGKFKRISWDEALTEIAQSLQKNIAQYGNESIYLNYGTGTLGGTVTKSWPPGSTLIARLMNCIGGYLNHYGDYSTAQISVGLDYTYGGGWVLGNGMADIENTKLVVLFGNNPAETRMSGGGLTYCIQQAKAKSNAKLIVIDPRYTDTGVGKEDEWIPIRPGTDAALVSALAYVMITEELVDQPFLDKYCVGYDENTLPADAPQNGHYKAYILGQGEDGIAKTPEWAAKITGIPAERIIRLAREIGSTKPAYISQGWGPQRRSNGEIISRAIAM…
>DmsA_E_coli_sp_P18775
MKTKIPDAVLAAEVSRRGLVKTTAIGGLAMASSALTLPFSRIAHAVDSAIPTKSDEKVIWSACTVNCGSRCPLRMHVVDGEIKYVETDNTGDDNYDGLHQVRACLRGRSMRRRVYNPDRLKYPMKRVGARGEGKFERISWEEAYDIIATNMQRLIKEYGNESIYLNYGTGTLGGTMTRSWPPGNTLVARLMNCCGGYLNHYGDYSSAQIAEGLNYTYGGWADGNSPSDIENSKLVVLFGNNPGETRMSGGGVTYYLEQARQKSNARMIIIDPRYTDTGAGREDEWIPIRPGTDAALVNGLAYVMITENLVDQAFLDKYCVGYDEKTLPASAPKNGHYKAYILGEGPDGVAKTPEWASQITGVPADKIIKLAREIGSTKPAFISQGWGPQRHANGEIATR…
>DmsA_Haemophilus_influenza_sp_P45004
MSNFNQISRRDFVKASSAGAALAVSNLTLPFNVMAKETQRLNENNQERIVWSACTVNCGSRCPLRMHVKDNRITYVETDNTGTETYNLDHQVRACLRGRSMRRRVYNPDRLKYPMKRIGKRGEGKFKRISWDEALTEIADALKRNIKKYGNESIYLNYGTGTLGGTMAKSWPPASTMIARFMNCIGGYLNHYGDYSTAQIAVGLDYTYGGGWALGNGMADIENTKLIVLFGNNPAETRMSGGGLTYCIEQAKARSNAKMIIIDPRYNDTGAGREDEWIPIRPGTDAALVAALAYVMIQENLVDQPFLDKYCVGYDEKTLPTDAPKNGHYKAYILGYGNDGIAKTPEWAAKITGIPAERIIKLAREIGSTKPAFISQGWGPQRRSNGELISRAIAMLPIL…
>Gemmatimonas_aurantiaca_YP_002761548
MIAPSATTDHRPSTTMTTEAGTGVKRREFLKILGATGATTAVVGCSSEKVGKLIPYVTSPDNTVPGVSQYYATSCRECAAACGVLAEVRDGRPIKLEGNPEHPLNRGAICATGLAGIQGVYNPDRYRSPMVREGNALKPTTWDKAYELLAQKLGEVKSKGQAGNVVFVNQHETGTFPGFLDQWLSAQGMPAHLSVDSTAPIATIAANQKAYGAAWPALNFSAAKLVISFGADFLDGWGHSVPQQLDWADARSKLDVAPRLVYIGARRSLTGLNADQWIAAKAGSEMAICAALTGTGSAAAAAEAANVPVATIEALVKAVADAGNGIMALCGVTGNDAVECGVMVAEINKKGGAVGTTINTAKAHGSYTGLASYADLAAAVKNMDAGTVPLAFVRGANPA…
>Halorhodospira_halophila_YP_001001949
MSVLDHLVSRRRFLQATGVGGGAVAAGGVGHLLSFSAGGSHARADGPVGGGETQITKNVCHQCPARCGIDVYTTDGRVHAIYGDPGNPIANGRLCPKGHLGSYILYDPDRFKGPMKRTNPNKGRDEDPQFEAISWDEALGIVAERLNRLREQEESHRFALMYGRGWGASCAGLLGPFAKLYGTPNVIGHSSMCSDGSMVAKGLTDGNESYNAYDYRNTNYILNFGAGFLEAFRPYNYLMQVWGHMRTKSPKTRVTAVDVHMNPTLAAADRAVTIKPATDGAMALAIAHEMLVNGYWDRDFVGDFTDGANRFEAGTEIDPDDFEEVWTQGLIRWWNDELKDRTPEWAESITTVPAETIRRVAYEFGTTRPAMAIMERGPTSHSNGTYNGMAIHALNALAG…
>Hydrogenobacter_thermophilus_YP_003433365
MSDLTRRDLLKMGGLSLTAMLSPSFAFRVMEPVVRVENPLAYYPNRDWERFYRDIFKSEATFTFLCAPNDTHNCLLTAHVKNGVITRIEPTYKFGEATDIYGLKASHRWDPRCCNKGLALMRRFYGDRRVKGPMVRRGFYEWYKAGFPRDPITGKPLEKYFQRGKDKFIKVTWDEVADIIAKTLINIATTYSGEEGRKRLEAQGHYPKPMLDAMEGAGTRVLKFRGSMPFLAVVRYTSPYRFANMMALLDSHIRGVGPDKALGGRGWDNYAFHTDLAPGHPMVSGQQNVEFDLCMWEHSKLIILWGMNPFTTKMPDCHWLTEARIKGSKVIVISNDYSPTARASDELIVVRTGTDTALALSIAYVIMKEKLYQERFVKSFTDMPLLVRMDNGKVLRARD…
>Hydrogenobaculum_sp_Y04AAS1_YP_002121006
MISRRDFLKNGSVFLAALSTPGFGKKLFEPLVIVGNPLASYPNRGWEKIYRDIYKPDETTVILCNPNDTHGCYLNAYVKNGIITRLEPTYKYGDATDIYGIKASHRWEPRCCNKGLALVRRFYGDRRIRGPFVRKGYYEWYKADFPRDENGKPPSKYFINRGKDEWLKVSWEEVSDIIAKSLINIAKTYSGEKGKAYLKAQGYPEEMIDTMAGAGTRTLKFRGSMPWLAVLRYVGQYRMSNMMALLDSNIRKVEPDKALGGVGWDNYSEHTDLPPAHTLVTGQQTVDFDLVTWEHAKLIVLWGMNPYGTKMPDSHWLTEAQIKGIKVIVISNDFMATARTADKVVITRTATDGALALSMAYVIMKEKLYDENFVKSFTDLPLLVRMDNAKLLRASDIIP…
>I_OP1_uncultured_candidate_division_bacterium_BAL57377
MAVSRRRFVKATAALTGAALVTDTLGLQGFKFVPEIKNPLEFYPNRDWEKIYRDQFRYDSSFTFLCAPNDTHNCLLRAYVRNGVIVRIGPTYGYNEARDLYGNKVSARWEPRCCQKGLALGRRFYGDRRVNGVWVRKGFFDWVRAGFPRDPHTGAPPKEYFNRGQDSWLKLSFDEAYGIVAQALFNIVQTYSGPEGAARLKAQNYDPTMLEAMHEAGTQTVKVRGGMPFLGATRIYGLARFANMLALLDAHIRNVSPDQALGGRVWDSYSWHTDLPPGHPMVTGQQTVEFDLFTAENAKLITLWGMNWICTKMPDAHWLTEARQRGAKVITIATEYQATANKADEVIIIRPGTDAAFALGVASVIINEKLYDEEYVKTFTDLPLLVRMDTLKLLRASDI…
>II_OP1_uncultured_candidate_division_UNIPROT_TREMBL_H5SSA4
MHLRRLSRRTFLKAAVATSAATAVLSHWPRSGRGIQEGATPAQERWVKSVCLQCPAACGIMVRVVKDSLGERAVKIEGNPNHPSNQGGICPKGHIGLQILYDPDRLQGPLRRVGPRGEGKWEPISWEEALQIVTERLKKLRERGEPHKLVIMSGRNRGQMGALIDRFLAAFGSPNHVGHSSICSDGAKLAHYLTQGFKHYAAYDWDNCNYLLSFGAGFIEAWRPTVRLLRAFGHMRRGRPIRAKIVQIETRFSVTAAKADEWLPINPGTDGALALAIAHVIVREGLYNKKFVEEHTFGFEDWEDEQGHFHQGFKTLIRQYTPAWAAPITGVPEETIVRIAREFATTPPQIAAGQRGAMMQTNGIYNYMAIHALNALVGSIDAPGGVLVQIDPPLTPWPP…
>NarG_Acidovorax_Acidovorax_delafieldii_WP_005795701
MSHFLDRLSYFSQPRENFAQGHGQTNGEDRTWEDAYRDRWAHDKIVRSTHGVNCTGSCSWKIYVKGGIVTWETQQTDYPRTRPDLPNHEPRGCARGASYSWYLYSANRVKYPMVRGRLLKHWRAAMALAKSPVDAWASIVENDASRSEWQKQRGLGGFVRSTWDEVNQMIAAANVYTIKKHGPDRIIGFSPIPAMSMISYAAGSRYLSLIGGVCMSFYDWYCDLPPSSPQVWGEQTDVPESADWYNSSYIIAWGSNVPQTRTPDAHFLTEVRYKGTKVVSITPDYSEVAKLGDLWMHPKQGTDAAVAMAMGHVILKEFYFKDGGKGRSAYFDDYARRYTDLPLLVVLKEKTLPDGRTVMVPDRYVRASDFPGQLDQSNNPDWKTVGYDELGQVTLPNGS…
>NarG_Escherichia_coli_NP_415742
SKFLDRFRYFKQKGETFADGHGQLLNTNRDWEDGYRQRWQHDKIVRSTHGVNCTGSCSWKIYVKNGLVTWETQQTDYPRTRPDLPNHEPRGCPRGASYSWYLYSANRLKYPMMRKRLMKMWREAKALHSDPVEAWASIIEDADKAKSFKQARGRGGFVRSSWQEVNELIAASNVYTIKNYGPDRVAGFSPIPAMSMVSYASGARYLSLIGGTCLSFYDWYCDLPPASPQTWGEQTDVPESADWYNSSYIIAWGSNVPQTRTPDAHFFTEVRYKGTKTVAVTPDYAEIAKLCDLWLAPKQGTDAAMALAMGHVMLREFHLDNPSQYFTDYVRRYTDMPMLVMLEERDGYYAAGRMLRAADLVDALGQENNPEWKTVAFNTNGEMVAPNGSIGFRWGEKGK…
>NarG_Halomonas_maura_gb_AAT47523
MSHFIDRLNFFRKAREPFANDHGEVRDESRGWEDGYRQRWQHDKVVRSTHGVNCTGSCSWKIYVKNGLVTWETQQTDYPRTRPDLPNHEPRGCPRGASYSWYLYSANRLKHPLVRKPLLKLWREALEEKGDPVDAWASIVEDPAKTKQYKRARGMGGFVRADWNELNELIAASNVYTAKQYGPDRIIGFSPIPAMSMVSYAAGSRYLSLIGGVCMSFYDWYCDLPPASPMTWGEQTDVPESADWYNSGYIIAWGSNVPQTRTPDAHFFTEVRYKGTKTVSVTPDYAEVSKLTDEWLSAKQGTDAALAMAMGHVILKEFHLDRPSAYFTDYVRRYTDMPCLVELEAREDGSYVPGKQLRASDFEASLGQDNNPEWKTVAWDETRDQLVVPRGSIGFRWGE…
>NarG_Pseudomonas_fluorescens_gb_AEV63780
MSHLLDQLRFFNRKQGEFSDGHGETRKESRDWENVYRSRWQYDKIVRSTHGVNCTGSCSWKIYVKNGLITWETQQTDYPRTRNDLPNHEPRGCPRGASYSWYIYSANRLKYPKIRKPLLKLWREARQTLPPVEAWASIVEDKAKADSYKSKRGMGGFIRSNWEEVNEIIAAANVYTVKEHGPDRVVGFSPIPAMSMVSYAAGSRYLSLIGGVCLSFYDWYCDLPPASPMVWGEQTDVPESADWYNSNYIIAWGSNVPQTRTPDAHFFTEVRYKGTKTVAITPDYSEVAKLTDLWLNPKQGTDAALAQAFNHVIFKEFHLDKPSAYFTEYAKRYTDLPVLVMLKPMLGAAPGAGYQPDRFLRASDLTDNLGQDNNPEWKTIALDAAGELVSPQGSIGYRW…
>NarG_Pseudomonas_stutzeri_gb_AAZ43099
MSHLLDQLRFFNRKQGEFADGHGETRIESRDWENVYRSRWQYDKIVRSTHGVNCTGSCSWKIYVKNGLITWETQQTDYPRTRNDLPNHEPRGCPRGASYSWYIYSANRLKYPKVRKPLLKLWREARRNMTPVDAWASIVEDKAKAESYKSKRGMGGFIRSSWDEVNEIIAAANVYTVKQYGPDRVIGFSPIPAMSMVSYAAGSRYLSLIGGVCLSFYDWYCDLPPASPQIWGEQTDVPESADWYNSNYIIAWGSNVPQTRTPDAHFFTEVRYKGTKTVAITPDYAEVAKLTDLWLNPKQGTDAALAQAFAHVIFKEFHLEKPSEYFRDYAKRYTDLPVLVRLNEKDGSYIADRFLRASDLADNLGQENNPEWKTIAVDGSTGELVSPLGSIGYRWGEKG…
>Natrinema_pellirubrum_YP_007282293
MANRDRSVDSANERSAEGTSVSRRTLLGGAGAAGVAGFAGCLRLFTDDGEGNGNGTSTASKLNPLTEYPNREWESHYRDVWDVDDTYYLACRPNDTHNCYLEANVKNGVVTRLGPSMNYGEAEDLYGNQASDRWDPRVCQKGLSMVERFYGERRVTSPMIRQGFKDWVDEGFPREEDGSMPEEYAKRGEDSWYEASWDEAYEYAAKTFLELADHYSGADAQELLLEQGYDDRVVEEMQGVGTRTMKFRGGMPMLSTIGLFGEYRFANSMALVDHHVRDVGEDEALGGVGGDNYTFHTDLPPGHPMVTGQQTVDFDLANVEYADNIVLAGINWMCTKMADSHWLTEARMNGANVTGIFTDYNATSSKCDELVIIRPATDSALFLGVAQQIIATDGYDAEF…
>Nitrobacter_sp_Nb_311A_ZP_01048070
MSWILDLVNPRERKWEEFYRNRWSHDNVFRSTHGVNCTGGCSWAIYVKDGIITWEMQQTDYPLLERSLPPYEPRGCQRGISASWYVYSPIRVKYPYIRGPLYDLWREAKASHPDPVQAWASLVGDEQKRLRMQKARGKGGFRRAKWEELVELIAAAALYTARKWGPDRVMGFSPIPAMSMLSYAAGSRFLQLFGGVNMSFYDWYADLPTSFPEIWGDQTDVCESADWYNSKFIVSMAANMNMTRTPDVHFIAEARTEGTKFVVLSPDFSQIAKYCDEWIPIQAGQDTALWMAANHVILKEYYIDRQVPYFIDYVKRYTDLPFLVELEPNGNTYKTGRLLRAKRVARYQDVENGDWKMLVLDSKTGEPRAFKGQVGDRWGSTHGKWNLSAEDTLDNSPID…
>Nitrobacter_winogradskyi_gb_ABA05326
MSWILDLVNPRERKWEEFYRNRWSHDNVFRSTHGVNCTGGCSWAIYVKDGIITWEMQQTDYPLLERSLPPYEPRGCQRGISASWYVYSPIRVKYPYIRGPLADLWHEAKASYPDPVQAWASLVEDEEKRNRIQKARGKGGFRRAKWEELIELIAASCLYTARKHGPDRVMGFSPIPAMSMLSFAAGTRFLSLFGGGLMSFYDWYADLPTSFPEIWGDQTDVCESADWYNSKFIVSMASNMNMTRTPDVHFISEARTEGTKFVVLSPDFSQIAKYCDEWIPIQAGQDTALWMAANHVILKEYYIDRQVPYFIDYVKRYTDLPFLVELEPNGNTYKTGRLLRSNRVARYKDVENGEWKMLVLDTATGEPRAFKGQVGDRWGSTHGKWNLSAEDTLDNSPID…
>Nitrococcus_mobi_EAR23355
MGWIQDLINPKTRRWEEFYRNRWQHDNIFRSTHGVNCTGGCSWAIYVKDGIITWEMQQTDYPLLGRGEGGRGIPPYEPRGCQRGISASWYVYSPIRVKYPYGKGVLLDFWREARSSHNNPVEAWSSIVTDENKRKRWQKARGKGGYRRTTWDELLELIASACLYTAQKYGPDRVMGFSPIPAMSMLSYAAGSRFLQLFGGVNMSFYDWYADLPNSFPEIWGDQTDVCESADWYNSKFIVSMASNLNMTRTPDVHFISEARHEGAKFVVLAPDFSQVSKYADWWIPVKKGEDLGLWMAAGHVIYTEFYVKRQVPYFIDYVTRYTDMPFLVKLEKDGDGYRPGRYLTSEEVKKYKKQENAAWKQLVFDRKSNEARCPKGQIGHRHGKHGQWNLKMEDGLDN…
>NxrA1_Nitrospira_defluvii_YP_003798853
MMQLSRRQFLKVSAGTVAVAAVADKALALTALQPVVEVNNPLGEYPDRSWERVYHDQYRYDSSFTWVCSPNDTHACRIRAFVRNGVVMRVEQNYDHQTYEDLYGNRGTFAHNPRMCLKGFTFHRRVYGPYRLKGPLMRKGWKQWMDDGSPELTSDVKRKYKFDSRFLDDMVRVSWDTAFTYVAKGLIVIGTRYSGEAGARRLREQGYAPEMIEMMKGAGVRTFKHRAGMPILGMMGKHANTRFNNCVLPLLDSWIRKVNPDQAQGGRYWNNYTWHGDQDPSQPWWNGTQNCDVDLSDMRFTKLNTSWGKNFVENKMPEAHWKLESMERGARLVIITPEYNPTASRADYWIPVRPETDGALFLGASKIILDENYQDIDFIKGFTDMPLLVRTDTLQYLDP…
>NxrA2_Nitrospira_defluvii_YP_003798871
MQVSVSRRQFLKISAGTVAAVAVADKVLALTALQPVIEVGNPLGEYPDRSWERVYHDQYRYDSSFTWCCSPNDTHGCRVRAFVRNGVVMRVEQNYDHQTYEDLYGNRGTFAHNPRMCLKGFTFHRRVYGPYRLKGPLMRKGWKQWMDDGSPELTPDVKRKYKFDSRFLDDLNRVSWDTAFTYVAKAAVLIATRYSGEAGARRLREQGYAPEMIEMMKGAGVRTFKHRAGMPVLGIVGKMMNTRFNGGCLPLLDSWIRKVDAEKAQGGKYYSNYTWHGDQDPSHPFWNGTQNCDVDLSDMRFSKLNTSWGKNFVENKMPEAHWKLESIERGARIVVITPEYNPTAYRADYWIPVRPETDGANFLGAAKIIFDENLQDIDYIKEFTDLPLLVRTDTLQYLD…
>NxrA_Candidatus_K_stuttgartiensis_CAJ72445
MKLTRRAFLQVAGATGATLTLAKNAMAFRLLKPAVVVDNPLDTYPDRRWESVYRDQYQYDRTFTYCCSPNDTHACRIRAFVRNNVMMRVEQNYDHQNYSDLYGNKATRNWNPRMCLKGYTFHRRVYGPYRLRYPLIRKGWKRWADDGFPELTPENKTKYMFDNRGNDELLRASWDEAFTYASKGIIHITKKYSGPEGAQKLIDQGYPKEMVDRMQGAGTRTFKGRGGMGLLGVIGKYGMYRFNNCLAIVDAHNRGVGPDQALGGRNWSNYTWHGDQAPGHPFSHGLQTSDVDMNDVRFSKLLIQTGKNLIENKMPEAHWVTEVMERGGKIVVITPEYSPSAQKADYWIPIRNNTDTALFLGITKILIDNKWYDADYVKKFTDFPLLIRTDTLKRVSPKD…
>NxrA_planctomycete_KSU_1_ZP_10101005
MKLTRRTFLQVTGATGATFTLANKAMAFRLLKPAVEVGNPLDAYPDRAWESVYREQYRYDRTFTYCCSPNDTHACRVRAFVRNEVLMRVEQNYDHQNYADLYGNKATRNWNPRMCLKGYTFHRRVYGPYRLRYPLIRKGWKQWADDGFPELTPENKSKYMFDARGQDELLKASWDDAWTYAAKGIIHITKKYSGEEGARKLLDQGYPKEMVDAMKGAGTRTFKGRGGMGLLGVIGKYGMYRFNNSLALVDSHNRGVGPDKALGGRNWSNYTWHGDQAPGHPFSHGLQTSDVDMNDVRFSKLVIQTGKNLIENKMPEAHWLTQVFERGGKLVVITPEYSPSAQKADYWIPIKCNTDTALFLGITRILMDEKLYDADYVKKFTDFPLLVRTDTLKRLQAKD…
>PhsA_Wolinella_succinogenes_NP_906934
MEIEISRRRFLQGSVALTIVGASSGALAVGGSSGNKTESQEKGERSVATLCEMCVNKCAAIARVKDGKVIKLDPNPLFPKSRNMLCARGNAGIKALYDEDRLKYPLIRAGERGDGKFKRVTWDEAYTYIQEKLVKIMDEEQDNRSAIGFCAGEGMGEHHFKEFNKVFGSSNWLNHSSVCLQSTVSGYTLTIGTYGNPDLANAKYVIMAGANRAEAIVTPDTMDLFKRTLGRGCQLVVIDPRYSHTAHKADLWLPIKAGTDLAFVLALTHVVLSEEIYNKKFVEEKFNGFEEYKAHILQQNYTPEWAEPITGISASDIRKVARDFMACAPQAIYYPGRRTTWAKNDFQLRRAMAIFTALGGGVDVKGGICYGKTLPIDEHSIPAPMYANAKSRIEQNKAA…
>PsrA_Carboxydothermus_hydrogenoformans_YP_361367
MKLTRRSFLKASAATGALAALSGGVMSFERWAAKAAETGEVKLIPSICEMCGTKCGIIVKVKNGRVVKIEGNKEHPNGKGKICARGNAGMKLLYDPDRLKQPLKKEGDRFVPISWEQAFREIGEKLKEIKAKYGPEALVWSTHPELAYDYEVIFNQAFGSPNLSAHAPTCYSPRNVAYKTMYGEVPTVDYGNVKYYISCGRNLVEGINVSQVTGIMKAKEKGAKLIALDPRYSNFAALASEWVPIRPGTDLAFLLAMIHLIIKNEWYDKEFVKNYTIGFEEVAAEVEKYTPKWAEEITGIPAATIERITEEFAKAKPAAVVDPGWHTSRYMNSTEMVRAGAVINALMGNLGMKGGLKFPKYKFTKVEEREGLWPKLEKPKAKRFDGAGGEKWPLAKGLG…
>PsrA_PhsA_Acidiphilium_cryptum_YP_001233491
MQRRDFIRMSSAVASAALLGPTLAGCSRPAEWQRMMTEAPATETPTVCNICFWACAAKVHTRGERLWKITGNPEDAHCEGRLCTRGTGGVGAYYDPNRLVRPLVRMGKGADQRFEVASWDNALGLVAERMEKIAREHGPDRLAALVHGPGAAHFSHLVRAFGSDSIAEPAFAQCRGPRDTGFFLTFGQGFGSPEQTDMAKARCIVLIGTHIGENLHNSQVRTFTDGIRNDATIIVVDPRFSVAAGKANHWLPIRPGTDIALLLAWMNVILAERRYDAGYVARNTVGLEALCAHVAPFTPEWAYGETGIEPALIRETARLMAAAAPATVVHPGRHSTWWGDDTQRARAMAILAGLLGIWGREGGYYLPESVALPAYPVPAYPVPKTSWREIALPVFPLAG…
>PsrA_PhsA_Archaeoglobus_fulgidus_NP_071207
MVTRRDFLKATALTATAISAGIKFQPKSYAEATAASGEVKFVPNICAMCPAACSIQVEVRDGKVHRIHGTPDHPINNGKICARGNAGVQRVYNPDRLKKPLIRTGEKGTWSFREASWEEALSLIASKVKEYREMGHPEYIGMLGGWLPCTYYKPFFKAFLAALGTPNGGGVPEALCFLSKALGWKSAYGFGAHPELLTDYENARYVIMLRRNVAGSISVVHGWRLGQNRRKFKLVVLDPRYSETAAKADVWLPIKPGTDLAFLLAMMNVIINEKLYDSNFLAKYSNAPMLLKDGKPFKVWDENGKKKYLVFDLAKGAAVEHDSAMLPALEGEYEVEGEKVIPAFEALKRRVAEYTPEWAEGITDIEAKKIREIAREFALRRGVIDSGWHGPKYRNSLLT…
>PsrA_PhsA_Geobacter_lovleyi_ZP_01593406
MPIMSRRSFLKTSGICTAGAIAATYLPDQFLLWAGEKGLAKTEKITTYCEMCFWKCGAIATVVGGRVVKLEGNPLSATAKGKLCGRGNGGIGLLYDPDRLKHPLIRTGKRGEGQFRKASWDEALTHIADKLKKIKEEHGPESLALFTHGSPTEHFMPLLQGFGSNNFAMPSFAQCRGPRVVGYELTYGDDIGSPERLDMANSKVVVLIGSHLGENMHNSQVQEFTDAIGNGAKIIVVDPRFSVAAGKAHHWLPIKPASDMALILAWINIIIREGWYDREYVAKYTHGFDKLAAAVQQYTPEWAEKETDIPAAQIMATAREMGLHRPAVCIHPGRHVTWDGKDVQRSRAIAILGAILGTWGREGGAYLATRGSFPAVPPPSFPASNRPTLKKGGFPLGGA…
>PsrA_PhsA_Moorella_thermoacetica_ATCC_YP_429324
XMLEQKITRRTFLKGSLAAGALATFGGKLIPIEPAKAAAAGQAETRVVPTLCEMCGVKCGVLAHVRDGRVWRLTGNPRDPQSGGRLCARGNAGTKTLYDPDRLKGPMKRVGEGQFQPISWEQAFQEIGSKLKELKEQYGPQSLVWLAHPELISPLEKHFMAAFGSPNYTGHGPTCYSSRNVAFEQMYGGVPGVDYRNVRYYIAFGRNLTGGIKNPDVQKIVAAKAEGAHLVAVDPRLSDFAYFADEWLPIRPGTDLAMVLAMINVLINENLYDAAFVAAYTTGFEELKKGVSGYTPAWAAGITGIEAGTISRIARELAAAKPAAAVDPGWHAVTGSQYGNSVQAGRAIAALNALLGNLGARGGLSLPPTIKLGSPAGIMGPKPPAATAPRWDGAGSEKW…
>PsrA_PhsA_Thermosinus_carboxydivorans_ZP_01667237
MKKFSRRTFLKLSGAATAALAAAPTLPRMASLAANIQLEGSAEFKASYCEMCTSRCPIQAKVVDGKTVLINGNPEWAATGGTVCARGGSGFSQLYDPQRLKKPLIRTGERGEGKWKEVSYEEAYAYIAEKMQDIKARYGPEAMAFACRKGPHMGYLYTLAKAYGSPNTFNHESTCPMAKTVALEATFGTAALGIDYANVKYLVTFGRNFFEGIHVAQTRGVMTAVSKGAKLVSFDPRFSLTSAKAHEWFAIRPGTDLAVVLAINHVLIRDGLYDRDFIDKYTEGFEAVKASLTACTPAWAEQESGVRAADIERIARELAAARPRAVVEFGWRTTSTPEEFELRRAIIITNLLLGNLEVPGGTFFVKSANFINSLVGKPVIQPIAGPKLPPFPQPGRPRI…
>PsrA_PhsA_Thermus_thermophilus_YP_004130
MQRREFLKLSALGVGAMALRGSGPAKALKAPWYAQEVKSVYQICEGCFWRCGIVAHAVGNRVYKVEGYEANPKSRGRLCPRGQGAPQTTYDPDRLKRPLIRVEGSQRGEGKYRVATWEEALDHIAKKMLEIREKYGPEAIAFFGHGTGDYWFVDFLPAAWGSPNAAKPSVSLCTAPREVASQWVFGRPIGGHEPIDWENARYIVLIGHHIGEDTHNTQLQDFALALKNGAKVVVVDPRFSTAAAKAHRWLPIKPGTDTALLLAWIHVLIYEDLYDKEYVAKYTVGFEELKAHVKDFTPEWAEKHTEIPAQVIREVAREMAAHKPRAVLPPTRHNVWYGDDTYRVMALLYVNVLLGNYGRPGGFYIAQSPYLEKYPLPPLPLEPAAGGCSGPSGGDHEPE…
>PsrA_Wolinella_succinogenes_NP_906381
MTRRDFLKSAGAAGAAGLVWSQTIPGTLGALEKQEIKGSAKFVPSICEMCTSSCTIEARVEGDKGVFIRGNPKDKSRGGKVCARGGSGFNQLYDPQRLVKPIMRVGERGEGKWKEVSWDEAYTFIAKKLDEIKQKHGAHTVAFTARSGWNKTWFHHLAQAYGSPNIFGHESTCPLAYNMAGRDVFGGSMNRDFAKAKYIINMGHNVFEGIVISYVRQYMEAIENGAKVVTLEPRLSVMAQKASEWHAIKPGHDLPFVLGFMHTLIFENLYDKKFVQKYCTGFEELKASIEPCTPEKMALECDIPADTIKRLAREFAKAAPKAIFDFGHRVTFTPQELELRRAMMMVNALVGNIERDGGMYFGKNASFYNQFLGEEDPKAKGLKKPKTPAYPKVEVPRID…
>QrcB_delta_proteobacterium_NaphS2_ZP_07200609
MTMKITRRNFIAAVVGGVVGIQVTPLPWKFTDDAAIWTQNWPWVPVPAEGAVTEENTVCNLCPGGCGISVRKVAERAVKIEGRTDYPVNPGGICPVGMGGLQLLYDDDMRFPGPMKRAGARGQGQFVNITWGEAYDILAGRIAKLRKDGTPEALAAIDGNYAGTTTGLLVERFMRSVGSPNYVKPNAITDTYHMGNLLMMGKSVPMAYDLENSDFILSFGCGLLEGWGAPGRVMNAWGMWHDANPKNRKTRVVQVESRASNTASKADFWVAPRPGTDGALALGIAHVLIKKGRVDERFINGFTYGFDDLTSSEGQSQPGFKTIVSNKYSPVQVERITGVDAGTIVALANAFSKAKAPVAVYGKGKNNLNGSLYEFMAVQSLNAVKGRINRPGGVLVPDP…
>QrcB_Desulfatibacillum_alkenivorans_YP_002430439
MKLNRRNFLLVSTAGAAGGAVGSMFSPLSWKLMDDSSIWTQNWPWTPVPADGEVSFEETTCTLCPGGCRVKVRKVDERPIKLEGVEGGPVNDGGICILGLTALQLLFGPARVHTPMKRAGKRGEGKWVEITWEEAISEVSGKLAEIRETGRAQDLGCIAGGGKGVINALFSRFMEAYGSPNFYWQATAWDCYEENILRTLGLNGTAGFDLENADYILSFGAGLLDGWGSPVHVFQAHSKWRENHDGHATLVQIDAQLSNTAAKADKWLPIVPGTEGAVAMAMAHVIISKNLYNRGYVNWNTTGFRDFYRTVESEYAPAKVVKIACPVDNKEYQKKWLEELESRAIAFAKADKPLAVAGKGNGDRPVSQAELNAVQALNALVGAINRKEGGMVVLPDEPK…
>QrcB_Desulfococcus_oleovorans_YP_001530428
MKIDRRSFLTLLAGGAVGTALSPMTIKLTDDISIWSQNFRGTPIEVPVPERGPASYVDSVCTLCPGGCGISVRKIGDRAVKIEGKAGHPVNNDGVCALGLSGLQLLYGPWRVTGPKKKENGRWKKISWDRALSEIAEKLNELREAGKADAIAGISRTGRGTVARLMQRLLAAAGSPHFLPVPTNENAYSDAVARMFGKPGTVGFDFENSGYVLSFAAGLLDGWGSPVHMFSAHSQWKTNGVKMVQVESRLSSTAAKADQWVAVKPGTEADLALGLAHVILRDNLNAGAAANSRAFDSFAALVKKDYTPARVAAATGIKESVIVALAKEFAAASHPVAVCGRGDGQTPCDSREVMAVTALNALVGSVNRQGGMIIGPEPDYIQWARPVLDDTAQKGLAKG…
>QrcB_Desulfomicrobium_baculatum_YP_003159879
MGLDRRSFISLVAGGVAGSLFTPVIWKTLDDVSIWTQNWPWIPRLQYGEELTVPALCKLGADAYGLKVKTIAGRPVAAEGNPDHPLSLGGICPLGAASVHLLYSPSRVKNPKLRDGSSFKDITWEEAEELLAGKIKEAGASMAMISGDETGSVTDVLSGLVGKAGSDKSFFMPGESAPAAAALAMLGGDGQVGYDIENANYVLMLGADALGSWGNVARNGKAFSASREKGVKFVYVGPAQNGTSAVADSWIPCAAGTEPVLALGIAAVIAGTNRDRSFWPGFASFAKFVQTSYPLDKVAEITGVSAATITGLAQELVRAGRPLVLTAAEAGQGLGAFELAAGMSLNMLLQRVNTVGGVRILPWAPKVVEAAADKKAMLANDLVAYLSTVADGGAEAPAL…
>QrcB_Desulfovibrio_magneticus_YP_002953179
MGLDRRAFLGLVAGGTVGAMFTPIPWKLIDDASIWTQNWPWIPRVPKGQVDYVATTSKLCPAGEGLKIMRVAGNPILAGGNPSHPLSCGGVSALARSEVYMLYSPARIKSPMKRNGKTFAPITWEQALVEMAEKLGAAKGAVASISGDNTGTINEVLTALTAKLGSAGSFMMPSEATTAAKAMKLMGAQGQAGYDFENADTVLVLGADIFETWGTSSRNRKAFGANRPAGAKPANTYVYVGPSRNNTAAVCDQWVPAAAADLGVVALGIAWHLLKAGATSNAPGFDTFKAVVNGGFGPEDVKRATGVAPETLAAIAKALASAKAPLVVTGSPFGQGLGAAPVIAGMSLNMLLGRINKPGGVYMLPELPSVVPGALTRAAMLDGDLPAFLKGVESGKTPA…
>QrcB_Desulfovibrio_vulgaris_YP_967712
MALDRRGFLKFIGGATAGILATPVVWKGLDDVSIWSQNWSWIPRNIKGANSYVPTVSKLCPTGVGVRVRLVDGRPVRVIGNPEHPLSKGGVSSIAAAEVQMLYSPARMKRPLKRSPDGAYVMISWEEAEAMLLDGLKAAKGGDALACISGDDNGTINELLSAFVQQSGSKSFFLMPGEAQPAAKAWDLMGGEGQIGYDIEKSDFVLAIGANVLEAWGTAIRNRHAFGASHPHGAEPTAQFVYAGPVLNNTATGADDWLPIRPGTESAFALGLAHLLIKAGASSSAPDFDAFRSLAASFSPEKVAAQTGVDAKALTALAQALAKAKHPLVIVGSEFSQGAGAAPVMAGIALNMLLGSVNRDGGLRALPVARKVVPAGMDRKAMLQQDLTLWASAIASGKA…
>QrcB_Syntrophobacter_fumaroxidans_YP_844744
MKVGRRAVLQFMAGAVGGTLLSPLPWKLTDDAAIWSQNWFWRPSPARGEITRKPTVCALCEGGCGVQARLVDGKRAILLEGNPNHPVNQGGICALGAAGLQFLYAPYRIAQPLKQTKRRGDPTGFQPIAWNEAVGELAKKLGQMRADGKPNGLAGITRRRCSSMDALLNQFFAAYGSPNLFKMPAHADSLKLAGAVTTGREAPFGCNIEDAPYILSFGAGLVEGWGSPGRMQAAFRRWRQGGKSAAKIVQVDSRCSTTAAMADRWIAVPPGTEAALALGIAHLMVKDKLYDAEFMADRVFGFEDWTDSQGKNHKGFKFLVQTDAYTPEAISKLTGVDPAKIRELAKEFGTQKGAVAVWGQPQGSVPKDMYNELSFLALNALKGNIKAGGAIGLAPEVPL…
>RBG1_10_Zixibacteria_bacterium_EQB62431
MTLSRRRFLKISSLSAAGALVDLPELKFLQFLETVENPLEYYPNRDWEKIYRDQYRYDSSFTFVCTPNDTHACRLRAYVRNGIVIRVEQAYDVQNYTDLYGNKASVMWSPRGCNKGYNLPRRVYGPYRVKHPMVRKGWKEWAEAGFPDPTLPENQQKYFRRGEDSWVKVSWDEGFELVAKGLLHTMEKYSGEKGAEILRKQGYPEEMIEAMHGSGAQTIKIRGAMPLLGATRIFGFYRFANMLGLYDGKLGARGWSNFSWHGDLPPGHPMVTGVKCSDPELNDFRHSKLLVFLGKNMVESKMADAHWWIETIERGGKVVNISPEYSATSSKSDYWIPIRPGTDTALLLGVTQIIIQEKLYDQDFIKKHTDLPLLIRMDNLKLLRPTDIIKGYKNQILTG…
>RBG1_855_Zixibacteria_bacterium_EQB63276
MQVTRRDFLTFAGFTLAGITLGEWGRSKILAREEYKDTLYSGIGKEEFRLSICGQCPAGCGIVVRLMDGNPKKIDGNPLCPLSRGKLCPKGQNGLQVLYDPDRLTGPVKRKGKRGENDWEKISWEEAINTVSQKLKELKEKQNSYRLLILTQENKGLSGKLWKQFARAYGTPNLVEGNLLRDPGILWASYLMQGIKDYPAYDIENTKYILCFSPFLEGWYSPTWAQRMYGNFRRKRPEIRGKLVQIEPRLSPTAANADEWIQINTGTEAALVLGLAYLIIKEGRYDENFIREHTFGFEDWTDAQKRTHLGFKNFVLQEYDTEKVSSLTGVPIVTIIRLAREFSELNPALAIAEQRPASGGFYLQMAILALNALVSSLDVKGGVIIQREVPFKEFPEVSG…
>RBG1_1305_Zixibacteria_bacterium_EQB63726
MNNKENPHKKYWSTLSEFHQDAEFKKLKKEEFLSKPQSFFESNGNNDTTFSRRDILKLAGAAAVFTAAACARRPVEKIVPYLDPSEEVIPGKAVWYSSTSGTSDGCGMLVKTREGRPIKLEGNPDHPLNKGTLSAREQAAILDLYDPDRLKHPAKISAGQVLKSDWKSADTEIARSLKSAKGKMVLLTGTIHGPARKRLIREFLFSFSNAEHITFDALSEEEILEAQELCYGNRVLPRYRFDKAEALVFLGADPLASGHSKTEFAYGFGHQRKINSNQMSKVISFEPALSLTGQNADLHYLVKPQDLIKVGLALAHQLIVAEKKSKLASDLLVQNLLENYSAKKVETEIGLPEGTIKSVAADLWLARGRGLVYTGSLTVRDNSALALHLVTNLLNSALE…
>TMAO_Citrobacter_youngae_ZP_06352135
MLAVGAASALAPNPLISKVWAAGENPEQWIQSGSHFGAFEAKVVNGEWLETRPFKHDKYPCDMLNAVREVVYNPSRVRYPMVRLDWLRKREKSDRSQRGDNRFVRVSWDQALDLFYEELERVQKTYGSSGVFTGLADWQMVGKYHKAGGAMDRGLGLHGSYVTTVGDYSAAAAQVILPHVIGSLEVYEQQTSLPLVIQNSNTIVLWGCDPIKNLQIEFLVPDHDAFGYWQQIKEAVAQGKMRVISVDPVRSKSQNYLGCEQLALRPQTDVALMLALAHTLYEEKLYDTAFINDYTVGFEQFLPYLLGESDKQPKNAEWAAEICGLTAEQIRDFARLLVKGRTQFMGGWCAQRMHHGEQYPWMLVVLASMVGQIGLPGGGVGFGWHYNGGGTVTSAGPVL…
>TMAO_E_coli_CAA52095
MNNNDLFQASRRRFLAQLGGLTVAGMLGPSLLTPRRATAAQAATDAVISKEGILTGSHWGAIRATVKDGRFVAAKPFELDKYPSKMIAGLPDHVHNAARIRYPMVRVDWLRKRHLSDTSQRGDNRFVRVSWDEALDMFYEELERVQKTHGPSALLTASGWQSTGMFHNASGMRAKRIALHGNSVGTGGDYSTGAAQVILPRVVGSMEVYEQQTSWPLVLQNSKTIVLWGSDLLKNQQANWWCPDHDVYEYYAQLKRKSAAGEIEVISIDPVVTSTHEYLGGEHVKHIAVNPQTDVPLQLALAHTLYSENLYDKNFLANYCVGFEEFLPYLLGEKDGQPKDAAWAEKLSGIDAETIRGLARQMAANRTQIIAGWCVQRMQHGEQWAWMIVVLAAMLGQIG…
>TMAO_Photobacterium_profundum_YP_129680
MNMSVSRRSFLKGLATTSAVSVIGPSLLASSKAMAAETTGTWKTSGSHWGAFRAHVYAGKVQEIKPLEMDKYPTDMLNGIKGIIYSPSRVRYPMVRLDWLKKHKYSGETRGNNRFIRMTWDDALDLFYRELERVQKDYGPWALHAGQTGWRQTGQFHSCTSHMQRAVGMHGNFITKVGDYSTGAGQTILPYVLGSTEVYAQGTSWSEILDHSKNIVLWATDPVKNLQVGWNCETHESFAYLEQLKEKVAKGEINVLSVDPVKNKTQRFLGNDHMYINPQTDVAFMLAVAHTLYTEDLYDKEFIKMYCLGFDEFVPYFMGKSKDNIEKTPEWAAEICGLPADEIRDFARMLVAERTQILFGWCIQRQEHGEQPYWMGAVIAAMVGQIGLPGGGVSYGHHY…
>TMAO_Salmonella_enterica_gb_AEZ47489
MKNKDSLHVSRRRFLAQLGGLTVAGMLGPSLLTPRSARAADAVAPGAATKEGILTGSHWGAIRATVVDGRFVAAKPFEQDKYPSKMIAGLPDHVHNAARIRYPMVRVDWMRKGHQSDTSQRGDNRFVRVSWDEALDLFYQELERVQKTYGPSALLTASGWQSTGMFHNASGMLARAIALHGNSVSTGGDYSTGAAQVILPRVVGSMEVYEQQTSWPLVLQNSKTIVLWGSDMVKNQQANWWCPDHDVYQYYEQLKEKVASGAISVISIDPVVTSTHDYLGRDKVKHIAINPQTDVPLQLALAHTLYSEKLYDKNFLDNYCVGFDQFLPYLLGEKDGQPKDAAWAEKLCGIDADTIRALARQMAGDRTQIIAGWCVQRMQHGEQWSWMVVVLAAMLGQIG…
>TMAO_Shewanella_massilia_CAA06851
MNRRDFLKGIASSSFVVLGGSSVLTPLNALAKAGINEDEWLTTGSHFGAFKMKRKNGVIAEVKPFDLDKYPTDMINGIRGMVYNPSRVRYPMVRLDFLLKGHKSNTHQRGDFRFVRVTWDKALTLFKHSLDEVQTQYGPSGLHAGQTGWRATGQLHSSTSHMQRAVGMHGNYVKKIGDYSTGAGQTILPYVLGSTEVYAQGTSWPLILEHSDTIVLWSNDPYKNLQVGWNAETHESFAYLAQLKEKVKQGKIRVISIDPVVTKTQAYLGCEQLYVNPQTDVTLMLAIAHEMISKKLYDDKFIQGYSLGFEEFVPYVMGTKDGVAKTPEWAAPICGVEAHVIRDLAKTLVKGRTQFMMGWCIQRQQHGEQPYWMAAVLATMIGQIGLPGGGISYGHHYSS…
>TMAO_Vibrio_vulnificus_YP_004189064
MAITRRSFLKGVATTSAASVIGPSLLASASANAVETTGTWKVSGSHWGAFRAHIYAGKVQEIKPIELDQNPTEMLNGIKGIIYSPSRVRYPMVRLDWLKKHKYSADTRGNNRFVRVTWDEALDLFYRELERVQKEYGPWALHAGQTGWNQTGSFNNCTAHMQRAVGMHGNYITKVGDYSTGAGQTILPYVLGSTEVYAQGTSWSEILENADNIILWANDPVKNLQVGWNCETHESYAYLAQLKEKVAKGEINVISVDPVKNKTQRYLENDHLYVNPMTDVPFMLAIAHVLYTENLYDKKFIETYCLGFEEFINYVQGKTKDKVEKTPEWAAPICGVKADKIREFARMLVKGRTQILMGWCIQRQEHGEQPYWAAAVVAAMIGQIGLPGGGISYGHHYSS…
>TtrA_Aeropyrum_pernix_NP_148724
MVSRRDFVKGSIAIASLLVAGAGLQPVLSQLVRPKFERIAPDLQMGANVRYVYSSCLGCNVRCGIKARVVKVGDLEIVERIEGNPYHPYNRAVSLNGNGKLGSQHLRFYHLPYNTPVKEALTKWHGTLCPRGQDGIYYLYDPYRVLVPLKRAGPRGSGKWKPISWEQLIREVVEGGVIEETGERLPGLRDFFVYGKLREAGFEDPNAILSDMKKDVQEILEYAKKPETSYEDIVMKIEEFKEKWSKILGEKGLKLDDILIDPDRPDLGTKANMVAYLRGRGQGHTDYMSARWIAGFGSVNWLRHTSACQLGYYAANYLWAGYHDIQPDPVSSKVIIMAGASMGRLHPGTTGQGLLISRAGEGDLKIYYVNPTAPRTDAGGNIVWIPIKPGYDAALAFAL…
>TtrA_Haemophilus_somnus_gb_ABI25172
MNKQRRNLIKGALATTAATAFVAGYSPKVKEIAKGVIEGSSGQKTQDNINGNSLLPEYQVKEGNLLTNSQQVVCNTQCMGCWTLCGLRVRIDLEKNKVLRINGNPYHPLSSDHYLDYNQSIKQAELSVSGENGLQQRSTACARGAAFLDGINSPYRITQPLKRVGKRGEGKWKTISFEQLIDEVVNGGDLFGEGHVDGLKAIRDLQTPVNAQHPDFGAKVNQLMVTFAGPEGRQPLLKRFANNSFGTINFASHGSFCGLSYRAGSGAFMNDFANNSHAKPDWDHVEFILFMGTSPAQSGNPFKRQSRQLAKKRTEDNFEYVVIAPRLELTSTAAQDKNRWVPIIPGKDLSLALAMLRWIIENERYNEDYLSIPSEIAMQQANGVSFCNATHLFIADPNH…
>TtrA_Photobacterium_profundum_YP_133039
MAALIMDRRQFLKMGAATTFTGGMAGISKATAGDSNQDISRYAPLSAEPEFILGPDNKLTNNPNQRFAFTKCFGCYNVCGARIRIDNNTDQILRVCGNPYALSTQSGNPVAMEVSPQEAMLQLVGEQGNENRATLCGRGNAVPDAITDSRRVTQCLKRVGKRGENHWQSISYEQLIKEVVEGGNLFGEGHVEGLSDIYDDKTVANPAYPDFGPKKNQLLMTGCSEDPARWGFYKRFSEASWGTPNIGNKDSYCGHQQVAGCALGVEDGANSGALPTTDFEHCEFAIFIGTNPGLSGISLNSASKRLADARTQNPNFKYVVIDPILRSLTSSSTPENCEWVPIRSSGDTALMHAMMQYIINNERYNKSYLASCSQEGAYKVSEINYTNAPYLVVTDKKHP…
>TtrA_Pyrobaculum_aerophilum_NP_559177
MTSRRAYLKAIAAAATLGIALWGYWPVVDKIIKPKRTPYGPDPQFGTNVRYVFSSCLGCNVRCGIVARVVKYGDVEVIERIEGNPYHVYNRAVSFDKQIKRYAPLPYNTPVKEALEKWSGTLCPRGADGIHYVYDPYRVLKPLKRAGPRGSGKWKAITWEQLINEVVNGGVIEETGERLPGLKEFFAYGKLKEAGFEDPNAILSEMKIDVDNIMKVARDPNKTYDDLIKAIEEFKAKWSQRLGEKGLKLEDLLIDPDRPDLGTKANMVMYLRGRGQGHTDYFSQRWIYAFGSVNWTRHTSACQLGYYAGNSIWAGYHDIQADPIGAKVIIGAGWSMGRVHPGATGQGLMIERACEGELKLYYVNPVAPRTTCNGNIIWIPVKPGEDAALAFAVIRWLIE…
>TtrA_Pyrobaculum_arsenaticum_YP_001152643
MTSRRTYLKAIAAAAALGVALWGYWPVVDKIIKPKRNPYGPDPQYGKNVRYVHTTCLGCNVRCGIRVRVVKYGDVEVIERIEGNPYHVYNRAVSFDSQVKRYKQLPYNTPVKEALERWSGTLCPRGVDGIHYVYDPYRVLKPLKRAGPRGSGKWKVITWEQLNNEVVNGGIIEETGERLPGLKDFFVYGKLKEAGFEDPNAVLSEMKADVDNIMKIARDPNKTYDELVKAIEGFKAKWSQKLGEKGLKLEDVFIDPDRPDLGTKANMVMYLRGRGQPPTDYFSQRWIYAFGSVNWTRHTSACQLGFYTGNRIWAGYTDIQADPVGAKVIIGAGWSMGRLHPGATGQGLIIERACEGDLKLYYINPVAPRTPCNGNIIWIPVKPGEDATLAFAVIRWLIE…
>TtrA_Wolinella_succinogenes_NP_907142
MEEGRRRFLLGSGVVAGSAAVVGYKETLGAVALLKDKGERAKDSIYGEAAEPEVRFESGRTLINPKYSIRPSVCNGCTTHCGIRVKINQESGAVERVFGNPYSLLSSDPWLPYNTPLKESLEVLSAQKESGLHHRSTACARGNAVYDKLNDSFRVTKPLKRVGKRGENAWVEISPEQLIQEILEGGNLFGEGEVEGLRSIRQLDKLIDEENPEYGSSANRLCVLGTADEGRQVVMVQRFVQSFGTVNFMGHTSICGLSMRAGEAAYLNDFVGYPHLKPDFKNCKFLLNIGTAPAHAGNPFKRQAKLLAQARTTGECRYVTVTPILANSDNIAVGERSRWLPVAPSGDLALVMGMIRLIIEEKRYLADYLAIPSLESQKALEEVSFTNATHLIIQKGEKE…
>TtrA_Yersinia_enterocolitica_YP_001005907
MAKSTRRQWLKGSLALGGVVAFGASYHAVARKTLAGLVDGSAGKLTLDPISGNALPTEGRVGPQWQANPQQAVSMTQCFGCWTLCGLRVRVDTQQNKILRIAGNPYHPLSHDHHFPYQLPVGEALQHLGGEQGMTGRSTACARGATLLEGVDSPYRITEPMKRVGPRGSGKWQRISFEQLVAEVTEGGDLFGEGPVEGLRAIRDLDTPIDAKQPSLGPKANQLLVTNAGDDGRDAFIQRFANQAFGTKNLGSHGAYCGLAYRAGSGALMGDLDKNAHVKPDWDNVRFALFLGTSPAQSGNPFKRQGRQLANARQRDDFNYVVVAPALPLTTTLANQHNRWVPVLPGTDAALAMGIIRWIIEQHRFNHAYLAIPGEMAMQAAGERSWTNASHLVITTETH…

## Sheet: CuMMO
>2599185270_SAG_DWH_1_c_000000000007_34
MAYSDAITQELNMSTNEERAYRMLDLIIIPIVFVVMGAAFHLHYMLTAGDWDFWVDWKDRLYWPIVSSISFIIFAGAVQGLMWRLVRMPIGMTLVGTGLVLMEWISRYYNFHLWAYFPMSQVWPATWIAVGIFVDAILLITGSALMTSLFGVFFLPVIFITSNYPMLAPFRAPTSVMGTEVPVADWIGYVFQRGGSPEYLRIIEDAGLRVLGGETWFISCLFGGFVSIFIYMLWWWISGIATRPYSRSNPLAEYMGGTQPSDKDDAITADAYPTSAVK
>2599185294_SAG_DWH_3_c_000000000035_18
MALEANEALLLKAVTTSNSDAARIARGLDRIVVGILFFAIVAAFHIHFMLTVGDWDFWVDWKDRMNWVTLTPMLLIVIPAALSYPLMEKFGLPISGTLCGLCLMAGEWASRYFSFHLWTYFPMSMIWPSIVIPGLMLMDLVYLLSRNLFITAIFGGSSVAFAFAPANWPILAPYHVPVIHMDQVVNVADLIGYSFTRTATPEYLRMIERGTLRTFGGESTLISTFFSAFVCMVLYYVWWKIGAWLTNLGSVPNRLKGFVGLDEVAEEK
>2636416012_mussel_P_c_000000000101_6
MAYSDAITQALKMSTNEERTYRLFDFIVLPIVVIVLGAAFHLHYMLTAGDWDFWVDWKDRLYWPLISSVSFVIFAAAVQGLLWKIIRMPIGMTVAAIGLVGMEWISRYLNFYIWAYFPISQVWPATWIAAAIFVDAILLISGSFLMTALFGVFFLPTMFVMSNYPMLVPFRIPVEVMGTEVTVADWVGYTFQRGGSPEYLRIIENAGMRVLGAETWFISCLFGGFLSIFIYMGWWGIAGIAAKPFSRSNPFAASMGGEEPDEKDDKITADAYPLPISNGNK
>2636416012_mussel_P_c_000000000113_37
MSAVQSAITTAEQQHRVYKAFDWIVIPIVVLVLIGAFHIHFMLTGGDWDFWIDWKDRRWWVTVTPITLIFFPAALHYLLWTNFRLPFGATLCCAGLLIGEWMNRVINFVGWAYFPLNMVVPAEIIPMALILDAILLISRSLTVTGIIGSMVWGVIFYPANWALIAPFHVPIENNGVMMSVADLIGYNYVRTGTPEYIRIIEEGTLRTFGEDVTPVSAFFAGFISVFMYFIWLGFGKVLSRTTWVKRL
>2636416014_sponge_P_c_000000000077_102
MSAVQSAITTAEQQHRIYKAFDWIIIPIVVLVIIGAFHIHAMLTMGDWDFWIDWKDRRWWVTVTPITLIFFPAALHALLWQNFRLPFGATLACGGLLIGEWVNRVVNFVGWAYFPLNMVVPAEIIPMALCLDAILIISRSLTVTGVIGSMVWGVIFYPANWALIAPFHVPIEYNGVMMSVADLIGYNYVRTGTPEYIRIIEEGTLRTFGEDVTPVSAFFAGFISVFMYFIWIGLGNWFAKTTWAKRI
>2636416015_sponge_M_c_000000000244_99
MSAVQSAITTAEQQHRIYKQFDWIIIPIVVLVVIGAFHIHAMLTMGDWDFWIDWKDRRWWVTVTPITLIFFPAALHYLLWENFRLPFGATLACAGLLIGEWANRVANFVHWAYFPMNMVVPSEIIPMALCLDAILLVSRSLTITGVLGCMVWGIIFYPSNWAIIAPFHVPVEYNGTMMSVADLIGYNYVRTGTPEYIRMIEEGTLRTFGEDVTPVSAFFAGFISVLFYFVWLGIGKWFAKTTWMKRI
>2788500498_NAT157_c_000000000008_267
MSLTAPEKKLLNAITTKGSSAAKIVRQLDLIVVLILFFAIIAAFHIHIMLTVGDWDFWVDWKDRKNWVTLTPMLLIFIPAALSYPFMQKFGLPIAGTLCALCLVIGEWVSRILGFHLWTYFPYSMIWPSIAIPGLMLMDLVLLLSRNAIATSIFGGSAVALAFAPANWPILAPYHLPVVHIDQVVNVADLIGYTFTRTATPEYLRIIERGTLRTFGGESTIISTFFSAFVCMVLFFIWWKIGEWVTNLGTVPNRFKKMVGYTDEDDDNAKEAV
>AMO_Group_O_AFW03574.1
MAQTSSGSEGYVAYRLDTIKLPWSVWWAERSIEFLLIPTALGLVTGAFHLHVMLTIGDWDFWLDWKDREWWITLWPPVTITFLGAFQYILWGNYRLPFGATLCIASLLLGEWLVRWSGWHMWSYYPINLVTPATLFAGAIAMDAILLLTRSFILTGIFGASLYALLFYPSNWSWLAAYHVPVEHNGLVMTVADLIGFEYIRTGTPEYIRIIERGTLRTFGQHSAPVSSFFAAFMCTLVYWMWWFIGKGFCTVRYIQGRL
>AMO_Group_W_AFW03576.1
MSDIQYKPVGHEAQIIGRYLEWLIVVAVLLVIIGSFHLHVMLTVGDWDFWLDWKDREFWITVTPILIITYCGALHYILWAHFRLPFGATFAILCLLIGEWIVRIGGFHAWSHYPLNLVTPATFFAGAIVLDTILLLTRSVILTGVVGGAMFAFLFFPTNWSWLAAYHVPVESNGIVMTIADLIGFEYIRTGTPEYIRIIERGTLRTFGQHSTAVSSAFAAFICIFMYWIWWYIGKLFSNIKYVKGRI
>AMO_Nitrosomonas_sp._Is79A3_WP_013964654.1
MSRTDEILAAAKMPPEAVRMSRYIDAVYFPILCILLVGTYHMHFMLLAGDWDFWLDWKDRQWWPVVTPIVGIMYCAALQYYLWVNYRLPFGATLCIVCLLVGEWLTRYWGFYWWSHYPINFVLPSTMIPGALMLDTVLLLTGNWLITALLGGGFWGLFFYPGNWPIFGPTHLPVVVEGVLLSVADYTGFLYVRTGTPEYVRLIEQGSLRTFGGHTTVIAAFFGAFVSMLMFCVWWYFGKLYCTAFYYVKGERGRISMKNDVTAFGEKGFAQGIK
>Costa_Rica_OMZ_AFW03617.1
MSASQSAVRSRAEAVAVSRTFDWMILFVLFTAVLGGYHIHFMLTGGDWDFWSDWKDRRLWVTVVPIVAITFPAAVQACLWWRYRLPIGATLCILALLLGEWINRYMNFWGWTYFPINICFPSQLIPSAIILDVVLMLSGSMTLTAVAGGLGWGLIFYPSNWPVIAPLHQPVEYNGMMFTLADLSGYHYVRTGTPEYIRMVEKGTLRTFGKDVAPVSAFFSGFVSVIIYFLWHFFGKWFSGTGFIADDAS
>Cycloclasticus_sp_3_C5_1_c_000000000001_285
MSAVQSAITTAEQQHRIYKAFDLIVIPIVTLVIIGAFHIHFMLTAGDWDFWIDWKDRRWWVTVTPITLIFFPAALHYLLWTNFRLPIGATLSCAGLLVGEWMNRVFNFVGWAYFPLNMVVPAEIIPMALILDAILIISRSLTVTGIIGSMVWGIIFYPANWALIAPFHVPIEYNGTMMSVADLIGYNYVRTGTPEYIRIIEEGTLRTFGEDVTPVSAFFAGFISVFAYFTWIGFGKVLSSTKWVKRL*
>Cycloclasticus_sp_3_C5_1_c_000000000001_434
MAYSDAITQELNMSTNEERAYRMLDLIIIPIVFVVMGAAFHLHYMLTAGDWDFWVDWKDRLYWPIVSSISFIIFAGAVQGLMWRLVRMPIGMTLVGTGLVLMEWISRYYNFHLWAYFPMSQVWPATWIAVGIFVDAILLITGSALMTSLFGVFFLPVIFITSNYPMLAPFRAPTSVMGTEVPVADWIGYVFQRGGSPEYLRIIEDAGLRVLGGETWFISCLFGGFVSIFIYMLWWWISGIATRPYSRSNPLAEYMGGTQPSDKDDAITADAYPTSAVK*
>Cycloclasticus_sp_3_C5_1_c_000000000001_1123
MALEANEALLLKAVRTSNSDAARIARGLDRIVVGILFFAIVAAFHIHFMLTVGDWDFWVDWKDRMNWVTLTPMLLIVIPAALSYPLMEKFGLPISGTLCGLCLMAGEWASRYFSFHLWTYFPMSMIWPSIVIPGLMLMDLVYLLSRNLFITAIFGGSSVAFAFAPANWPILAPYHVPVIHMDQVVNVADLIGYSFTRTATPEYLRMIERGTLRTFGGESTLISTFFSAFVCMVLYYVWWKIGAWLTNLGSVPNRLKGFVGLDDVAEEK*
>Cycloclasticus_sp_6_C5_1_c_000000000007_32
MGVVRSAITTAEQQHRVYKAFDWIVIPIVVLVIIGAFHIHFMLTAGDWDFWIDWKDRRWWVTITPITLIFFPAALHYLFWQHFRLPFGATICCAGLLAGEWVSRVVNFVGWAYYPLNMVVPAEIIPMALVLDSVLLISRSFLVTGVIGSMIWGLIFYPANWAIIAPYHVPVEYNGNMMSIADLMGYSYVRTGTPEYIRIIEEGTLRTFGESVVPVSAFFTGFISVFAYFIWVGIGKALAKTIWVKKL
>Cycloclasticus_sp_6_C5_1_c_000000000008_249
MSLTAEEAKLLKAISVPNSDAAKIVRNFDWIVVVVLLFAVTAAFHIHFMLTAGDWDFWVDWKDRMYWVTLTPMILVIIPAALSYPLMHKLGLPIAGTVCGLCLVIGEWVSRISGFHLWAYFPYSLIWPAIVLPGLMLLDLFYMLFRNVFLASVFGGGAVAMAFAPANWPILAPYHVPVVHIEQLVNVADVIGYSFTRTATPEYLRFIERGTLRTFGGESTLVSTFFSAFVCMILFYMWWRIGQFLSNLGTIPNQLKTFVGLEADKDEAK
>Cycloclasticus_sp_CSM_1_c_000000000010_39
MKLTTNEATLLSAVTTPNSDAARISRGLDMFVVAILFFAIIAAFHIHIMLTVGDWDFWVDWKDRMYWVTATPMLLIFIPAALSYPFMMKFGLPIAGTLCALCLVIGEWISRIVGFHLWTYFPYSMIWPAIVLPGLMLMDLVLLLSRNLFITSIFGGSAVAFAFAPANWPILAPYHEPVVHMGQLVNVADMIGYSFTRTATPEYLRFIERGTLRTFGGESTLISTGFSGFVCMILFFVWWKIGEWLTNLGTIPNVVKKHVGLGDDDDEK
>GCA_002352345.1_Methylococcaceae_c_000000000021_4
MSATAQSVGAKSAGDLSPVMAGMSRKFDLLLVPILFLAITGAFHIHFMLLAGDWDFWVDWKDRRFWITITPIVAITFPAAIQYVLWEYFRVPLGATLCIVALLFGEWMNRYWGFTIWSGFPATLTWPAMLIASALVLDAVLMLTKNWVATAIVGAPLFALLFYAQNIVILAPYHVPVEHMGQLMSVADMVGYAFVRTATPEYLRMIERGTLRTFGGESALIASFFAAFICMIMYTAWWKLGAVGAKMRWMKSIFDKAAKVRA
>DWH_transcriptome_DH180_group_2_AGS56207.1_(39%_of_total_pHMO_transcripts)
MSAVQSAITTAEQQHRIYKAFDWVVIPIVILVITGAFHIHAMLTMGDWDFWIDWKDRRWWVTVTPIALIFFPAALHYLLWTNFRLPFGATLSCSVLLIGEWANRTANFVGWAYFPLNMVVPAEIIPMALCLDAILLISRSLTITGIIGSMVWGVIFYPSNWALIAPFHVPVEYNGVMMSVADLIGYNYVRTGTPEYIRIIEEGTLRTFGEDVTPVSAFFAGFVSVFMYFIWLGVGAWFAKTTWAKRI
>DWH_transcriptome_DH331_group_2_AGS56209.1_(11%_of_total_pHMO_transcripts)
MGVVRSAITTAEQQHRVYKAFDWIVIPIVVLVIIGAFHIHFMLTAGDWDFWIDWKDRRWWVTITPITLIFFPAALHYLFWQHFRLPFGATICCAGLLAGEWVSRVVNFVGWAYYPLNMVVPAEIIPMALVLDSVLLISRSFLVTGVIGSMIWGLIFYPANWAIIAPYHVPVEYNGNMMSIADLMGYSYVRTGTPEYIRIIEEGTLRTFGESVVPVSAFFTGFISVFAYFIWVGIGKALAKTIWVKKL
>DWH_transcriptome_DH335_group_3_AGS56210.1_(42%_of_total_pHMO_transcripts)
MSLTAEEAKLLKAISVPNSDAAKIVRNFDWIVVVVLLFAVTAAFHIHFMLTAGDWDFWVDWKDRMYWVTLTPMILVIIPAALSYPIMHKLGLPIAGTVCGLCLVIGEWVSRISGFHLWAYFPYSLVWPAIVLPGLMLLDLFYMLFRNVFLASVFGGGAVAMAFAPANWPILAPYHVPVVHIEQLVNVADVIGYSFTRTATPEYLRFIERGTLRTFGGESTLVSTFFSAFVCMILFYMWWRIGQFLSNLGTIPNQLKTFVGLEADKDEAK
>DWH_transcriptome_DH941_group_4_AGS56213.1_(1.4%_of_total_pHMO__transcipts)
MAYSDAITQELNMSTNEERAYRMLDLIIIPIVFVVMGAAFHLHYMLTAGDWDFWVDWKDRLYWPIVSSISFIIFAGAVQGLMWRLVRMPIGMTLVGTGLVLMEWISRYYNFHLWAYFPMSQVWPATWIAVGIFVDAILLITGSALMTSLFGVFFLPVIFITSNYPMLAPFRAPTSVMGTEVPVADWIGYVFQRGGSPEYLRIIEDAGLRVLGGETWFISCLFGGFVSIFIYMLWWWISGIATRPYSRSNPLAEYMGGTQPSDKDDAITADAYPTSAVK
>DWH_transcriptome_DH4550_group_4__AGS56211.1_(0.6%_of_total_pHMO_transcripts)
MAYSDAITQKLNMSTNEERTYRLFDLIIIPIVVVVLGAAFHLHYMLTAGDWDFWVDWKDRLYWPLISSVSFVIFAGAVQGLLWRTIRMPIGMTVAAIGLIAMEWISRYVNFYEWAYFPLSQVWPATWIAAAIFVDAILLISGSFLMTALFGAFFLPTIFVLSNYPMLAPFRIPTEVMGTEVTVADWVGYTFQRGGSPEYLRIIESAGMRVLGAETWFISCLFGGFLSIFIYMMWWGISGIAVRPYSRANPFAAYMGGEEPRDDEKIYVDEYPLPLPNRDANK
>DWH_water_column__AHY22374.1
DWDFWVDWKDRMNWVTLTPMLLIVIPAALSYPLMEKFGLPISGTLCGLCLMAGEWASRYFSFHLWTYFPMSMIWPSIVIPGLMLMDLVYLLSRNLFITAIFGGSSVAFAFAPANWPILAPYHVPVIHMDQVVNVADLIGYSFTRTATPEYLRMIERGTLRTFGGESTLISTFFSAFVCMVLYYVWWKIGAGLT
>Ethane_Methylococcaceae_ET-HIRO_BAH22836.1
MSIGTSELKLLKALDRPGSSARRTSRVLDFLIIPVVVCAVIAATHIHIMLTVGDWDFWVDWKDRLYWITLTPVLLVIIPAGLSYVFWERFRLPIAGTLCAVCLLLGEWANRYFGFHLWSYFPFSMVWPAIAIPGLMVMDLVLMLTRNIVITSIFGGGAVAMLFAAGNWPLLAPFRVPVEHLGQLVSMADFIGYTYIRTATPEYLRMVERGTLRTFGGESTAVSSFFAAFLCMIMYYIWWSIGKKLAGLGYMPNQLKQFMGYKKDEMEVK
>Ethane_Methylococcaceae_ET-HIRO_BAH22839.1
MSATAQSVGTKSAGDLSPVMASMSRKFDMLLVPILFLAITGAIHIHMMLLGGDWDFWVDWKDRRFWITITPIITICFPAAIQYITWVYFRLPIGATLSIVGLLFGEWMNRYFGFTLWAGFPATLTWPAMLIASALVLDTVLMLSKNWLATAIIGAPLFALLFYAQNIVILAPYHVPLEHMGQLMSVADMIGYAFVRTATPEYLRMIERGTLRTFGGESALIASFFSAFICMLMYMAWWKMGEIGGRQTWMKSIFDKAAKVRA
>Ethane_Methylococcaceae_ET-SHO_BAH22830.1
MSISTEELKLIKALEVKGSSAAQTSRIIDFLIVPVVVLAVIAAVHIHIMLTVGDWDFWVDWKDRLYWITLSPVLLVVIPAGLSYVFWERFRLPIAGTLCAICLLIGEWANRYFGFHLWSYFPFSMVWPAIAIPGLMAMDLVLMLTRNIVITSIFGGGAVAMLFAAGNWPLLAPYRVPVEHMGQLLTMADMIGYTYIRTATPEYLRMVERGTLRTFGGESTIVSSFFSALLSMVMFYIWWFIGKKLTELGYMRNQLKKYMGFGNEEPEASK
>Ethane_Methylococcaceae_ET-SHO_BAH22833.1
MSATAQSVGAKSAGDLSPVMAGMSRKFDLLLVPILFLAICGAFHIHFMLLAGDWDFWVDWKDRRFWITITPIVAITFPAAIQYVTWEFFRLPIGATLCIVALLFGEWMNRYFGFTLWSGFPATLTWPALLIASALVLDTILMLTKNWVATAIIGAPLFALTFYAQNIVILAPYHVPVEHMGQLMSVADMIGYAFVRTATPEYLRMIERGTLRTFGGESAIIASFFAAFICMIMYAAWWKLGAVGAKARWMKSVFDKAAKVRA
>Ethylene_Haliea_sp._ETY-M__BAM38053.1
MFNSNKVDPVLQAAGLRTPAAISSSRAFDIVIATLAIFLMAGSFHIHFMLLAGDWDFWVDWKDRQFWVSITPVVAMVFPAAAQAWLWRMFRVPFGATFVVLCLILAEWISRIFAFNGWVHFPYSLVWPATMIPGAIVLDMVLLLTRSWLMTGIFGAWAFGLMFYPGNWPMLAAYRLPMEHMGQLATSGDLIGYHFVRSATPEYLRYIERGTLRTFGGESAIIASFFAAFMCSLVYFVFWHVGVLASKIHYLPNQFKKFMGMGGMKDTDTFGGHQHVGEPKGAQS
>Ethylene_Haliea_sp._ETY-NAG_BAM38059.1
MFSLINRSDPVLEAAGLRTPAAISSSRAFDIVIATLAIFLMAGSFHIHFMLLAGDWDFWVDWKDRQFWVSITPIVAIVFPAAAQAWLWRMFRVPFGATFVVLCLILAEWVSRIFAFHGWVYFPYSLVWPATLLPGAIVLDMVLLLTRSWLFTGIFGAWAFGLMFYPSNWPMLAAYRVPAEHMGQMATVGDLIGYHFIRSATPEYLRYIERGTLRTFGGESALIASFFAAFMCSMVYFLFWHVGVLASKIHYLPNQMKKFMGMGGMKETDTFTGHQVPSELEGARS
>GCA_000214665.1_Methylomonas_methanica_MC09_c_000000000001_298
MSASQSAVRSRAEAVQVSRTFDWMILFTLFTAVLGGYHIHYMLTGGDWDFWTDWKDRRLWVTVAPIVSITFPAAVQACLWWRYRLPIGATISVVALMIGEWINRYMNFWGWTYFPVNICFPSNLLPGAIVLDVVLMLGNSMTLTAVVGGLAYGLLFYPGNWPIIAPLHVPVEYNGMMMTLADLQGYHYVRTGTPEYIRMVEKGTLRTFGKDVAPVSAFFSGFVSIIIYFLWHFFGRWFAKTDFIADDAS
>GCA_001757535.1_DWH_SED_GSC8_c_000000000003_12
MSLTADEARLLKAISVPKSDAQKVVRTLDWIVVVILLFAVTAAFHIHFMLTAGDWDFWVDWKDRMYWVTLTPMILVIVPAALSYPLMHRFGLPIAGTLCGICLALGEWISRISGFHLWSYFPYSMVWPAIVIPGLMLMDLFYMLFRNVFLTTIFGGASVALAFAPANWMILAPYHVPVVYLEQLISVADLIGYTFTRTATPEYLRFIERGTLRTFGGESTLISTFFSAFVCMILFYMWWRIGQFLSNLGTIPNQLKTMVGLEADKDED
>GCA_002733135.1_NORP92_c_000000000004_69
MSAVHSVSAITTAEQQHRIYKAFDWIIIPIVVLVVIGAFHIHAMLTIGDWDFWIDWKDRRWWVTVTPISLIFFPAALHYLLWENFRLPFGATLACGGLLIGEWANRIANFVGWAYFPLNMVVPGEIIPMALCLDAVLIISRSLTITGVLGGMLWGIIFYPANWALIAPFHVPVEYNGVMMSVADLIGYNYVRTGTPEYIRIIEEGTLRTFGEDVTPVSAFFAGFISVLAYFLWLYIGKWFSKTTWMKRI
>GCA_015659495.1_SZUA_1075_c_000000000006_41
MSLEQHEAKLLSAISTPGSDAAKIARGLDWIVVGILVFAIIAAYHIHMMLTVGDWDFWVDWKDRMNWVTLTPMLLVVIPAALSYPFMEKFGLPIAGTLCALCLMIGEWASRYFSFHLWTYFPMSMVWPSIVIPGLMLMDMVYLLSRNLFVTSIFGGSAVAFAFAPANWPILAPYHVPVIHMDQVVSVADLIGYTFTRTATPEYLRMIERGTLRTFGGESTLISTFFSAFVCMILYFVWWKIGEWLTNMGSTPNVLKKYVGYSDDVEKEKQ
>GCA_015659495.1_SZUA_1075_c_000000000120_21
MSAVQSAITTAEQQHRIYKAFDWVVIPIVILVITGAFHIHAMLTMGDWDFWIDWKDRRWWVTVTPISLIFFPAALHYLLWTNFRLPFGATLSCSVLLIGEWANRTANFVGWAYFPLNMVVPAEIIPMALCLDAILLISRSLTITGIIGSMVWGVIFYPSNWALIAPYHVPIEYNGVMMSVADLIGYNYVRTGTPEYIRIIEEGTLRTFGEDVTPVSAFFAGFISVFMYFIWLGIGAWFAKTTWAKRI
>Group_X_ACC85973.1
MALEQSQQRVLQELLKSDSEASKYSRKLDFLIVPIVVFAVMAAFHIHFMLTGGDWDFWVDWKDRQYWVTVTPIVMMIIVAAIQAIFYAHFRLAIGATLCGVVLVLGEXLNRYFGFYLWSHFPMSLVWPAIVIPMCLYLDLVLHLTRXYMITAALGAIGFALMFPTSNWFILAQFRLPIXIQGELLSVADYIGFSFSRTATPEYLRIIERGTLRTFGGESTXIAAFFSAFVCMIIYVMWXHIGSFIAQLGWQDSKXKRYMGFNKQDRVEPAEGLGGKL
>Group_Z__AFW03578.1
MSAVQSAITTAEQQHRIYKAFDWIIIPIVVLVVIGAFHIHAMLTMGDWDFWIDWKDRRWWVTVTPIALIFFPAALHFLLWENFRLPFGATLACAGLLIGEWANRVANFVGWAYFPLNMVVPAEIIPMALVLDAILLISRSLTITGLLGAMTWGVIFYPSNWALIAPFHVPIEYNGTMMSLADLIGYNYVRTGTPEYIRIIEEGTLRTFGEDVTPVSAFFAGFISVLAYFLWLYIGKWFAKTTWMKRI
>Methane_Methylobacter_luteus_WP_027159170.1
MSASQSAVRSRAEAVKVSRTFDYLILFTAFFVILGGYHIHYMLTGGDWDFWTDWKDRRLWVTVAPIVSITFPAAVQACLWYRYRLPFGAVVCVLGLLLGEWVNRYLNFWGWTYFPVNFCFPSNLVPGAIVLDVILMLSNSMTLTAVVGGMAWGLLFYPGNWPIIAPLHIPVEYNGMMFTLADLQGYHYVRTGTPEYIRMVEKGTLRTFGKDVAPVSAFFSAFVSILIYFLWHFFGKWFSKPDFVQSA
>Methane_Methylobacter_tundripaludum_WP_031437564.1
MSASQSAVRSRAEAVKVSRTFDWLILFVLFFVVLGGYHIHYMLTGGDWDFWTDWKDRRLWVTVAPIVSITFPAAVQAVLWWRYRLPFGAVLCILGLLLGEWVNRYLNFWGWTYFPVNFCFPSNLMPGAIVLDVVLMLSGSMTVTAVIGGMAWGLLFYPGNWPVIAPLHVPVEYNGMMMTLADLQGYHYVRTGTPEYIRMVEKGTLRTFGKDVAPVSAFFSAFVSILIYFLWHFFGKWFGGTSFTQSA
>Methane_Methylococcus_capsulatus_Bath__AAB49821.1
MSAAQSAVRSHAEAVQVSRTIDWMALFVVFFVIVGSYHIHAMLTMGDWDFWSDWKDRRLWVTVTPIVLVTFPAAVQSYLWERYRLPWGATVCVLGLLLGEWINRYFNFWGWTYFPINFVFPASLVPGAIILDTVLMLSGSYLFTAIVGAMGWGLIFYPGNWPIIAPLHVPVENNGMLMSIADIQGYNYVRTGTPEYIRMVEKGTLRTFGKDVAPVSAFFSAFMSILIYFMWHFIGRWFSNERFLQST
>Methane_Methyloprofundus_sedimenti__AHA46880.1
MSASQSAVRSRAEAVQVSRALDWMILFTLFTAVLGGYHIHYMLTGGDWDFWTDWKDRRLWVTVAPIVSITFPAAVQSMLWYRYRLPFGAVVAVMALMIGEWINRYLNFWGWTYFPVNFVFPSNLVPGAIVLDVVLMLSGSFILTAVVGGLAYGLLFYPGNWPIIAPLHVPVEYNGMMFTLADLQGYHYVRTGTPEYIRMVEKGTLRTFGKDVAPVSAFFSGFVSIIIYFLWHYFGRWFNKTDFVDPAQI
>Methane_Methylosarcina_lacus_WP_024298805.1
MSASQSAVRSRAEAVKVSRTFDWLICFTLFFIILGGYHVHFMLTGGDWDFWTDWKDRRLWVTVLPIVGITFPAAVQAVLWYRYRLPFGAVLAVLGLLFGEWVNRYFNFWGWTYFPVNFVFPSQFVPGAIVLDVILMLSNSVQLTAVVGGLAYGLLFYPGNWPVIAPLHVPVEYNGMVMTLADLQGYHYVRTGTPEYIRMVEKGTLRTFGKDVAPVSAFFSGFVSIIIYFLWHFFGKWFGSTAFTQSS
>Methane_Methylothermussubterraneus_BAI52935.1
MSTTTSAVRSHAEAVQVSRTVDYLGLFILFFVLTGSYHIHGMLTMGDWDFWADWKDRRLWVTVYPIVMITFPAAVQAVLWERLRLPWGATVCVLGILFGEWVNRYFNFWMWTYFPINFVFPTAAVHMAIFLDVVLMLSGSFLFTAVIGGLGWGLLMYPGNWPIIAPLHVPVEYNGMLMSIADIQGYHYVRTGTPEYIRMVEKGTLRTFGKDVAPVSAFFSGFMSILVYFLWHFVGRWFGTVKFVKRT

## Sheet: CuMMO_alignment
>2599185270_SAG_DWH_1_c_000000000007_34_extraction
MLDLIIIPIVFVVMGAAFHLHYMLTAGDWDFWVDWKDRLYWPIVSSISFIIFAGAVQGLMWRLVRMPIGMTLVGTGLVLMEWISRYYNFHLWAYFPMSQVWPATWIAVGIFVDAILLITGSALMTSLFGVFFLPVIFITSNYPMLAPFRAPTSVMGTEVPVADWIGYVFQRGGSPEYLRIIEDAGLRVLGGETWFISCLFGGFVSIFIYMLWWWIS
>DWH_transcriptome_DH941_group_4_AGS56213.1_(1.4%_of_total_pHMO__transcipts)_extraction
MLDLIIIPIVFVVMGAAFHLHYMLTAGDWDFWVDWKDRLYWPIVSSISFIIFAGAVQGLMWRLVRMPIGMTLVGTGLVLMEWISRYYNFHLWAYFPMSQVWPATWIAVGIFVDAILLITGSALMTSLFGVFFLPVIFITSNYPMLAPFRAPTSVMGTEVPVADWIGYVFQRGGSPEYLRIIEDAGLRVLGGETWFISCLFGGFVSIFIYMLWWWIS
>Cycloclasticus_sp_3_C5_1_c_000000000001_434_extraction
MLDLIIIPIVFVVMGAAFHLHYMLTAGDWDFWVDWKDRLYWPIVSSISFIIFAGAVQGLMWRLVRMPIGMTLVGTGLVLMEWISRYYNFHLWAYFPMSQVWPATWIAVGIFVDAILLITGSALMTSLFGVFFLPVIFITSNYPMLAPFRAPTSVMGTEVPVADWIGYVFQRGGSPEYLRIIEDAGLRVLGGETWFISCLFGGFVSIFIYMLWWWIS
>2636416012_mussel_P_c_000000000101_6_extraction
LFDFIVLPIVVIVLGAAFHLHYMLTAGDWDFWVDWKDRLYWPLISSVSFVIFAAAVQGLLWKIIRMPIGMTVAAIGLVGMEWISRYLNFYIWAYFPISQVWPATWIAAAIFVDAILLISGSFLMTALFGVFFLPTMFVMSNYPMLVPFRIPVEVMGTEVTVADWVGYTFQRGGSPEYLRIIENAGMRVLGAETWFISCLFGGFLSIFIYMGWWGIA
>DWH_transcriptome_DH4550_group_4__AGS56211.1_(0.6%_of_total_pHMO_transcripts)_extraction
LFDLIIIPIVVVVLGAAFHLHYMLTAGDWDFWVDWKDRLYWPLISSVSFVIFAGAVQGLLWRTIRMPIGMTVAAIGLIAMEWISRYVNFYEWAYFPLSQVWPATWIAAAIFVDAILLISGSFLMTALFGAFFLPTIFVLSNYPMLAPFRIPTEVMGTEVTVADWVGYTFQRGGSPEYLRIIESAGMRVLGAETWFISCLFGGFLSIFIYMMWWGIS
>AMO_Nitrosomonas_sp._Is79A3_WP_013964654.1_extraction
YIDAVYFPILCILLVGTYHMHFMLLAGDWDFWLDWKDRQWWPVVTPIVGIMYCAALQYYLWVNYRLPFGATLCIVCLLVGEWLTRYWGFYWWSHYPINFVLPSTMIPGALMLDTVLLLTGNWLITALLGGGFWGLFFYPGNWPIFGPTHLPVVVEGVLLSVADYTGFLYVRTGTPEYVRLIEQGSLRTFGGHTTVIAAFFGAFVSMLMFCVWWYFG
>Ethylene_Haliea_sp._ETY-M__BAM38053.1_extraction
AFDIVIATLAIFLMAGSFHIHFMLLAGDWDFWVDWKDRQFWVSITPVVAMVFPAAAQAWLWRMFRVPFGATFVVLCLILAEWISRIFAFNGWVHFPYSLVWPATMIPGAIVLDMVLLLTRSWLMTGIFGAWAFGLMFYPGNWPMLAAYRLPMEHMGQLATSGDLIGYHFVRSATPEYLRYIERGTLRTFGGESAIIASFFAAFMCSLVYFVFWHVG
>Ethylene_Haliea_sp._ETY-NAG_BAM38059.1_extraction
AFDIVIATLAIFLMAGSFHIHFMLLAGDWDFWVDWKDRQFWVSITPIVAIVFPAAAQAWLWRMFRVPFGATFVVLCLILAEWVSRIFAFHGWVYFPYSLVWPATLLPGAIVLDMVLLLTRSWLFTGIFGAWAFGLMFYPSNWPMLAAYRVPAEHMGQMATVGDLIGYHFIRSATPEYLRYIERGTLRTFGGESALIASFFAAFMCSMVYFLFWHVG
>Group_X_ACC85973.1_extraction
KLDFLIVPIVVFAVMAAFHIHFMLTGGDWDFWVDWKDRQYWVTVTPIVMMIIVAAIQAIFYAHFRLAIGATLCGVVLVLGEXLNRYFGFYLWSHFPMSLVWPAIVIPMCLYLDLVLHLTRXYMITAALGAIGFALMFPTSNWFILAQFRLPIXIQGELLSVADYIGFSFSRTATPEYLRIIERGTLRTFGGESTXIAAFFSAFVCMIIYVMWXHIG
>Ethane_Methylococcaceae_ET-HIRO_BAH22839.1_extraction
KFDMLLVPILFLAITGAIHIHMMLLGGDWDFWVDWKDRRFWITITPIITICFPAAIQYITWVYFRLPIGATLSIVGLLFGEWMNRYFGFTLWAGFPATLTWPAMLIASALVLDTVLMLSKNWLATAIIGAPLFALLFYAQNIVILAPYHVPLEHMGQLMSVADMIGYAFVRTATPEYLRMIERGTLRTFGGESALIASFFSAFICMLMYMAWWKMG
>GCA_002352345.1_Methylococcaceae_c_000000000021_4_extraction
KFDLLLVPILFLAITGAFHIHFMLLAGDWDFWVDWKDRRFWITITPIVAITFPAAIQYVLWEYFRVPLGATLCIVALLFGEWMNRYWGFTIWSGFPATLTWPAMLIASALVLDAVLMLTKNWVATAIVGAPLFALLFYAQNIVILAPYHVPVEHMGQLMSVADMVGYAFVRTATPEYLRMIERGTLRTFGGESALIASFFAAFICMIMYTAWWKLG
>Ethane_Methylococcaceae_ET-SHO_BAH22833.1_extraction
KFDLLLVPILFLAICGAFHIHFMLLAGDWDFWVDWKDRRFWITITPIVAITFPAAIQYVTWEFFRLPIGATLCIVALLFGEWMNRYFGFTLWSGFPATLTWPALLIASALVLDTILMLTKNWVATAIIGAPLFALTFYAQNIVILAPYHVPVEHMGQLMSVADMIGYAFVRTATPEYLRMIERGTLRTFGGESAIIASFFAAFICMIMYAAWWKLG
>Ethane_Methylococcaceae_ET-HIRO_BAH22836.1_extraction
VLDFLIIPVVVCAVIAATHIHIMLTVGDWDFWVDWKDRLYWITLTPVLLVIIPAGLSYVFWERFRLPIAGTLCAVCLLLGEWANRYFGFHLWSYFPFSMVWPAIAIPGLMVMDLVLMLTRNIVITSIFGGGAVAMLFAAGNWPLLAPFRVPVEHLGQLVSMADFIGYTYIRTATPEYLRMVERGTLRTFGGESTAVSSFFAAFLCMIMYYIWWSIG
>Ethane_Methylococcaceae_ET-SHO_BAH22830.1_extraction
IIDFLIVPVVVLAVIAAVHIHIMLTVGDWDFWVDWKDRLYWITLSPVLLVVIPAGLSYVFWERFRLPIAGTLCAICLLIGEWANRYFGFHLWSYFPFSMVWPAIAIPGLMAMDLVLMLTRNIVITSIFGGGAVAMLFAAGNWPLLAPYRVPVEHMGQLLTMADMIGYTYIRTATPEYLRMVERGTLRTFGGESTIVSSFFSALLSMVMFYIWWFIG
>Cycloclasticus_sp_6_C5_1_c_000000000008_249_extraction
NFDWIVVVVLLFAVTAAFHIHFMLTAGDWDFWVDWKDRMYWVTLTPMILVIIPAALSYPLMHKLGLPIAGTVCGLCLVIGEWVSRISGFHLWAYFPYSLIWPAIVLPGLMLLDLFYMLFRNVFLASVFGGGAVAMAFAPANWPILAPYHVPVVHIEQLVNVADVIGYSFTRTATPEYLRFIERGTLRTFGGESTLVSTFFSAFVCMILFYMWWRIG
>DWH_transcriptome_DH335_group_3_AGS56210.1_(42%_of_total_pHMO_transcripts)_extraction
NFDWIVVVVLLFAVTAAFHIHFMLTAGDWDFWVDWKDRMYWVTLTPMILVIIPAALSYPIMHKLGLPIAGTVCGLCLVIGEWVSRISGFHLWAYFPYSLVWPAIVLPGLMLLDLFYMLFRNVFLASVFGGGAVAMAFAPANWPILAPYHVPVVHIEQLVNVADVIGYSFTRTATPEYLRFIERGTLRTFGGESTLVSTFFSAFVCMILFYMWWRIG
>GCA_001757535.1_DWH_SED_GSC8_c_000000000003_12_extraction
TLDWIVVVILLFAVTAAFHIHFMLTAGDWDFWVDWKDRMYWVTLTPMILVIVPAALSYPLMHRFGLPIAGTLCGICLALGEWISRISGFHLWSYFPYSMVWPAIVIPGLMLMDLFYMLFRNVFLTTIFGGASVALAFAPANWMILAPYHVPVVYLEQLISVADLIGYTFTRTATPEYLRFIERGTLRTFGGESTLISTFFSAFVCMILFYMWWRIG
>GCA_015659495.1_SZUA_1075_c_000000000006_41_extraction
GLDWIVVGILVFAIIAAYHIHMMLTVGDWDFWVDWKDRMNWVTLTPMLLVVIPAALSYPFMEKFGLPIAGTLCALCLMIGEWASRYFSFHLWTYFPMSMVWPSIVIPGLMLMDMVYLLSRNLFVTSIFGGSAVAFAFAPANWPILAPYHVPVIHMDQVVSVADLIGYTFTRTATPEYLRMIERGTLRTFGGESTLISTFFSAFVCMILYFVWWKIG
>2599185294_SAG_DWH_3_c_000000000035_18_extraction
GLDRIVVGILFFAIVAAFHIHFMLTVGDWDFWVDWKDRMNWVTLTPMLLIVIPAALSYPLMEKFGLPISGTLCGLCLMAGEWASRYFSFHLWTYFPMSMIWPSIVIPGLMLMDLVYLLSRNLFITAIFGGSSVAFAFAPANWPILAPYHVPVIHMDQVVNVADLIGYSFTRTATPEYLRMIERGTLRTFGGESTLISTFFSAFVCMVLYYVWWKIG
>Cycloclasticus_sp_3_C5_1_c_000000000001_1123_extraction
GLDRIVVGILFFAIVAAFHIHFMLTVGDWDFWVDWKDRMNWVTLTPMLLIVIPAALSYPLMEKFGLPISGTLCGLCLMAGEWASRYFSFHLWTYFPMSMIWPSIVIPGLMLMDLVYLLSRNLFITAIFGGSSVAFAFAPANWPILAPYHVPVIHMDQVVNVADLIGYSFTRTATPEYLRMIERGTLRTFGGESTLISTFFSAFVCMVLYYVWWKIG
>DWH_water_column__AHY22374.1
#NAME?
>Cycloclasticus_sp_CSM_1_c_000000000010_39_extraction
GLDMFVVAILFFAIIAAFHIHIMLTVGDWDFWVDWKDRMYWVTATPMLLIFIPAALSYPFMMKFGLPIAGTLCALCLVIGEWISRIVGFHLWTYFPYSMIWPAIVLPGLMLMDLVLLLSRNLFITSIFGGSAVAFAFAPANWPILAPYHEPVVHMGQLVNVADMIGYSFTRTATPEYLRFIERGTLRTFGGESTLISTGFSGFVCMILFFVWWKIG
>2788500498_NAT157_c_000000000008_267_extraction
QLDLIVVLILFFAIIAAFHIHIMLTVGDWDFWVDWKDRKNWVTLTPMLLIFIPAALSYPFMQKFGLPIAGTLCALCLVIGEWVSRILGFHLWTYFPYSMIWPSIAIPGLMLMDLVLLLSRNAIATSIFGGSAVALAFAPANWPILAPYHLPVVHIDQVVNVADLIGYTFTRTATPEYLRIIERGTLRTFGGESTIISTFFSAFVCMVLFFIWWKIG
>AMO_Group_O_AFW03574.1_extraction
SIEFLLIPTALGLVTGAFHLHVMLTIGDWDFWLDWKDREWWITLWPPVTITFLGAFQYILWGNYRLPFGATLCIASLLLGEWLVRWSGWHMWSYYPINLVTPATLFAGAIAMDAILLLTRSFILTGIFGASLYALLFYPSNWSWLAAYHVPVEHNGLVMTVADLIGFEYIRTGTPEYIRIIERGTLRTFGQHSAPVSSFFAAFMCTLVYWMWWFIG
>AMO_Group_W_AFW03576.1_extraction
YLEWLIVVAVLLVIIGSFHLHVMLTVGDWDFWLDWKDREFWITVTPILIITYCGALHYILWAHFRLPFGATFAILCLLIGEWIVRIGGFHAWSHYPLNLVTPATFFAGAIVLDTILLLTRSVILTGVVGGAMFAFLFFPTNWSWLAAYHVPVESNGIVMTIADLIGFEYIRTGTPEYIRIIERGTLRTFGQHSTAVSSAFAAFICIFMYWIWWYIG
>Cycloclasticus_sp_6_C5_1_c_000000000007_32_extraction
AFDWIVIPIVVLVIIGAFHIHFMLTAGDWDFWIDWKDRRWWVTITPITLIFFPAALHYLFWQHFRLPFGATICCAGLLAGEWVSRVVNFVGWAYYPLNMVVPAEIIPMALVLDSVLLISRSFLVTGVIGSMIWGLIFYPANWAIIAPYHVPVEYNGNMMSIADLMGYSYVRTGTPEYIRIIEEGTLRTFGESVVPVSAFFTGFISVFAYFIWVGIG
>DWH_transcriptome_DH331_group_2_AGS56209.1_(11%_of_total_pHMO_transcripts)_extraction
AFDWIVIPIVVLVIIGAFHIHFMLTAGDWDFWIDWKDRRWWVTITPITLIFFPAALHYLFWQHFRLPFGATICCAGLLAGEWVSRVVNFVGWAYYPLNMVVPAEIIPMALVLDSVLLISRSFLVTGVIGSMIWGLIFYPANWAIIAPYHVPVEYNGNMMSIADLMGYSYVRTGTPEYIRIIEEGTLRTFGESVVPVSAFFTGFISVFAYFIWVGIG
>2636416015_sponge_M_c_000000000244_99_extraction
QFDWIIIPIVVLVVIGAFHIHAMLTMGDWDFWIDWKDRRWWVTVTPITLIFFPAALHYLLWENFRLPFGATLACAGLLIGEWANRVANFVHWAYFPMNMVVPSEIIPMALCLDAILLVSRSLTITGVLGCMVWGIIFYPSNWAIIAPFHVPVEYNGTMMSVADLIGYNYVRTGTPEYIRMIEEGTLRTFGEDVTPVSAFFAGFISVLFYFVWLGIG
>GCA_002733135.1_NORP92_c_000000000004_69_extraction
AFDWIIIPIVVLVVIGAFHIHAMLTIGDWDFWIDWKDRRWWVTVTPISLIFFPAALHYLLWENFRLPFGATLACGGLLIGEWANRIANFVGWAYFPLNMVVPGEIIPMALCLDAVLIISRSLTITGVLGGMLWGIIFYPANWALIAPFHVPVEYNGVMMSVADLIGYNYVRTGTPEYIRIIEEGTLRTFGEDVTPVSAFFAGFISVLAYFLWLYIG
>Group_Z__AFW03578.1_extraction
AFDWIIIPIVVLVVIGAFHIHAMLTMGDWDFWIDWKDRRWWVTVTPIALIFFPAALHFLLWENFRLPFGATLACAGLLIGEWANRVANFVGWAYFPLNMVVPAEIIPMALVLDAILLISRSLTITGLLGAMTWGVIFYPSNWALIAPFHVPIEYNGTMMSLADLIGYNYVRTGTPEYIRIIEEGTLRTFGEDVTPVSAFFAGFISVLAYFLWLYIG
>DWH_transcriptome_DH180_group_2_AGS56207.1_(39%_of_total_pHMO_transcripts)_extraction
AFDWVVIPIVILVITGAFHIHAMLTMGDWDFWIDWKDRRWWVTVTPIALIFFPAALHYLLWTNFRLPFGATLSCSVLLIGEWANRTANFVGWAYFPLNMVVPAEIIPMALCLDAILLISRSLTITGIIGSMVWGVIFYPSNWALIAPFHVPVEYNGVMMSVADLIGYNYVRTGTPEYIRIIEEGTLRTFGEDVTPVSAFFAGFVSVFMYFIWLGVG
>GCA_015659495.1_SZUA_1075_c_000000000120_21_extraction
AFDWVVIPIVILVITGAFHIHAMLTMGDWDFWIDWKDRRWWVTVTPISLIFFPAALHYLLWTNFRLPFGATLSCSVLLIGEWANRTANFVGWAYFPLNMVVPAEIIPMALCLDAILLISRSLTITGIIGSMVWGVIFYPSNWALIAPYHVPIEYNGVMMSVADLIGYNYVRTGTPEYIRIIEEGTLRTFGEDVTPVSAFFAGFISVFMYFIWLGIG
>2636416014_sponge_P_c_000000000077_102_extraction
AFDWIIIPIVVLVIIGAFHIHAMLTMGDWDFWIDWKDRRWWVTVTPITLIFFPAALHALLWQNFRLPFGATLACGGLLIGEWVNRVVNFVGWAYFPLNMVVPAEIIPMALCLDAILIISRSLTVTGVIGSMVWGVIFYPANWALIAPFHVPIEYNGVMMSVADLIGYNYVRTGTPEYIRIIEEGTLRTFGEDVTPVSAFFAGFISVFMYFIWIGLG
>Cycloclasticus_sp_3_C5_1_c_000000000001_285_extraction
AFDLIVIPIVTLVIIGAFHIHFMLTAGDWDFWIDWKDRRWWVTVTPITLIFFPAALHYLLWTNFRLPIGATLSCAGLLVGEWMNRVFNFVGWAYFPLNMVVPAEIIPMALILDAILIISRSLTVTGIIGSMVWGIIFYPANWALIAPFHVPIEYNGTMMSVADLIGYNYVRTGTPEYIRIIEEGTLRTFGEDVTPVSAFFAGFISVFAYFTWIGFG
>2636416012_mussel_P_c_000000000113_37_extraction
AFDWIVIPIVVLVLIGAFHIHFMLTGGDWDFWIDWKDRRWWVTVTPITLIFFPAALHYLLWTNFRLPFGATLCCAGLLIGEWMNRVINFVGWAYFPLNMVVPAEIIPMALILDAILLISRSLTVTGIIGSMVWGVIFYPANWALIAPFHVPIENNGVMMSVADLIGYNYVRTGTPEYIRIIEEGTLRTFGEDVTPVSAFFAGFISVFMYFIWLGFG
>Costa_Rica_OMZ_AFW03617.1_extraction
TFDWMILFVLFTAVLGGYHIHFMLTGGDWDFWSDWKDRRLWVTVVPIVAITFPAAVQACLWWRYRLPIGATLCILALLLGEWINRYMNFWGWTYFPINICFPSQLIPSAIILDVVLMLSGSMTLTAVAGGLGWGLIFYPSNWPVIAPLHQPVEYNGMMFTLADLSGYHYVRTGTPEYIRMVEKGTLRTFGKDVAPVSAFFSGFVSVIIYFLWHFFG
>Methane_Methyloprofundus_sedimenti__AHA46880.1_extraction
ALDWMILFTLFTAVLGGYHIHYMLTGGDWDFWTDWKDRRLWVTVAPIVSITFPAAVQSMLWYRYRLPFGAVVAVMALMIGEWINRYLNFWGWTYFPVNFVFPSNLVPGAIVLDVVLMLSGSFILTAVVGGLAYGLLFYPGNWPIIAPLHVPVEYNGMMFTLADLQGYHYVRTGTPEYIRMVEKGTLRTFGKDVAPVSAFFSGFVSIIIYFLWHYFG
>GCA_000214665.1_Methylomonas_methanica_MC09_c_000000000001_298_extraction
TFDWMILFTLFTAVLGGYHIHYMLTGGDWDFWTDWKDRRLWVTVAPIVSITFPAAVQACLWWRYRLPIGATISVVALMIGEWINRYMNFWGWTYFPVNICFPSNLLPGAIVLDVVLMLGNSMTLTAVVGGLAYGLLFYPGNWPIIAPLHVPVEYNGMMMTLADLQGYHYVRTGTPEYIRMVEKGTLRTFGKDVAPVSAFFSGFVSIIIYFLWHFFG
>Methane_Methylosarcina_lacus_WP_024298805.1_extraction
TFDWLICFTLFFIILGGYHVHFMLTGGDWDFWTDWKDRRLWVTVLPIVGITFPAAVQAVLWYRYRLPFGAVLAVLGLLFGEWVNRYFNFWGWTYFPVNFVFPSQFVPGAIVLDVILMLSNSVQLTAVVGGLAYGLLFYPGNWPVIAPLHVPVEYNGMVMTLADLQGYHYVRTGTPEYIRMVEKGTLRTFGKDVAPVSAFFSGFVSIIIYFLWHFFG
>Methane_Methylobacter_luteus_WP_027159170.1_extraction
TFDYLILFTAFFVILGGYHIHYMLTGGDWDFWTDWKDRRLWVTVAPIVSITFPAAVQACLWYRYRLPFGAVVCVLGLLLGEWVNRYLNFWGWTYFPVNFCFPSNLVPGAIVLDVILMLSNSMTLTAVVGGMAWGLLFYPGNWPIIAPLHIPVEYNGMMFTLADLQGYHYVRTGTPEYIRMVEKGTLRTFGKDVAPVSAFFSAFVSILIYFLWHFFG
>Methane_Methylobacter_tundripaludum_WP_031437564.1_extraction
TFDWLILFVLFFVVLGGYHIHYMLTGGDWDFWTDWKDRRLWVTVAPIVSITFPAAVQAVLWWRYRLPFGAVLCILGLLLGEWVNRYLNFWGWTYFPVNFCFPSNLMPGAIVLDVVLMLSGSMTVTAVIGGMAWGLLFYPGNWPVIAPLHVPVEYNGMMMTLADLQGYHYVRTGTPEYIRMVEKGTLRTFGKDVAPVSAFFSAFVSILIYFLWHFFG
>Methane_Methylococcus_capsulatus_Bath__AAB49821.1_extraction
TIDWMALFVVFFVIVGSYHIHAMLTMGDWDFWSDWKDRRLWVTVTPIVLVTFPAAVQSYLWERYRLPWGATVCVLGLLLGEWINRYFNFWGWTYFPINFVFPASLVPGAIILDTVLMLSGSYLFTAIVGAMGWGLIFYPGNWPIIAPLHVPVENNGMLMSIADIQGYNYVRTGTPEYIRMVEKGTLRTFGKDVAPVSAFFSAFMSILIYFMWHFIG
>Methane_Methylothermussubterraneus_BAI52935.1_extraction
TVDYLGLFILFFVLTGSYHIHGMLTMGDWDFWADWKDRRLWVTVYPIVMITFPAAVQAVLWERLRLPWGATVCVLGILFGEWVNRYFNFWMWTYFPINFVFPTAAVHMAIFLDVVLMLSGSFLFTAVIGGLGWGLLMYPGNWPIIAPLHVPVEYNGMLMSIADIQGYHYVRTGTPEYIRMVEKGTLRTFGKDVAPVSAFFSGFMSILVYFLWHFVG
